# Supplementary material for: Enhanced Efficacy of Aurora Kinase Inhibitors in G2/M Checkpoint Deficient TP53 Mutant Uterine Carcinomas Is Linked to the Summation of LKB1–AKT–p53 Interactions
Source: Cancers (Basel). 2021 May 3;13(9):2195. doi: 10.3390/cancers13092195 (PMC8125555; doi:10.3390/cancers13092195)
Supplement: Supplementary file 1 [file cancers-13-02195-s001.zip]

Archive with 19 entries (18 files):
- Lynch and Hill Supplementary Matierals/Lynch and Hill Supplementary Text and Figures 3-27-21.pdf
- Lynch and Hill Supplementary Matierals/original blot/
- Lynch and Hill Supplementary Matierals/original blot/Figure 2G.pptx
- Lynch and Hill Supplementary Matierals/original blot/Figure 3B.pptx
- Lynch and Hill Supplementary Matierals/original blot/Figure 3C.pptx
- Lynch and Hill Supplementary Matierals/original blot/Figure 3F.pptx
- Lynch and Hill Supplementary Matierals/original blot/Figure 3G.pptx
- Lynch and Hill Supplementary Matierals/original blot/Figure 3H.pptx
- Lynch and Hill Supplementary Matierals/original blot/Figure 3J.pptx
- Lynch and Hill Supplementary Matierals/original blot/Figure 3K.pptx
- Lynch and Hill Supplementary Matierals/original blot/Figure 4A.pptx
- Lynch and Hill Supplementary Matierals/original blot/Figure 5F.pptx
- Lynch and Hill Supplementary Matierals/original blot/Figure S4A.pptx
- Lynch and Hill Supplementary Matierals/original blot/Figure S4C.pptx
- Lynch and Hill Supplementary Matierals/original blot/Figure S7A.pptx
- Lynch and Hill Supplementary Matierals/original blot/Figure S7C.pptx
- Lynch and Hill Supplementary Matierals/Supplementary Table S1.xlsx
- Lynch and Hill Supplementary Matierals/Supplementary Table S2.xlsx
- Lynch and Hill Supplementary Matierals/Supplementary Table S3.xlsx
