# Supplementary material for: Enhanced Efficacy of Aurora Kinase Inhibitors in G2/M Checkpoint Deficient TP53 Mutant Uterine Carcinomas Is Linked to the Summation of LKB1–AKT–p53 Interactions
Source: Cancers (Basel). 2021 May 3;13(9):2195. doi: 10.3390/cancers13092195 (PMC8125555; doi:10.3390/cancers13092195)
Supplement: Supplementary file 1 [file cancers-13-02195-s001.zip › Lynch and Hill Supplementary Matierals/Supplementary Table S1.xlsx]

## Sheet: Table S1
Table S1: Differential expression results for DF-85 comparing vehicle to AZD1775 treatment
Gene ID	log2FoldChange	Adjusted p-value	EnsemblID	EntrezID	Gene.Description	GO.ID	GO.Term
AURKA	1.72399	1.09393e-153	ENSG00000087586	6790	aurora kinase A [Source:HGNC Symbol;Acc:HGNC:11393]""	GO:0045840;GO:0032436;GO:0000086;GO:0007049;GO:0072686;GO:0032355;GO:0000780;GO:0000226;GO:0005929;GO:0031616;GO:0007067;GO:0046777;GO:0051301;GO:1990138;GO:0032091;GO:0043203;GO:0005819;GO:0071539;GO:0009948;GO:0005813;GO:0005634;GO:1900195;GO:0005814;GO:0005815;GO:0043146;GO:0004674;GO:0043066;GO:0004712;GO:0005876;GO:0004672;GO:0032465;GO:0007100;GO:0048471;GO:0032133;GO:0051297;GO:0005524;GO:…	mitotic cell cycle;spindle midzone;positive regulation of proteasomal ubiquitin-dependent protein catabolic process;axon hillock;microtubule cytoskeleton;cytosol;mitotic spindle organization;chromosome passenger complex;histone-serine phosphorylation;spindle assembly involved in female meiosis I;centrosome;spindle;mitotic centrosome separation;protein localization to centrosome;negative regulatio…
CDC20	1.06297	4.41848e-105	ENSG00000117399	991	cell division cycle 20 [Source:HGNC Symbol;Acc:HGNC:1723]""	GO:0008022;GO:0019899;GO:0090129;GO:0051439;GO:0007067;GO:0051436;GO:0051437;GO:0007049;GO:0005737;GO:0005819;GO:0040020;GO:0005813;GO:0005634;GO:0000922;GO:0005654;GO:0051301;GO:0048471;GO:0042826;GO:0008284;GO:0043234;GO:0000278;GO:0031145;GO:0007264;GO:0051488;GO:0050773;GO:0005829;GO:0016567;GO:0005515;GO:0007094;GO:0031915;GO:0005680	mitotic cell cycle;regulation of dendrite development;nucleoplasm;cytoplasm;negative regulation of ubiquitin-protein ligase activity involved in mitotic cell cycle;protein ubiquitination;spindle;activation of anaphase-promoting complex activity;cell division;protein binding;mitotic spindle assembly checkpoint;cytosol;regulation of ubiquitin-protein ligase activity involved in mitotic cell cycle;p…
PLK1	1.31114	1.63414e-68	ENSG00000166851	5347	polo-like kinase 1 [Source:HGNC Symbol;Acc:HGNC:9077]""	GO:0005730;GO:0018105;GO:0032436;GO:0051726;GO:0000086;GO:0071168;GO:0010800;GO:0000780;GO:0051439;GO:0051437;GO:0030071;GO:0005876;GO:0005737;GO:0007346;GO:0005819;GO:0031572;GO:0000122;GO:0000942;GO:0005634;GO:0000281;GO:0000922;GO:0005654;GO:0004674;GO:0043066;GO:0004672;GO:0010997;GO:0008017;GO:0005524;GO:0045143;GO:0000910;GO:0006468;GO:0015630;GO:0000278;GO:0007067;GO:0008283;GO:0051297;GO:…	regulation of protein binding;mitotic cell cycle;spindle midzone;positive regulation of proteasomal ubiquitin-dependent protein catabolic process;positive regulation of peptidyl-threonine phosphorylation;microtubule cytoskeleton;cytosol;cytoplasm;chromatin;regulation of mitotic metaphase/anaphase transition;mitotic nuclear envelope disassembly;protein ubiquitination;establishment of protein local…
KIF2C	1.13268	1.01051e-65	ENSG00000142945	11004	kinesin family member 2C [Source:HGNC Symbol;Acc:HGNC:6393]""	GO:0035371;GO:0007596;GO:0016887;GO:0005871;GO:0007067;GO:0005874;GO:0051301;GO:0030951;GO:0005634;GO:0016020;GO:0007080;GO:0000776;GO:0019237;GO:0005524;GO:0015630;GO:0000278;GO:0019886;GO:0008283;GO:0008017;GO:0051010;GO:0005881;GO:0008152;GO:0007264;GO:0000775;GO:0051983;GO:0000777;GO:0005829;GO:0007018;GO:0007019;GO:0003777;GO:0005515	establishment or maintenance of microtubule cytoskeleton polarity;mitotic cell cycle;microtubule cytoskeleton;cytosol;metabolic process;chromosome;kinetochore;microtubule;protein binding;cytoplasmic microtubule;ATP binding;microtubule plus-end binding;membrane;mitotic metaphase plate congression;ATPase activity;microtubule binding;kinesin complex;microtubule-based movement;antigen processing and …
CENPE	1.31447	3.62761e-57	ENSG00000138778	1062	centromere protein E [Source:HGNC Symbol;Acc:HGNC:1856]""	GO:0016020;GO:0051382;GO:0007018;GO:0007596;GO:0016887;GO:0005871;GO:0000775;GO:0005874;GO:0030071;GO:0051301;GO:0005737;GO:0005634;GO:0000940;GO:0007275;GO:0007080;GO:0005694;GO:0003777;GO:0015630;GO:0000278;GO:0019886;GO:0008017;GO:1990023;GO:0000779;GO:0008152;GO:0007079;GO:0043515;GO:0007059;GO:0007264;GO:0051315;GO:0000776;GO:0005829;GO:0030496;GO:0005524;GO:0005515;GO:0045860	mitotic cell cycle;kinetochore binding;cytosol;cytoplasm;chromosome segregation;condensed chromosome outer kinetochore;metabolic process;regulation of mitotic metaphase/anaphase transition;chromosome;kinetochore;attachment of mitotic spindle microtubules to kinetochore;cell division;protein binding;microtubule cytoskeleton;kinetochore assembly;ATP binding;membrane;mitotic metaphase plate congress…
TPX2	0.952437	5.25606e-55	ENSG00000088325	22974	TPX2"	microtubule-associated [Source:HGNC Symbol;Acc:HGNC:1249]"	GO:0005737;GO:0005654;GO:0043203;GO:0005819;GO:0008283;GO:0005634;GO:0006915;GO:0060236;GO:0061676;GO:0032147;GO:0019901;GO:0015630;GO:0090307;GO:0005524;GO:0005515;GO:0007067;GO:0000922;GO:0005874;GO:0051301;GO:0005525
FAM83D	1.16266	2.77826e-51	ENSG00000101447	81610	family with sequence similarity 83 member D [Source:HGNC Symbol;Acc:HGNC:16122]""	GO:0005737;GO:1902480;GO:0019894;GO:0008283;GO:0008017;GO:0097431;GO:0001837;GO:0019901;GO:0042176;GO:0051301;GO:0005515;GO:0051310;GO:0032006;GO:0007067;GO:0016477;GO:0070372;GO:1902808	metaphase plate congression;protein kinase binding;cell migration;cell division;protein binding;mitotic nuclear division;epithelial to mesenchymal transition;regulation of protein catabolic process;cytoplasm;cell proliferation;regulation of TOR signaling;mitotic spindle pole;kinesin binding;regulation of ERK1 and ERK2 cascade;microtubule binding;protein localization to mitotic spindle;positive re…
TXNIP	1.01362	1.72302e-49	ENSG00000265972	10628	thioredoxin interacting protein [Source:HGNC Symbol;Acc:HGNC:16952]""	GO:0071228;GO:0048008;GO:0004857;GO:0043086;GO:0007049;GO:0005737;GO:0032355;GO:0000122;GO:0005634;GO:0035872;GO:0009612;GO:0043065;GO:0005758;GO:0042127;GO:0030216;GO:0045087;GO:0006606;GO:0051592;GO:0006979;GO:0031625;GO:0042542;GO:0005829;GO:0042493;GO:0009749;GO:0051782;GO:0006351;GO:0005515;GO:0032570	keratinocyte differentiation;response to calcium ion;cytosol;cytoplasm;protein import into nucleus;mitochondrial intermembrane space;response to progesterone;response to oxidative stress;platelet-derived growth factor receptor signaling pathway;innate immune response;protein binding;positive regulation of apoptotic process;nucleotide-binding domain;negative regulation of catalytic activity;enzyme…
KIF20A	1.33166	1.14107e-48	ENSG00000112984	10112	kinesin family member 20A [Source:HGNC Symbol;Acc:HGNC:9787]""	GO:0007018;GO:0000281;GO:0016887;GO:0005871;GO:0005874;GO:0005819;GO:0000920;GO:0005654;GO:0005524;GO:0005794;GO:0000278;GO:0005215;GO:0008017;GO:0019901;GO:0008152;GO:0000910;GO:0016192;GO:0001578;GO:0030496;GO:0003777;GO:0005515;GO:0015031	mitotic cell cycle;Golgi apparatus;nucleoplasm;vesicle-mediated transport;metabolic process;spindle;microtubule;protein binding;mitotic cytokinesis;ATP binding;cytokinesis;ATPase activity;microtubule binding;kinesin complex;transporter activity;microtubule-based movement;microtubule bundle formation;midbody;cell separation after cytokinesis;protein kinase binding;microtubule motor activity;protei…
UBE2C	1.10569	1.29113e-48	ENSG00000175063	11065	ubiquitin conjugating enzyme E2C [Source:HGNC Symbol;Acc:HGNC:15937]""	GO:0051439;GO:0051437;GO:0051436;GO:0030071;GO:0051301;GO:0005737;GO:0070936;GO:0070979;GO:0004842;GO:0031536;GO:0005654;GO:0010994;GO:0005524;GO:0051488;GO:0000278;GO:0031145;GO:0008054;GO:0061630;GO:0061631;GO:0010458;GO:0031625;GO:0005829;GO:0016567;GO:0006511;GO:0005515;GO:0007094;GO:0005680	mitotic cell cycle;ubiquitin conjugating enzyme activity;cytosol;cytoplasm;positive regulation of exit from mitosis;negative regulation of ubiquitin-protein ligase activity involved in mitotic cell cycle;ubiquitin-protein transferase activity;regulation of mitotic metaphase/anaphase transition;protein ubiquitination;protein K11-linked ubiquitination;negative regulation of cyclin-dependent protein…
UBE2S	0.828342	4.23749e-44	ENSG00000108106	27338	ubiquitin conjugating enzyme E2S [Source:HGNC Symbol;Acc:HGNC:17895]""	GO:0010458;GO:0035519;GO:0044314;GO:0031625;GO:0070979;GO:0004842;GO:0005737;GO:0031145;GO:0061631;GO:0016874;GO:0085020;GO:0051488;GO:0008152;GO:0005524;GO:0006464;GO:0010994;GO:0061630;GO:0070534;GO:0051301;GO:0005680	protein K27-linked ubiquitination;activation of anaphase-promoting complex activity;ubiquitin conjugating enzyme activity;anaphase-promoting complex-dependent proteasomal ubiquitin-dependent protein catabolic process;ubiquitin-protein transferase activity;ubiquitin protein ligase activity;protein K6-linked ubiquitination;cell division;protein K63-linked ubiquitination;anaphase-promoting complex;c…
KPNA2	0.678362	7.83446e-42	ENSG00000182481	3838	karyopherin alpha 2 (RAG cohort 1"	importin alpha 1) [Source:HGNC Symbol;Acc:HGNC:6395]"	GO:0019221;GO:0019048;GO:0005488;GO:0008565;GO:0006302;GO:0005634;GO:0016020;GO:0005654;GO:0019058;GO:0042826;GO:0019054;GO:0005737;GO:0008139;GO:0044822;GO:0006606;GO:0006607;GO:0006281;GO:0005643;GO:0005829;GO:0000018;GO:0005515;GO:0006259
NCAPD2	0.808593	7.83446e-42	ENSG00000010292	9918	non-SMC condensin I complex subunit D2 [Source:HGNC Symbol;Acc:HGNC:24305]""	GO:0042393;GO:0030261;GO:0005488;GO:0000228;GO:0051304;GO:0007067;GO:0051301;GO:0005737;GO:0005634;GO:0016020;GO:0005654;GO:0000278;GO:0000793;GO:0000796;GO:0000797;GO:0007076;GO:0000799;GO:0010032;GO:0000779;GO:0005829;GO:0005515;GO:0003682	mitotic cell cycle;histone binding;chromatin binding;mitotic nuclear division;cytoplasm;cell division;protein binding;meiotic chromosome condensation;mitotic chromosome condensation;binding;condensin core heterodimer;cytosol;nuclear chromosome;condensed chromosome;nucleoplasm;membrane;condensin complex;nuclear condensin complex;chromosome condensation;chromosome separation;nucleus
TOP2A	0.630401	7.97582e-40	ENSG00000131747	7153	topoisomerase (DNA) II alpha [Source:HGNC Symbol;Acc:HGNC:11989]""	GO:0008022;GO:0009330;GO:0005080;GO:0019899;GO:0008144;GO:0030261;GO:0030263;GO:0044774;GO:0003677;GO:0000228;GO:0003918;GO:0005654;GO:0006265;GO:0005634;GO:0000287;GO:0045070;GO:0002244;GO:0005814;GO:0043065;GO:0048511;GO:0006266;GO:0019035;GO:0042826;GO:0005524;GO:0042803;GO:0045870;GO:0000278;GO:0044822;GO:0006974;GO:0000793;GO:0042752;GO:0008301;GO:0007059;GO:0043234;GO:0008094;GO:0003682;GO:…	mitotic cell cycle;magnesium ion binding;protein homodimerization activity;DNA topological change;protein kinase C binding;mitotic DNA integrity checkpoint;DNA topoisomerase complex (ATP-hydrolyzing);sister chromatid segregation;nuclear chromosome;rhythmic process;drug binding;chromatin binding;DNA ligation;cellular response to DNA damage stimulus;protein binding;positive regulation of apoptotic …
NUSAP1	0.93397	1.22003e-34	ENSG00000137804	51203	nucleolar and spindle associated protein 1 [Source:HGNC Symbol;Acc:HGNC:18538]""	GO:0005737;GO:0045840;GO:0000070;GO:0005730;GO:0005819;GO:0005874;GO:0044822;GO:0000281;GO:0008017;GO:0040001;GO:0005515;GO:0003677;GO:0007076;GO:0005694;GO:0005634;GO:0005876	nucleolus;spindle microtubule;microtubule;protein binding;mitotic chromosome condensation;establishment of mitotic spindle localization;positive regulation of mitotic nuclear division;poly(A) RNA binding;mitotic cytokinesis;nucleus;cytoplasm;DNA binding;mitotic sister chromatid segregation;spindle;chromosome;microtubule binding
BIRC5	0.782624	3.81311e-32	ENSG00000089685	332	baculoviral IAP repeat containing 5 [Source:HGNC Symbol;Acc:HGNC:593]""	GO:0008284;GO:0000086;GO:0008536;GO:0000910;GO:0006468;GO:0019899;GO:0090307;GO:0000226;GO:0008270;GO:0004869;GO:0045892;GO:0000228;GO:0051303;GO:0007067;GO:0005876;GO:0005737;GO:0031577;GO:0007346;GO:0005819;GO:0016567;GO:0009966;GO:0005874;GO:0005634;GO:0051087;GO:0031536;GO:0005814;GO:0043066;GO:0051301;GO:0046872;GO:0032133;GO:0043027;GO:0042803;GO:0045931;GO:0031021;GO:0015631;GO:0061469;GO:…	mitotic cell cycle;cysteine-type endopeptidase inhibitor activity;inhibition of cysteine-type endopeptidase activity involved in apoptotic process;regulation of type B pancreatic cell proliferation;cytosol;cytoplasm;positive regulation of exit from mitosis;chromosome segregation;protein heterodimerization activity;identical protein binding;zinc ion binding;ubiquitin-protein transferase activity;p…
HMMR	1.27614	1.00338e-31	ENSG00000072571	3161	hyaluronan-mediated motility receptor (RHAMM) [Source:HGNC Symbol;Acc:HGNC:5012]""	GO:0005737;GO:0030212;GO:0030214;GO:0005540;GO:0009986;GO:0016020;GO:0044281;GO:0005515;GO:0005886;GO:0030203;GO:0005975	protein binding;carbohydrate metabolic process;small molecule metabolic process;cytoplasm;glycosaminoglycan metabolic process;hyaluronan metabolic process;hyaluronan catabolic process;membrane;cell surface;hyaluronic acid binding;plasma membrane
DLGAP5	1.03618	1.79015e-31	ENSG00000126787	9787	discs"	large (Drosophila) homolog-associated protein 5 [Source:HGNC Symbol;Acc:HGNC:16864]"	GO:0005737;GO:0045842;GO:0008283;GO:0006470;GO:0005634;GO:0004721;GO:0005815;GO:0023052;GO:0005515;GO:0007079;GO:0031616
ASPM	0.869291	1.94215e-29	ENSG00000066279	259266	abnormal spindle microtubule assembly [Source:HGNC Symbol;Acc:HGNC:19048]""	GO:0036449;GO:0048589;GO:0090263;GO:0008584;GO:0090306;GO:0001764;GO:0005488;GO:0007067;GO:0005874;GO:0021987;GO:0051653;GO:0005737;GO:0045769;GO:0072687;GO:0005634;GO:0097431;GO:0000922;GO:0045665;GO:0048477;GO:0021873;GO:0007051;GO:0007283;GO:0097150;GO:0051445;GO:0007420;GO:0051661;GO:0030496;GO:0002052;GO:0005516;GO:0005515	neuronal stem cell population maintenance;male gonad development;spindle localization;forebrain neuroblast division;positive regulation of neuroblast proliferation;cytoplasm;binding;maintenance of centrosome location;regulation of meiotic cell cycle;microtubule minus-end;microtubule;protein binding;calmodulin binding;spermatogenesis;meiotic spindle;developmental growth;negative regulation of asym…
SLC38A2	-0.604483	2.4398e-29	ENSG00000134294	54407	solute carrier family 38 member 2 [Source:HGNC Symbol;Acc:HGNC:13448]""	GO:0007269;GO:0071260;GO:0006865;GO:0030425;GO:0030424;GO:0005903;GO:0034198;GO:0021987;GO:0016021;GO:0007268;GO:0043025;GO:0042383;GO:0015293;GO:0006811;GO:0006814;GO:0014047;GO:0005887;GO:0005886;GO:0031460;GO:0055085;GO:0007565;GO:0003333;GO:0005515;GO:0032328;GO:0015171	axon;dendrite;alanine transport;plasma membrane;cellular response to amino acid starvation;amino acid transmembrane transport;amino acid transport;amino acid transmembrane transporter activity;protein binding;ion transport;sodium ion transport;neurotransmitter secretion;integral component of plasma membrane;glycine betaine transport;neuronal cell body;glutamate secretion;brush border;symporter ac…
NEK2	1.10808	5.61945e-28	ENSG00000117650	4751	NIMA-related kinase 2 [Source:HGNC Symbol;Acc:HGNC:7745]""	GO:0000086;GO:1903126;GO:0090307;GO:0007067;GO:0000922;GO:0005874;GO:0051225;GO:0051301;GO:0005737;GO:0051321;GO:0005730;GO:0005813;GO:0005634;GO:0001824;GO:0032212;GO:0046777;GO:0004674;GO:0004672;GO:0007088;GO:0005524;GO:0051973;GO:0006996;GO:0006468;GO:0051299;GO:0000278;GO:1904355;GO:0031145;GO:0019903;GO:0000070;GO:0046602;GO:0051988;GO:0000794;GO:0007059;GO:0000776;GO:0000777;GO:0043234;GO:…	mitotic cell cycle;cytosol;cytoplasm;chromosome segregation;positive regulation of telomerase activity;positive regulation of telomere capping;negative regulation of centriole-centriole cohesion;negative regulation of DNA binding;mitotic sister chromatid segregation;protein phosphatase binding;kinetochore;protein kinase activity;regulation of mitotic centrosome separation;organelle organization;m…
LRIG1	-0.631515	9.05088e-28	ENSG00000144749	26018	leucine-rich repeats and immunoglobulin-like domains 1 [Source:HGNC Symbol;Acc:HGNC:17360]""	GO:0007605;GO:0016021;GO:0032474;GO:0005515;GO:0060384	protein binding;innervation;integral component of membrane;otolith morphogenesis;sensory perception of sound
LAMA5	-0.555444	3.16955e-27	ENSG00000130702	3911	laminin subunit alpha 5 [Source:HGNC Symbol;Acc:HGNC:6485]""	GO:0042127;GO:0016331;GO:0030324;GO:0034446;GO:0030155;GO:0048041;GO:0048754;GO:0031012;GO:0009790;GO:0030334;GO:0042384;GO:0043260;GO:0001755;GO:0045446;GO:0090002;GO:0005610;GO:0007517;GO:0001525;GO:0070062;GO:0005634;GO:0005198;GO:0005576;GO:0060445;GO:0016477;GO:0022617;GO:0008037;GO:0005178;GO:0009887;GO:0030154;GO:0008283;GO:0001942;GO:0001738;GO:0045995;GO:0043259;GO:0007155;GO:0042475;GO:…	branching involved in salivary gland morphogenesis;odontogenesis of dentin-containing tooth;laminin-5 complex;lung development;branching morphogenesis of an epithelial tube;cell recognition;basement membrane;establishment of protein localization to plasma membrane;embryo development;morphogenesis of embryonic epithelium;endothelial cell differentiation;basal lamina;extracellular space;branching i…
DEPDC1	1.06923	5.64043e-27	ENSG00000024526	55635	DEP domain containing 1 [Source:HGNC Symbol;Acc:HGNC:22949]""	GO:0043547;GO:0017053;GO:0005634;GO:0005096;GO:0005654;GO:0045892;GO:0007165;GO:0005515;GO:0035556;GO:0006351	intracellular signal transduction;nucleoplasm;protein binding;signal transduction;transcriptional repressor complex;negative regulation of transcription;positive regulation of GTPase activity;nucleus;GTPase activator activity;transcription
TUFT1	0.839644	1.40035e-25	ENSG00000143367	7286	tuftelin 1 [Source:HGNC Symbol;Acc:HGNC:12422]""	GO:0005737;GO:0042476;GO:0030282;GO:0005576;GO:0005515;GO:0030345;GO:0035556;GO:0005622;GO:0016591	odontogenesis;intracellular signal transduction;extracellular region;protein binding;structural constituent of tooth enamel;intracellular;DNA-directed RNA polymerase II;bone mineralization;cytoplasm
RACGAP1	0.791066	3.18916e-25	ENSG00000161800	29127	Rac GTPase activating protein 1 [Source:HGNC Symbol;Acc:HGNC:9804]""	GO:0007018;GO:0007596;GO:0009790;GO:0001669;GO:0007165;GO:0008272;GO:0035556;GO:0005874;GO:0005737;GO:0072686;GO:0070062;GO:0005634;GO:0000281;GO:0097149;GO:0005547;GO:0005654;GO:0032467;GO:0046872;GO:0051056;GO:0019886;GO:0008017;GO:0005096;GO:0032154;GO:0019901;GO:0007283;GO:0051988;GO:0007405;GO:0007264;GO:0051233;GO:0031234;GO:0043547;GO:0000915;GO:0048487;GO:0005829;GO:0030496;GO:0051256;GO:…	spindle midzone;intracellular signal transduction;cytosol;cytoplasm;embryo development;alpha-tubulin binding;positive regulation of GTPase activity;mitotic spindle midzone assembly;cleavage furrow;microtubule;protein binding;midbody;nucleoplasm;mitotic cytokinesis;regulation of attachment of spindle microtubules to kinetochore;centralspindlin complex;phosphatidylinositol-3;neuroblast proliferatio…
LAMC1	-0.458061	9.37503e-25	ENSG00000135862	3915	laminin subunit gamma 1 [Source:HGNC Symbol;Acc:HGNC:6492]""	GO:0005606;GO:0007492;GO:0005604;GO:0050679;GO:0034446;GO:0005615;GO:0031581;GO:0043259;GO:0007411;GO:0005201;GO:0031012;GO:0030198;GO:0005515;GO:0043260;GO:0007155;GO:0005576;GO:0016477;GO:0022617;GO:0005578;GO:0006461;GO:0070062	positive regulation of epithelial cell proliferation;extracellular matrix disassembly;substrate adhesion-dependent cell spreading;extracellular matrix organization;cell migration;extracellular matrix;extracellular region;protein binding;axon guidance;hemidesmosome assembly;protein complex assembly;extracellular space;laminin-10 complex;basement membrane;extracellular matrix structural constituent…
MX1	0.843657	3.12064e-23	ENSG00000157601	4599	MX dynamin-like GTPase 1 [Source:HGNC Symbol;Acc:HGNC:7532]""	GO:0031965;GO:0005737;GO:0051607;GO:0003924;GO:0009615;GO:0045087;GO:0006915;GO:0007165;GO:0045071;GO:0034340;GO:0005789;GO:0006952;GO:0060337;GO:0005515;GO:0048471;GO:0005525;GO:0008152;GO:0005829;GO:0019221	response to type I interferon;defense response;metabolic process;cytoplasm;innate immune response;cytosol;protein binding;signal transduction;GTPase activity;apoptotic process;endoplasmic reticulum membrane;perinuclear region of cytoplasm;nuclear membrane;defense response to virus;GTP binding;type I interferon signaling pathway;negative regulation of viral genome replication;response to virus;cyt…
KDM5B	0.656541	7.40875e-23	ENSG00000117139	10765	lysine (K)-specific demethylase 5B [Source:HGNC Symbol;Acc:HGNC:18039]""	GO:0034720;GO:0034721;GO:0009791;GO:0010628;GO:0034647;GO:0008270;GO:0003677;GO:0034648;GO:0005737;GO:0006325;GO:0005634;GO:0003714;GO:0044344;GO:0005654;GO:0048511;GO:0060444;GO:0061038;GO:0060992;GO:0033601;GO:0070306;GO:2000864;GO:0045892;GO:0007338;GO:0060763;GO:0055114;GO:0003700;GO:0016706;GO:0032453;GO:0006351;GO:0005515	nucleoplasm;positive regulation of mammary gland epithelial cell proliferation;uterus morphogenesis;zinc ion binding;histone demethylase activity (H3-dimethyl-K4 specific);transcription corepressor activity;rhythmic process;histone demethylase activity (H3-trimethyl-K4 specific);transcription factor activity;lens fiber cell differentiation;protein binding;DNA binding;single fertilization;oxidatio…
SGOL2	1.21498	1.05312e-22	ENSG00000163535	151246	shugoshin-like 2 (S. pombe) [Source:HGNC Symbol;Acc:HGNC:30812]""	GO:0030892;GO:0000278;GO:0005829;GO:0005654;GO:0051754;GO:0005515;GO:0007264;GO:0000775;GO:0051301;GO:0000777	mitotic cell cycle;cell division;protein binding;condensed chromosome kinetochore;mitotic cohesin complex;cytosol;meiotic sister chromatid cohesion;nucleoplasm;small GTPase mediated signal transduction;chromosome
CCNB1	0.739842	1.11063e-22	ENSG00000134057	891	cyclin B1 [Source:HGNC Symbol;Acc:HGNC:1579]""	GO:0055015;GO:0048565;GO:0000086;GO:0048146;GO:0000082;GO:0090266;GO:0060045;GO:0010629;GO:0051439;GO:0051437;GO:0071398;GO:0051301;GO:0005737;GO:0042246;GO:0001701;GO:0045787;GO:0000942;GO:0005634;GO:0016020;GO:0009636;GO:0009612;GO:0000922;GO:0005654;GO:0007080;GO:0071456;GO:0005113;GO:0043148;GO:0045931;GO:0006468;GO:0006461;GO:0000278;GO:0060623;GO:0033129;GO:0016301;GO:0035173;GO:0031145;GO:…	negative regulation of protein phosphorylation;mitotic cell cycle;cellular response to organic cyclic compound;cytosol;cytoplasm;mitotic spindle stabilization;digestive tract development;protein complex assembly;mitotic nuclear envelope disassembly;tissue regeneration;cellular response to fatty acid;positive regulation of cell cycle;kinase activity;positive regulation of mitotic cell cycle;protei…
AGRN	-0.413679	2.16197e-22	ENSG00000188157	375790	agrin [Source:HGNC Symbol;Acc:HGNC:329]""	GO:0030204;GO:0030203;GO:0035374;GO:0031012;GO:0002162;GO:0045887;GO:0050808;GO:0045202;GO:0007411;GO:0001523;GO:0030054;GO:0005737;GO:0043202;GO:0070062;GO:0007213;GO:0016021;GO:0051491;GO:0005576;GO:0005509;GO:0005796;GO:0007165;GO:0043236;GO:0007603;GO:0043395;GO:0005200;GO:0005886;GO:0005975;GO:0043547;GO:0005605;GO:0045162;GO:0033691;GO:0030198;GO:0045944;GO:0005515;GO:0043113;GO:0006027;GO:…	structural constituent of cytoskeleton;cytoplasm;carbohydrate metabolic process;glycosaminoglycan metabolic process;Golgi lumen;small molecule metabolic process;cell junction;plasma membrane;basal lamina;calcium ion binding;lysosomal lumen;clustering of voltage-gated sodium channels;extracellular matrix;extracellular region;protein binding;axon guidance;laminin binding;positive regulation of GTPa…
BUB1B	0.904776	6.48541e-22	ENSG00000156970	701	BUB1B"	mitotic checkpoint serine/threonine kinase [Source:HGNC Symbol;Acc:HGNC:1149]"	GO:0034501;GO:0051439;GO:0007067;GO:0051436;GO:0051301;GO:0005737;GO:0000940;GO:0005815;GO:0004674;GO:0004672;GO:0071459;GO:0048471;GO:0005524;GO:0006468;GO:0000278;GO:0008283;GO:0006915;GO:0031145;GO:0000778;GO:0007264;GO:0051233;GO:0000776;GO:0000777;GO:0005829;GO:0005515;GO:0007094;GO:0007093;GO:0007091;GO:0005680
TACC3	0.719883	1.22467e-21	ENSG00000013810	10460	transforming"	acidic coiled-coil containing protein 3 [Source:HGNC Symbol;Acc:HGNC:11524]"	GO:0005737;GO:0015630;GO:0008283;GO:0000226;GO:0005515;GO:0021987
SMC4	0.509656	1.22467e-21	ENSG00000113810	10051	structural maintenance of chromosomes 4 [Source:HGNC Symbol;Acc:HGNC:14013]""	GO:0005737;GO:0000070;GO:0051383;GO:0000278;GO:0010032;GO:0005829;GO:0045132;GO:0005654;GO:0000796;GO:0005524;GO:0005515;GO:0007076;GO:0046982;GO:0005694;GO:0005634;GO:0051301;GO:0051276	mitotic cell cycle;kinetochore organization;chromosome organization;cell division;protein binding;meiotic chromosome condensation;mitotic chromosome condensation;protein heterodimerization activity;cytosol;condensin complex;ATP binding;nucleoplasm;cytoplasm;nucleus;mitotic sister chromatid segregation;meiotic chromosome segregation;chromosome
INCENP	0.766363	7.36565e-21	ENSG00000149503	3619	inner centromere protein [Source:HGNC Symbol;Acc:HGNC:6058]""	GO:0043234;GO:0005721;GO:0005819;GO:0000278;GO:0005829;GO:0000910;GO:0030496;GO:0000800;GO:0010369;GO:0000801;GO:0005515;GO:0000795;GO:0007059;GO:0007067;GO:0007264;GO:0005874;GO:0000775;GO:0000776;GO:0000777	kinetochore;mitotic cell cycle;protein complex;lateral element;cytosol;protein binding;mitotic nuclear division;chromocenter;chromosome segregation;pericentric heterochromatin;condensed chromosome kinetochore;synaptonemal complex;microtubule;central element;spindle;small GTPase mediated signal transduction;cytokinesis;midbody;chromosome
CDCA2	0.694002	8.11588e-21	ENSG00000184661	157313	cell division cycle associated 2 [Source:HGNC Symbol;Acc:HGNC:14623]""	GO:0005737;GO:0005654;GO:0035307;GO:0007059;GO:0007067;GO:0005694;GO:0051301	cell division;cytoplasm;mitotic nuclear division;chromosome segregation;nucleoplasm;positive regulation of protein dephosphorylation;chromosome
IQGAP3	0.848069	8.97597e-21	ENSG00000183856	128239	IQ motif containing GTPase activating protein 3 [Source:HGNC Symbol;Acc:HGNC:20669]""	GO:0000187;GO:0000082;GO:0017048;GO:0010629;GO:0010628;GO:0007165;GO:0043087;GO:0005737;GO:0043547;GO:0071310;GO:0016328;GO:0033601;GO:0005096;GO:0017016;GO:0008361;GO:0005911;GO:0007265;GO:0007264;GO:0070856;GO:0005829;GO:0005622;GO:0005516;GO:0005515;GO:0001934;GO:0070371	myosin VI light chain binding;cytosol;positive regulation of mammary gland epithelial cell proliferation;Ras protein signal transduction;regulation of cell size;lateral plasma membrane;small GTPase mediated signal transduction;protein binding;intracellular;positive regulation of protein phosphorylation;positive regulation of GTPase activity;calmodulin binding;ERK1 and ERK2 cascade;cytoplasm;cellu…
KIF23	0.810219	1.70353e-20	ENSG00000137807	9493	kinesin family member 23 [Source:HGNC Symbol;Acc:HGNC:6392]""	GO:0007018;GO:0007596;GO:0016887;GO:0005871;GO:0000022;GO:0005925;GO:0005874;GO:0072686;GO:0045171;GO:0005813;GO:0005634;GO:0000281;GO:0097149;GO:0005654;GO:0032467;GO:0003777;GO:0000278;GO:0019886;GO:0008017;GO:0005819;GO:0008152;GO:0000910;GO:0005829;GO:0030496;GO:0051256;GO:0005524;GO:0005515	mitotic cell cycle;cytosol;metabolic process;spindle;intercellular bridge;mitotic spindle midzone assembly;microtubule;protein binding;midbody;nucleoplasm;focal adhesion;mitotic cytokinesis;ATP binding;centralspindlin complex;cytokinesis;ATPase activity;microtubule binding;kinesin complex;microtubule-based movement;antigen processing and presentation of exogenous peptide antigen via MHC class II;…
HIST2H4B	2.22916	1.70353e-20	ENSG00000270276	554313	histone cluster 2"	H4b [Source:HGNC Symbol;Acc:HGNC:29607]"	GO:0006352;GO:0045653;GO:0000183;GO:0032776;GO:0003677;GO:0042393;GO:0000784;GO:0000786;GO:0000228;GO:0035574;GO:0035575;GO:0000723;GO:0044267;GO:0006303;GO:0070062;GO:0000724;GO:0006325;GO:0005634;GO:0016020;GO:0040029;GO:0005654;GO:0010467;GO:0045814;GO:0000278;GO:0006281;GO:0044822;GO:0051290;GO:0031047;GO:0007264;GO:0034080;GO:0006302;GO:0043234;GO:0006336;GO:0006334;GO:0006335;GO:0005576;GO:…
ARL4C	-0.571366	1.73568e-20	ENSG00000188042	10123	ADP ribosylation factor like GTPase 4C [Source:HGNC Symbol;Acc:HGNC:698]""	GO:0005737;GO:0032456;GO:0005634;GO:0003924;GO:0005622;GO:0030175;GO:0015031;GO:0005515;GO:0005886;GO:0043014;GO:0007264;GO:0005525	GTP binding;endocytic recycling;protein binding;intracellular;GTPase activity;cytoplasm;nucleus;filopodium;protein transport;alpha-tubulin binding;small GTPase mediated signal transduction;plasma membrane
NDC80	1.06447	3.76525e-20	ENSG00000080986	10403	NDC80 kinetochore complex component [Source:HGNC Symbol;Acc:HGNC:16909]""	GO:0000070;GO:0000132;GO:0000278;GO:0000942;GO:0005829;GO:0016020;GO:0005200;GO:0005634;GO:0000775;GO:0008608;GO:0007052;GO:0042802;GO:0031262;GO:0051301;GO:0005515;GO:0007059;GO:0007067;GO:0007264;GO:0051315;GO:0000776;GO:0000777	kinetochore;mitotic cell cycle;structural constituent of cytoskeleton;small GTPase mediated signal transduction;establishment of mitotic spindle orientation;cell division;protein binding;mitotic nuclear division;mitotic spindle organization;chromosome segregation;identical protein binding;cytosol;Ndc80 complex;condensed chromosome kinetochore;condensed nuclear chromosome outer kinetochore;nucleus…
ESPL1	0.718497	1.45041e-19	ENSG00000135476	9700	extra spindle pole bodies like 1"	separase [Source:HGNC Symbol;Acc:HGNC:16856]"	GO:0045842;GO:0051307;GO:0007067;GO:0008234;GO:0005737;GO:0072686;GO:0005813;GO:0005634;GO:0006508;GO:0045875;GO:0000278;GO:0000212;GO:0006915;GO:0003824;GO:0040001;GO:0007059;GO:0045143;GO:0000910;GO:0000070;GO:0007127;GO:0005829;GO:0004197;GO:0005515;GO:0008233;GO:1901970
CBX6	-0.708421	1.74768e-19	ENSG00000183741	23466	chromobox 6 [Source:HGNC Symbol;Acc:HGNC:1556]""	GO:0000792;GO:0031519;GO:0000122;GO:0005634;GO:0005654;GO:0003727;GO:0006351;GO:0005515;GO:0016568	negative regulation of transcription from RNA polymerase II promoter;chromatin modification;nucleoplasm;protein binding;PcG protein complex;heterochromatin;single-stranded RNA binding;nucleus;transcription
MCL1	0.379226	1.74768e-19	ENSG00000143384	4170	myeloid cell leukemia 1 [Source:HGNC Symbol;Acc:HGNC:6943]""	GO:0001709;GO:0097192;GO:2000811;GO:0051434;GO:0042981;GO:0007275;GO:0005737;GO:0071806;GO:0016021;GO:0016020;GO:0005739;GO:0005654;GO:1903378;GO:0005759;GO:2001240;GO:2001243;GO:0042803;GO:0019725;GO:0034097;GO:0043066;GO:2001020;GO:0008637;GO:0008630;GO:0005829;GO:0015266;GO:0005741;GO:0097136;GO:0005515;GO:0046982;GO:0005634	protein homodimerization activity;cell fate determination;cytoplasm;apoptotic mitochondrial changes;protein heterodimerization activity;regulation of response to DNA damage stimulus;cellular homeostasis;mitochondrion;protein transmembrane transport;extrinsic apoptotic signaling pathway in absence of ligand;multicellular organismal development;negative regulation of apoptotic process;protein bindi…
TNFAIP3	1.48079	5.73717e-19	ENSG00000118503	7128	TNF alpha induced protein 3 [Source:HGNC Symbol;Acc:HGNC:11896]""	GO:1902042;GO:0045824;GO:0050869;GO:0032480;GO:2000349;GO:0071108;GO:0010803;GO:0072666;GO:0050727;GO:0061043;GO:0008270;GO:0007166;GO:0003677;GO:0033209;GO:0071222;GO:0070936;GO:0006955;GO:0005737;GO:0050728;GO:0070062;GO:0019900;GO:0032495;GO:0004842;GO:0005634;GO:0070433;GO:0035872;GO:0035871;GO:0032703;GO:0002020;GO:0043124;GO:0031397;GO:0034148;GO:0016579;GO:0032720;GO:0070536;GO:1903364;GO:…	negative regulation of interleukin-2 production;DNA binding;negative regulation of B cell activation;protease binding;tumor necrosis factor-mediated signaling pathway;cytosol;cytoplasm;protein deubiquitination;regulation of tumor necrosis factor-mediated signaling pathway;regulation of defense response to virus by host;protein deubiquitination involved in ubiquitin-dependent protein catabolic pro…
ARC	1.84307	6.68588e-19	ENSG00000198576	23237	activity-regulated cytoskeleton-associated protein [Source:HGNC Symbol;Acc:HGNC:648]""	GO:0022604;GO:0005737;GO:0007492;GO:0007010;GO:0009952;GO:0043197;GO:0007612;GO:0045211;GO:0014069;GO:0006897;GO:0005515;GO:0005886;GO:0001669;GO:2000969;GO:0016477;GO:0005768;GO:0048168;GO:0030054;GO:0015629	postsynaptic membrane;endosome;endoderm development;learning;cell migration;cytoplasm;anterior/posterior pattern specification;positive regulation of alpha-amino-3-hydroxy-5-methyl-4-isoxazole propionate selective glutamate receptor activity;cell junction;regulation of cell morphogenesis;dendritic spine;protein binding;postsynaptic density;cytoskeleton organization;endocytosis;regulation of neuro…
SMTN	1.4466	8.50707e-19	ENSG00000183963	6525	smoothelin [Source:HGNC Symbol;Acc:HGNC:11126]""	GO:0005856;GO:0003779;GO:0007517;GO:0015629;GO:0006939;GO:0005737;GO:0005654;GO:0008307;GO:0005515	smooth muscle contraction;actin binding;nucleoplasm;protein binding;structural constituent of muscle;muscle organ development;cytoplasm;cytoskeleton;actin cytoskeleton
CKAP5	0.560841	8.88753e-19	ENSG00000175216	9793	cytoskeleton associated protein 5 [Source:HGNC Symbol;Acc:HGNC:28959]""	GO:0043234;GO:0006996;GO:0050658;GO:0015630;GO:0000278;GO:0030951;GO:0000086;GO:0035371;GO:0005829;GO:0016020;GO:0000930;GO:0000922;GO:0007051;GO:0005488;GO:0005515;GO:0005813;GO:0007067;GO:0007264;GO:0051297;GO:0051301	establishment or maintenance of microtubule cytoskeleton polarity;mitotic cell cycle;protein complex;organelle organization;microtubule plus-end;microtubule cytoskeleton;cell division;protein binding;mitotic nuclear division;centrosome organization;binding;centrosome;cytosol;G2/M transition of mitotic cell cycle;membrane;spindle organization;small GTPase mediated signal transduction;spindle pole;…
SLC34A2	-0.534914	1.40497e-18	ENSG00000157765	10568	solute carrier family 34 (type II sodium/phosphate cotransporter)"	member 2 [Source:HGNC Symbol;Acc:HGNC:11020]"	GO:0035435;GO:0005903;GO:0030643;GO:0044267;GO:0001701;GO:0031982;GO:0044341;GO:0016021;GO:0016020;GO:0035725;GO:0016324;GO:0006811;GO:0006817;GO:0005887;GO:0005886;GO:0043627;GO:0055085;GO:0042301;GO:0031402;GO:0015321;GO:0005436;GO:0031526
KIFC1	0.850976	1.66158e-18	ENSG00000237649	3833	kinesin family member C1 [Source:HGNC Symbol;Acc:HGNC:6389]""	GO:0016020;GO:0005819;GO:0008152;GO:0005515;GO:0005874;GO:0008017;GO:0007596;GO:0007018;GO:0005634;GO:0000070;GO:0007283;GO:0007080;GO:0003777;GO:0016887;GO:0005524;GO:0005871;GO:0005815;GO:0090307;GO:0005769;GO:0051301	kinesin complex;ATP binding;microtubule-based movement;spermatogenesis;cell division;protein binding;membrane;mitotic spindle assembly;microtubule organizing center;metabolic process;microtubule;nucleus;microtubule motor activity;early endosome;blood coagulation;mitotic sister chromatid segregation;mitotic metaphase plate congression;spindle;ATPase activity;microtubule binding
CCND1	-0.412946	3.50858e-18	ENSG00000110092	595	cyclin D1 [Source:HGNC Symbol;Acc:HGNC:1582]""	GO:0032026;GO:0016020;GO:0033327;GO:0000320;GO:0007595;GO:0000307;GO:0000082;GO:0019899;GO:0014070;GO:0051384;GO:0001889;GO:0051412;GO:0051592;GO:0045444;GO:0033197;GO:0045471;GO:0005923;GO:0051301;GO:0010243;GO:0005737;GO:0010165;GO:0032355;GO:0070064;GO:0031571;GO:0006325;GO:0005634;GO:0003714;GO:0030178;GO:0005654;GO:0016538;GO:0071310;GO:0016055;GO:0044321;GO:0004672;GO:0032403;GO:0042826;GO:…	positive regulation of mammary gland epithelial cell proliferation;mitotic cell cycle;endoplasmic reticulum unfolded protein response;positive regulation of G2/M transition of mitotic cell cycle;cytosol;cytoplasm;transcriptional repressor complex;mammary gland epithelial cell proliferation;mammary gland alveolus development;response to glucocorticoid;transcription corepressor activity;positive re…
FTH1	-0.337027	6.50502e-18	ENSG00000167996	2495	ferritin"	heavy polypeptide 1 [Source:HGNC Symbol;Acc:HGNC:3976]"	GO:0061024;GO:0006892;GO:0016021;GO:0006879;GO:0070062;GO:0008043;GO:0048147;GO:0004322;GO:0005829;GO:0006898;GO:0006880;GO:0005623;GO:0008199;GO:0006826;GO:0005515;GO:0006955;GO:0005506;GO:0005634;GO:0055085;GO:0055114;GO:0008285
IFI6	0.614835	6.62361e-18	ENSG00000126709	2537	interferon"	alpha-inducible protein 6 [Source:HGNC Symbol;Acc:HGNC:4054]"	GO:0019221;GO:0016021;GO:0006955;GO:0001836;GO:0043154;GO:0005739;GO:0060337;GO:0005515;GO:0051902;GO:0005886;GO:2001240
CDCA8	0.824571	8.81869e-18	ENSG00000134690	55143	cell division cycle associated 8 [Source:HGNC Symbol;Acc:HGNC:14629]""	GO:0043234;GO:0045171;GO:0000278;GO:0005730;GO:0032133;GO:0005829;GO:0030496;GO:0005634;GO:0010369;GO:0007080;GO:0005515;GO:0007264;GO:0051233;GO:0000775;GO:0051301;GO:0051276	mitotic cell cycle;spindle midzone;nucleolus;chromosome organization;cell division;protein binding;chromocenter;chromosome passenger complex;protein complex;intercellular bridge;cytosol;nucleus;small GTPase mediated signal transduction;mitotic metaphase plate congression;midbody;chromosome
PSRC1	1.13856	9.58262e-18	ENSG00000134222	84722	proline/serine-rich coiled-coil 1 [Source:HGNC Symbol;Acc:HGNC:24472]""	GO:0005737;GO:0005819;GO:0030308;GO:0031116;GO:0001578;GO:0005829;GO:0009987;GO:0030496;GO:0060236;GO:0000922;GO:0015630;GO:0007080;GO:0045737;GO:0051301;GO:0005515;GO:0008017;GO:0005876;GO:0045893	positive regulation of microtubule polymerization;cellular process;positive regulation of transcription;microtubule cytoskeleton;cell division;microtubule bundle formation;spindle pole;cytoplasm;spindle microtubule;negative regulation of cell growth;positive regulation of cyclin-dependent protein serine/threonine kinase activity;protein binding;regulation of mitotic spindle organization;spindle;m…
DHRS2	2.78809	1.57884e-17	ENSG00000100867	10202	dehydrogenase/reductase (SDR family) member 2 [Source:HGNC Symbol;Acc:HGNC:18349]""	GO:0005737;GO:0008285;GO:0070062;GO:0005634;GO:0005635;GO:0009636;GO:0005739;GO:0008152;GO:0004090;GO:0043066;GO:0005515;GO:0005759;GO:0034599;GO:0008207;GO:0043011;GO:0055114;GO:0016491	metabolic process;nuclear envelope;negative regulation of apoptotic process;protein binding;myeloid dendritic cell differentiation;oxidoreductase activity;carbonyl reductase (NADPH) activity;C21-steroid hormone metabolic process;response to toxic substance;nucleus;oxidation-reduction process;cytoplasm;mitochondrion;cellular response to oxidative stress;negative regulation of cell proliferation;mi…
IFIT3	1.43408	2.32435e-17	ENSG00000119917	3437	interferon induced protein with tetratricopeptide repeats 3 [Source:HGNC Symbol;Acc:HGNC:5411]""	GO:0005737;GO:0008285;GO:0051607;GO:0009615;GO:0005829;GO:0043066;GO:0005739;GO:0042802;GO:0003674;GO:0060337;GO:0005515;GO:0003723;GO:0035457;GO:0019221	defense response to virus;negative regulation of apoptotic process;cytosol;protein binding;molecular_function;identical protein binding;cytoplasm;mitochondrion;cellular response to interferon-alpha;RNA binding;type I interferon signaling pathway;response to virus;negative regulation of cell proliferation;cytokine-mediated signaling pathway
PTPRF	-0.376302	4.55964e-17	ENSG00000142949	5792	protein tyrosine phosphatase"	receptor type	F [Source:HGNC Symbol;Acc:HGNC:9670]"
ZNFX1	0.60218	6.96802e-17	ENSG00000124201	57169	zinc finger"	NFX1-type containing 1 [Source:HGNC Symbol;Acc:HGNC:29271]"	GO:0003700;GO:0044822;GO:0006355;GO:0005488;GO:0046872;GO:0005634;GO:0008270
HJURP	0.869849	7.28617e-17	ENSG00000123485	55355	Holliday junction recognition protein [Source:HGNC Symbol;Acc:HGNC:25444]""	GO:0005737;GO:0034080;GO:0042393;GO:0005730;GO:0006334;GO:0051101;GO:0005654;GO:0007049;GO:0005515;GO:0003677;GO:0007059;GO:0043254;GO:0005634;GO:0000775;GO:0042802;GO:0000777	nucleolus;histone binding;nucleoplasm;protein binding;DNA binding;chromosome segregation;nucleosome assembly;identical protein binding;CENP-A containing nucleosome assembly;cell cycle;condensed chromosome kinetochore;cytoplasm;nucleus;regulation of DNA binding;regulation of protein complex assembly;chromosome
BUB1	0.646311	7.2915e-17	ENSG00000169679	699	BUB1"	mitotic checkpoint serine/threonine kinase [Source:HGNC Symbol;Acc:HGNC:1148]"	GO:0007067;GO:0051301;GO:0000278;GO:0005737;GO:0000942;GO:0016020;GO:0005654;GO:0004674;GO:0007063;GO:0004672;GO:0000776;GO:0005524;GO:0006468;GO:0071173;GO:0008283;GO:0006915;GO:0016032;GO:0007264;GO:0051983;GO:0000777;GO:0005829;GO:0005515;GO:0007094;GO:0007093
KIF14	0.950739	8.66907e-17	ENSG00000118193	9928	kinesin family member 14 [Source:HGNC Symbol;Acc:HGNC:19181]""	GO:0034446;GO:0007018;GO:0030155;GO:0005886;GO:0032147;GO:1903047;GO:0021766;GO:0043523;GO:0043524;GO:0016887;GO:0005871;GO:0005874;GO:0021987;GO:0051301;GO:0043161;GO:0005634;GO:0016020;GO:0030705;GO:1903429;GO:0007080;GO:0032467;GO:0021695;GO:0033624;GO:0021693;GO:0003777;GO:0008284;GO:0015631;GO:0030334;GO:0008017;GO:0031146;GO:0045184;GO:0030165;GO:0032487;GO:0021772;GO:0043066;GO:0007264;GO:…	spindle midzone;tubulin binding;cytosol;microtubule motor activity;cerebellar Purkinje cell layer structural organization;olfactory bulb development;establishment of protein localization;hippocampus development;plasma membrane;cerebellar granular layer structural organization;ATP-dependent microtubule motor activity;PDZ domain binding;negative regulation of apoptotic process;microtubule;protein b…
GTSE1	0.926419	8.99491e-17	ENSG00000075218	51512	G2 and S-phase expressed 1 [Source:HGNC Symbol;Acc:HGNC:13698]""	GO:0007017;GO:0016020;GO:0005881;GO:0006977;GO:0003674;GO:0005515	microtubule-based process;protein binding;molecular_function;cytoplasmic microtubule;membrane;DNA damage response
TUBB4B	0.376785	8.99491e-17	ENSG00000188229	10383	tubulin beta 4B class IVb [Source:HGNC Symbol;Acc:HGNC:20771]""	GO:0005200;GO:0006457;GO:0000086;GO:0006928;GO:0005874;GO:0005856;GO:0044267;GO:0070062;GO:0051084;GO:0005634;GO:0051082;GO:0005525;GO:0000278;GO:0042288;GO:0003924;GO:1903561;GO:0006996;GO:0007017;GO:0005829;GO:0042267;GO:0043209;GO:0003725	mitotic cell cycle;structural constituent of cytoskeleton;'de novo' posttranslational protein folding;MHC class I protein binding;cytosol;movement of cell or subcellular component;double-stranded RNA binding;extracellular vesicle;natural killer cell mediated cytotoxicity;cytoskeleton;organelle organization;microtubule;protein folding;myelin sheath;unfolded protein binding;cellular protein metabol…
STAT1	0.434037	1.17787e-16	ENSG00000115415	6772	signal transducer and activator of transcription 1 [Source:HGNC Symbol;Acc:HGNC:11362]""	GO:0019899;GO:0061326;GO:0019221;GO:0033209;GO:0005164;GO:0030425;GO:0030424;GO:0035458;GO:0007165;GO:0004871;GO:0003677;GO:0003340;GO:0007259;GO:0042981;GO:0043434;GO:0035456;GO:0005737;GO:0000122;GO:0005634;GO:0072136;GO:0005654;GO:0045893;GO:0043124;GO:0003690;GO:0000983;GO:0042802;GO:0042803;GO:0005730;GO:0034097;GO:0048661;GO:0008015;GO:0006915;GO:0046725;GO:0060333;GO:0072162;GO:0051591;GO:…	cellular response to organic cyclic compound;RNA polymerase II core promoter sequence-specific DNA binding;signal transduction;positive regulation of mesenchymal cell proliferation;cytosol;regulation of transcription;regulation of type I interferon-mediated signaling pathway;identical protein binding;axon;negative regulation of metanephric nephron tubule epithelial cell differentiation;negative r…
MT-ATP6	0.446569	1.51543e-16	ENSG00000198899	4508	mitochondrially encoded ATP synthase 6 [Source:HGNC Symbol;Acc:HGNC:7414]""	GO:0045263;GO:0015986;GO:0007568;GO:0070062;GO:0016021;GO:0022857;GO:0044237;GO:0005743;GO:0005753;GO:0005739;GO:0044281;GO:0016887;GO:0022904;GO:0042776;GO:0055093;GO:0015078	aging;proton-transporting ATP synthase complex;mitochondrial ATP synthesis coupled proton transport;mitochondrial inner membrane;mitochondrial proton-transporting ATP synthase complex;ATP synthesis coupled proton transport;small molecule metabolic process;transmembrane transporter activity;cellular metabolic process;respiratory electron transport chain;mitochondrion;response to hyperoxia;hydrogen…
OAS3	0.691024	4.20221e-16	ENSG00000111331	4940	2'-5'-oligoadenylate synthetase 3 [Source:HGNC Symbol;Acc:HGNC:8088]""	GO:0019221;GO:0006955;GO:0005737;GO:0006139;GO:0005615;GO:0009615;GO:0045071;GO:0005654;GO:0016740;GO:0046872;GO:0005524;GO:0060700;GO:0060333;GO:0060337;GO:0008152;GO:0005886;GO:0001730;GO:0051607;GO:0016779;GO:0043231;GO:0005829;GO:0003725;GO:0003723;GO:0005515	2'-5'-oligoadenylate synthetase activity;cytosol;cytoplasm;double-stranded RNA binding;metabolic process;intracellular membrane-bounded organelle;plasma membrane;nucleobase-containing compound metabolic process;extracellular space;protein binding;nucleoplasm;metal ion binding;RNA binding;ATP binding;regulation of ribonuclease activity;nucleotidyltransferase activity;defense response to virus;resp…
CDCA3	0.974486	6.79423e-16	ENSG00000111665	83461	cell division cycle associated 3 [Source:HGNC Symbol;Acc:HGNC:14624]""	GO:0005829;GO:0005575;GO:0016567;GO:0003674;GO:0005515;GO:0008150;GO:0007067;GO:0051301	cell division;protein binding;mitotic nuclear division;molecular_function;cellular_component;cytosol;biological_process;protein ubiquitination
CCNB2	0.776699	2.58663e-15	ENSG00000157456	9133	cyclin B2 [Source:HGNC Symbol;Acc:HGNC:1580]""	GO:0043029;GO:0015630;GO:0000278;GO:0051726;GO:0000086;GO:0005813;GO:0005829;GO:0016020;GO:0005654;GO:0001701;GO:0005515;GO:0048538;GO:0007077;GO:0007067;GO:0005634;GO:0051301;GO:0040007	mitotic cell cycle;thymus development;growth;microtubule cytoskeleton;cell division;protein binding;mitotic nuclear division;membrane;centrosome;cytosol;G2/M transition of mitotic cell cycle;nucleus;in utero embryonic development;mitotic nuclear envelope disassembly;nucleoplasm;regulation of cell cycle;T cell homeostasis
SLC38A1	-0.406685	2.83605e-15	ENSG00000111371	81539	solute carrier family 38 member 1 [Source:HGNC Symbol;Acc:HGNC:13447]""	GO:0005887;GO:0006868;GO:0006867;GO:0006865;GO:0015817;GO:0030424;GO:1903825;GO:0001504;GO:0015186;GO:0015182;GO:0070062;GO:0016021;GO:0016020;GO:0005290;GO:0006811;GO:0089709;GO:0006814;GO:0015804;GO:0007268;GO:0005886;GO:0055085;GO:0005283;GO:0007565;GO:0003333;GO:0005515;GO:0015175	neutral amino acid transmembrane transporter activity;axon;plasma membrane;ion transport;amino acid transmembrane transport;amino acid transport;organic acid transmembrane transport;protein binding;sodium:amino acid symporter activity;membrane;sodium ion transport;L-asparagine transmembrane transporter activity;integral component of plasma membrane;neurotransmitter uptake;L-glutamine transmembran…
BEST1	-0.317762	5.32265e-15	ENSG00000167995	7439	bestrophin 1 [Source:HGNC Symbol;Acc:HGNC:12703]""	GO:0030321;GO:0051924;GO:0016021;GO:0034220;GO:1902476;GO:0005829;GO:0016020;GO:0007601;GO:0016323;GO:0034707;GO:0006821;GO:0005887;GO:0005886;GO:0050908;GO:0005254;GO:0055085	detection of light stimulus involved in visual perception;ion transmembrane transport;chloride channel complex;chloride transmembrane transport;integral component of plasma membrane;chloride transport;transepithelial chloride transport;chloride channel activity;integral component of membrane;cytosol;regulation of calcium ion transport;membrane;basolateral plasma membrane;visual perception;transme…
CKAP2L	1.04373	5.76921e-15	ENSG00000169607	150468	cytoskeleton associated protein 2 like [Source:HGNC Symbol;Acc:HGNC:26877]""	GO:0005737;GO:0005813;GO:0000922	cytoplasm;spindle pole;centrosome
OAS2	1.00926	7.27556e-15	ENSG00000111335	4939	2'-5'-oligoadenylate synthetase 2 [Source:HGNC Symbol;Acc:HGNC:8087]""	GO:0005783;GO:0008270;GO:0019221;GO:0005737;GO:0006139;GO:0006486;GO:0009615;GO:0018377;GO:0016020;GO:0005739;GO:0016740;GO:0006401;GO:0048471;GO:0046872;GO:0005524;GO:0060333;GO:0060337;GO:0008152;GO:0006955;GO:0001730;GO:0051607;GO:0016779;GO:0043231;GO:0005829;GO:0003725;GO:0003723;GO:0005515;GO:0006164;GO:0005634	protein glycosylation;purine nucleotide biosynthetic process;cytosol;RNA binding;double-stranded RNA binding;zinc ion binding;metabolic process;mitochondrion;intracellular membrane-bounded organelle;2'-5'-oligoadenylate synthetase activity;nucleobase-containing compound metabolic process;protein binding;endoplasmic reticulum;metal ion binding;membrane;ATP binding;protein myristoylation;nucleotidy…
AURKB	0.776039	1.42436e-14	ENSG00000178999	9212	aurora kinase B [Source:HGNC Symbol;Acc:HGNC:11390]""	GO:0036089;GO:0034501;GO:0007049;GO:0008608;GO:0000780;GO:0034644;GO:0031616;GO:0002903;GO:0010369;GO:0046777;GO:0005876;GO:0031577;GO:0005819;GO:0045171;GO:0000122;GO:0005634;GO:0005654;GO:0032212;GO:0043146;GO:0004674;GO:0004712;GO:0016570;GO:0004672;GO:0000776;GO:0032467;GO:0032466;GO:0032133;GO:0005524;GO:0051973;GO:0006468;GO:0000278;GO:0007067;GO:0032091;GO:1904355;GO:0035174;GO:0031145;GO:…	histone modification;mitotic cell cycle;spindle midzone;condensed nuclear chromosome;negative regulation of B cell apoptotic process;cytosol;ATP binding;chromosome passenger complex;negative regulation of transcription from RNA polymerase II promoter;positive regulation of telomere capping;spindle;positive regulation of cytokinesis;mitotic spindle midzone assembly;kinetochore;aging;negative regul…
ZFP36L2	-0.505547	3.8752e-14	ENSG00000152518	678	ZFP36 ring finger protein-like 2 [Source:HGNC Symbol;Acc:HGNC:1108]""	GO:0005737;GO:0017091;GO:0000288;GO:2000737;GO:0033077;GO:0008283;GO:0003700;GO:0044822;GO:0003677;GO:0048103;GO:0006355;GO:0043488;GO:1900153;GO:0060216;GO:0035019;GO:0030097;GO:0006402;GO:0046872;GO:0035925;GO:0005634	transcription factor activity;DNA binding;hemopoiesis;poly(A) RNA binding;somatic stem cell division;cytoplasm;somatic stem cell population maintenance;regulation of transcription;mRNA 3'-UTR AU-rich region binding;T cell differentiation in thymus;cell proliferation;regulation of mRNA stability;nuclear-transcribed mRNA catabolic process;positive regulation of nuclear-transcribed mRNA catabolic pr…
CKAP2	0.882919	4.74048e-14	ENSG00000136108	26586	cytoskeleton associated protein 2 [Source:HGNC Symbol;Acc:HGNC:1990]""	GO:0005737;GO:0015630;GO:0007026;GO:0005813;GO:0006915;GO:0000281;GO:0000922;GO:0005881;GO:0045944	negative regulation of microtubule depolymerization;microtubule cytoskeleton;cytoplasm;cytoplasmic microtubule;apoptotic process;centrosome;mitotic cytokinesis;positive regulation of transcription from RNA polymerase II promoter;spindle pole
CABYR	1.14942	8.06083e-14	ENSG00000154040	26256	calcium binding tyrosine-(Y)-phosphorylation regulated [Source:HGNC Symbol;Acc:HGNC:15569]""	GO:0005856;GO:0005737;GO:0097228;GO:0097229;GO:0031514;GO:0005634;GO:0017124;GO:0019899;GO:0005509;GO:0005515;GO:0035686;GO:0046982;GO:0048240;GO:0003351;GO:0019904	calcium ion binding;enzyme binding;sperm fibrous sheath;sperm principal piece;protein domain specific binding;sperm end piece;cytoplasm;SH3 domain binding;protein heterodimerization activity;motile cilium;sperm capacitation;nucleus;protein binding;cytoskeleton;epithelial cilium movement
PRC1	0.695204	8.18281e-14	ENSG00000198901	9055	protein regulator of cytokinesis 1 [Source:HGNC Symbol;Acc:HGNC:9341]""	GO:0000910;GO:0008284;GO:0005819;GO:0015630;GO:0005634;GO:0005829;GO:0005654;GO:0030496;GO:0005737;GO:0000922;GO:0019901;GO:0005876;GO:0019894;GO:0000226;GO:0070938;GO:0005515;GO:0005886;GO:0000022;GO:0007264;GO:0008017;GO:0042802	microtubule cytoskeleton organization;protein kinase binding;microtubule cytoskeleton;cytosol;protein binding;identical protein binding;spindle pole;cytoplasm;spindle microtubule;mitotic spindle elongation;nucleus;nucleoplasm;kinesin binding;contractile ring;positive regulation of cell proliferation;spindle;small GTPase mediated signal transduction;cytokinesis;midbody;plasma membrane;microtubule …
POLR3C	0.782265	8.63513e-14	ENSG00000186141	10623	polymerase (RNA) III (DNA directed) polypeptide C (62kD) [Source:HGNC Symbol;Acc:HGNC:30076]""	GO:0005666;GO:0045089;GO:0005515;GO:0045087;GO:0003677;GO:0010467;GO:0006359;GO:0005654;GO:0032481;GO:0001056;GO:0006351;GO:0032728;GO:0006386;GO:0003899;GO:0006385;GO:0005634;GO:0006383;GO:0005829;GO:0051607	innate immune response;regulation of transcription from RNA polymerase III promoter;positive regulation of type I interferon production;transcription elongation from RNA polymerase III promoter;cytosol;nucleoplasm;transcription;DNA binding;transcription from RNA polymerase III promoter;DNA-directed RNA polymerase III complex;protein binding;termination of RNA polymerase III transcription;nucleus;…
CDKN3	1.01051	1.80075e-13	ENSG00000100526	1033	cyclin-dependent kinase inhibitor 3 [Source:HGNC Symbol;Acc:HGNC:1791]""	GO:0005737;GO:0008285;GO:0016791;GO:0008138;GO:0016311;GO:0006470;GO:0000079;GO:0000082;GO:0004722;GO:0004721;GO:0007050;GO:0005515;GO:0035335;GO:0048471;GO:0005634;GO:0004725;GO:0007049	peptidyl-tyrosine dephosphorylation;protein tyrosine phosphatase activity;cell cycle arrest;phosphatase activity;protein tyrosine/serine/threonine phosphatase activity;G1/S transition of mitotic cell cycle;protein binding;cytoplasm;protein serine/threonine phosphatase activity;phosphoprotein phosphatase activity;dephosphorylation;cell cycle;perinuclear region of cytoplasm;protein dephosphorylatio…
PLEC	-0.391964	2.07974e-13	ENSG00000178209	5339	plectin [Source:HGNC Symbol;Acc:HGNC:9069]""	GO:0006921;GO:0005903;GO:0005925;GO:0030056;GO:0030506;GO:0005856;GO:0045111;GO:0070062;GO:0003779;GO:0044822;GO:0005737;GO:0042383;GO:0031581;GO:0006915;GO:0012501;GO:0008307;GO:0005886;GO:0034329;GO:0008092;GO:0005829;GO:0016528;GO:0030198;GO:0005515;GO:0043292;GO:0043034	contractile fiber;cytosol;costamere;structural constituent of muscle;ankyrin binding;cytoskeleton;plasma membrane;brush border;protein binding;cell junction assembly;hemidesmosome;focal adhesion;poly(A) RNA binding;cellular component disassembly involved in execution phase of apoptosis;cytoskeletal protein binding;cytoplasm;programmed cell death;extracellular matrix organization;hemidesmosome ass…
SPAG5	0.608083	2.10564e-13	ENSG00000076382	10615	sperm associated antigen 5 [Source:HGNC Symbol;Acc:HGNC:13452]""	GO:0005737;GO:0000070;GO:0005515;GO:0035371;GO:0005634;GO:0030496;GO:0000922;GO:0005654;GO:0007051;GO:0072686;GO:0051988;GO:0051301;GO:0051294;GO:0000776;GO:0007059;GO:0005815;GO:0005876;GO:0000777	kinetochore;microtubule plus-end;cell division;protein binding;chromosome segregation;mitotic spindle;condensed chromosome kinetochore;spindle pole;spindle microtubule;spindle organization;establishment of spindle orientation;nucleus;regulation of attachment of spindle microtubules to kinetochore;nucleoplasm;cytoplasm;mitotic sister chromatid segregation;microtubule organizing center;midbody
KIF18B	0.625949	2.34503e-13	ENSG00000186185	146909	kinesin family member 18B [Source:HGNC Symbol;Acc:HGNC:27102]""	GO:0005737;GO:0008574;GO:0000070;GO:0000278;GO:0005515;GO:0051301;GO:0005634;GO:0035371;GO:0008017;GO:0007018;GO:0007019;GO:0003774;GO:0019894;GO:0000235;GO:0005524;GO:0008152;GO:0005871;GO:1990752;GO:0005874;GO:0051302;GO:0003777	kinesin complex;astral microtubule;microtubule-based movement;cytoplasm;microtubule plus-end;motor activity;mitotic cell cycle;microtubule;protein binding;microtubule end;ATP-dependent microtubule motor activity;metabolic process;cell division;nucleus;microtubule motor activity;regulation of cell division;ATP binding;microtubule depolymerization;mitotic sister chromatid segregation;kinesin bindin…
TFRC	-0.566655	2.34503e-13	ENSG00000072274	7037	transferrin receptor [Source:HGNC Symbol;Acc:HGNC:11763]""	GO:0046718;GO:0009897;GO:0005739;GO:0051087;GO:0055038;GO:0055037;GO:0010039;GO:0035690;GO:0005905;GO:1990712;GO:0010042;GO:0001666;GO:0001948;GO:0045780;GO:0010035;GO:0070062;GO:0016023;GO:0016021;GO:0016020;GO:0072562;GO:0010033;GO:0005576;GO:0004998;GO:0046688;GO:0048471;GO:0044822;GO:0042802;GO:0042803;GO:0032526;GO:0006879;GO:0005515;GO:0009986;GO:0030316;GO:0016323;GO:0006953;GO:0005887;GO:…	response to organic substance;transferrin transport;protein homodimerization activity;blood microparticle;double-stranded RNA binding;glycoprotein binding;identical protein binding;mitochondrion;response to retinoic acid;cytoplasmic membrane-bounded vesicle;transferrin receptor activity;intracellular membrane-bounded organelle;cell surface;recycling endosome;acute-phase response;plasma membrane;p…
MSX1	-0.521669	3.60126e-13	ENSG00000163132	4487	msh homeobox 1 [Source:HGNC Symbol;Acc:HGNC:7391]""	GO:0034504;GO:0030308;GO:2001055;GO:0060349;GO:0060021;GO:0050821;GO:0030509;GO:0023019;GO:0060325;GO:0030326;GO:0003677;GO:0005737;GO:0043565;GO:0007517;GO:0001701;GO:0000902;GO:0000122;GO:0042481;GO:0005634;GO:0005654;GO:0043066;GO:0010463;GO:0006366;GO:0030900;GO:0000982;GO:0030901;GO:0008285;GO:0060536;GO:0042733;GO:0001227;GO:0003007;GO:0035115;GO:0035116;GO:0048863;GO:0045892;GO:0043392;GO:…	palate development;odontogenesis of dentin-containing tooth;nucleoplasm;cytoplasm;transcriptional repressor activity;anterior/posterior pattern specification;midbrain development;BMP signaling pathway;face morphogenesis;cartilage morphogenesis;transcription from RNA polymerase II promoter;mammary gland epithelium development;negative regulation of cell proliferation;bone morphogenesis;transcripti…
ZNF850	0.877479	5.24305e-13	ENSG00000267041	342892	zinc finger protein 850 [Source:HGNC Symbol;Acc:HGNC:27994]""	GO:0005634;GO:0005622;GO:0006355;GO:0006351;GO:0003676;GO:0003677;GO:0046872	nucleic acid binding;DNA binding;transcription;intracellular;regulation of transcription;nucleus;metal ion binding
HS6ST1	-0.426779	5.24305e-13	ENSG00000136720	9394	heparan sulfate 6-O-sulfotransferase 1 [Source:HGNC Symbol;Acc:HGNC:5201]""	GO:0048666;GO:0030203;GO:0048286;GO:0016021;GO:0008146;GO:0060716;GO:0000139;GO:0015012;GO:0017095;GO:0044281;GO:0005887;GO:0005975;GO:0001525;GO:0015015;GO:0006024	sulfotransferase activity;heparan sulfate 6-O-sulfotransferase activity;integral component of plasma membrane;carbohydrate metabolic process;neuron development;small molecule metabolic process;Golgi membrane;glycosaminoglycan metabolic process;glycosaminoglycan biosynthetic process;heparan sulfate proteoglycan biosynthetic process;lung alveolus development;angiogenesis;labyrinthine layer blood ve…
ID1	-0.506236	6.25023e-13	ENSG00000125968	3397	inhibitor of DNA binding 1"	dominant negative helix-loop-helix protein [Source:HGNC Symbol;Acc:HGNC:5360]"	GO:1903351;GO:0008022;GO:0045602;GO:1990090;GO:0050774;GO:0030509;GO:0010629;GO:0010628;GO:0046677;GO:0032963;GO:0060426;GO:0010621;GO:0001525;GO:0036164;GO:0014070;GO:0043408;GO:0005737;GO:0032091;GO:0001886;GO:0070628;GO:0000122;GO:0005813;GO:0005634;GO:1901653;GO:0045765;GO:0005654;GO:0048511;GO:0043066;GO:0048514;GO:0007179;GO:0045668;GO:0042803;GO:0005794;GO:0007623;GO:0030182;GO:0060425;GO:…
KLF10	1.0551	7.46364e-13	ENSG00000155090	7071	Kruppel-like factor 10 [Source:HGNC Symbol;Acc:HGNC:11810]""	GO:0008285;GO:0007623;GO:0005515;GO:0008283;GO:0003700;GO:0006355;GO:0005634;GO:0000122;GO:0035019;GO:0001501;GO:0042752;GO:0045892;GO:0006351;GO:0009267;GO:0001046;GO:0007267;GO:0045672;GO:0046872;GO:0030282;GO:0007179;GO:1901653	transcription factor activity;negative regulation of transcription from RNA polymerase II promoter;circadian rhythm;cellular response to peptide;cell proliferation;protein binding;somatic stem cell population maintenance;cellular response to starvation;negative regulation of transcription;bone mineralization;regulation of transcription;nucleus;metal ion binding;cell-cell signaling;transcription;s…
CASC5	0.753292	8.33101e-13	ENSG00000137812	57082	cancer susceptibility candidate 5 [Source:HGNC Symbol;Acc:HGNC:24054]""	GO:0005737;GO:0000777;GO:0005829;GO:0007264;GO:0071173;GO:0034080;GO:0070062;GO:0000278;GO:0010923;GO:0005634;GO:0008608;GO:0001669;GO:0005515;GO:0007067;GO:0001675;GO:0005654;GO:0006334;GO:0051301;GO:0034501	mitotic cell cycle;acrosome assembly;cell division;protein binding;mitotic nuclear division;nucleosome assembly;condensed chromosome kinetochore;CENP-A containing nucleosome assembly;negative regulation of phosphatase activity;cytosol;protein localization to kinetochore;spindle assembly checkpoint;cytoplasm;nucleus;nucleoplasm;small GTPase mediated signal transduction;attachment of spindle microt…
TSPAN14	-0.319221	1.39309e-12	ENSG00000108219	81619	tetraspanin 14 [Source:HGNC Symbol;Acc:HGNC:23303]""	GO:0007166;GO:0051604;GO:0016021;GO:0097197;GO:0019899;GO:0045747;GO:0005887;GO:0005886;GO:0009986;GO:0090002	enzyme binding;integral component of plasma membrane;establishment of protein localization to plasma membrane;plasma membrane;protein maturation;positive regulation of Notch signaling pathway;cell surface;tetraspanin-enriched microdomain;integral component of membrane;cell surface receptor signaling pathway
ATF4	0.569344	1.89111e-12	ENSG00000128272	468	activating transcription factor 4 [Source:HGNC Symbol;Acc:HGNC:786]""	GO:0032922;GO:1990737;GO:0034198;GO:0008022;GO:1990617;GO:0043267;GO:0043522;GO:1990590;GO:0010628;GO:0043525;GO:0034644;GO:0001077;GO:0032590;GO:1990037;GO:0006094;GO:0034399;GO:0044267;GO:0006357;GO:0005634;GO:0006520;GO:0007214;GO:0005815;GO:0043065;GO:1903204;GO:0043005;GO:0006366;GO:0042789;GO:0000981;GO:1990440;GO:0007623;GO:0005667;GO:0043565;GO:0008134;GO:0032057;GO:0036499;GO:0036091;GO:…	neuron projection;intrinsic apoptotic signaling pathway in response to endoplasmic reticulum stress;positive regulation of neuron apoptotic process;negative regulation of potassium ion transport;nucleoplasm;regulation of transcription;transcriptional activator activity;protein heterodimerization activity;transcription from RNA polymerase II promoter;gamma-aminobutyric acid signaling pathway;regul…
FAM129B	-0.436886	1.95908e-12	ENSG00000136830	64855	family with sequence similarity 129 member B [Source:HGNC Symbol;Acc:HGNC:25282]""	GO:0005737;GO:0015629;GO:0005730;GO:0005829;GO:0005654;GO:0043066;GO:0005912;GO:0005886;GO:0005634;GO:0070062	nucleolus;negative regulation of apoptotic process;cytosol;cytoplasm;nucleoplasm;nucleus;adherens junction;actin cytoskeleton;plasma membrane;extracellular exosome
HMGB2	0.562005	2.09187e-12	ENSG00000164104	3148	high mobility group box 2 [Source:HGNC Symbol;Acc:HGNC:5000]""	GO:1902042;GO:0042056;GO:0071222;GO:0006921;GO:0033151;GO:0045654;GO:0003677;GO:0051103;GO:0001158;GO:0050829;GO:0050786;GO:0010628;GO:0006309;GO:0060326;GO:0043388;GO:0032496;GO:0007283;GO:0045595;GO:0005737;GO:0050767;GO:0005615;GO:0045648;GO:0006325;GO:0008134;GO:0005634;GO:0097100;GO:0002437;GO:0005654;GO:0006265;GO:0032728;GO:0003690;GO:0072091;GO:0032392;GO:0045089;GO:0045087;GO:0006915;GO:…	apoptotic DNA fragmentation;male gonad development;damaged DNA binding;DNA topological change;cytoplasm;response to lipopolysaccharide;apoptotic process;regulation of transcription from RNA polymerase II promoter;defense response to Gram-positive bacterium;positive regulation of megakaryocyte differentiation;DNA ligation involved in DNA repair;positive regulation of endothelial cell proliferation…
TROAP	0.849053	2.88793e-12	ENSG00000135451	10024	trophinin associated protein [Source:HGNC Symbol;Acc:HGNC:12327]""	GO:0007155;GO:0005737;GO:0005515	cell adhesion;protein binding;cytoplasm
STIL	0.643703	3.65341e-12	ENSG00000123473	6491	SCL/TAL1 interrupting locus [Source:HGNC Symbol;Acc:HGNC:10879]""	GO:0005737;GO:0005829;GO:0001701;GO:0021915;GO:0000578;GO:0071539;GO:0033504;GO:0007368;GO:0008283;GO:0005814;GO:0001947;GO:0005813;GO:0007052;GO:0043066;GO:0030900;GO:0005515;GO:0035264;GO:0030903;GO:0001843;GO:0007224;GO:0051298	protein localization to centrosome;multicellular organism growth;cytoplasm;embryonic axis specification;negative regulation of apoptotic process;smoothened signaling pathway;neural tube closure;forebrain development;protein binding;floor plate development;mitotic spindle organization;determination of left/right symmetry;centrosome;centriole;cell proliferation;in utero embryonic development;cytoso…
PIF1	1.32359	3.88588e-12	ENSG00000140451	80119	PIF1 5'-to-3' DNA helicase [Source:HGNC Symbol;Acc:HGNC:26220]""	GO:0000784;GO:0003678;GO:0000723;GO:0000002;GO:0005634;GO:0000287;GO:0033682;GO:0005739;GO:0032211;GO:0005657;GO:0006260;GO:0043141;GO:0051974;GO:0032508;GO:0005524;GO:0006281;GO:0042162;GO:0017116;GO:0004386;GO:0044806;GO:0006310;GO:0051880;GO:0032204;GO:0010521;GO:0005515	magnesium ion binding;DNA replication;negative regulation of telomere maintenance via telomerase;mitochondrion;helicase activity;replication fork;ATP-dependent 5'-3' DNA helicase activity;protein binding;DNA helicase activity;DNA repair;DNA duplex unwinding;negative regulation of telomerase activity;ATP binding;G-quadruplex DNA unwinding;nuclear chromosome;telomerase inhibitor activity;telomere m…
SF1	0.433808	3.88588e-12	ENSG00000168066	7536	splicing factor 1 [Source:HGNC Symbol;Acc:HGNC:12950]""	GO:0000245;GO:0033327;GO:0008270;GO:0003676;GO:0045131;GO:0005634;GO:0003714;GO:0000389;GO:0005654;GO:0042802;GO:0003723;GO:0048662;GO:0030238;GO:0044822;GO:1903507;GO:0050810;GO:0005840;GO:0000398;GO:0006355;GO:0006351;GO:0005515;GO:0005681	nucleoplasm;RNA binding;mRNA splicing;identical protein binding;zinc ion binding;Leydig cell differentiation;transcription corepressor activity;mRNA 3'-splice site recognition;negative regulation of smooth muscle cell proliferation;protein binding;ribosome;spliceosomal complex assembly;poly(A) RNA binding;male sex determination;nucleus;negative regulation of nucleic acid-templated transcription;n…
MKI67	0.807435	4.04853e-12	ENSG00000148773	4288	marker of proliferation Ki-67 [Source:HGNC Symbol;Acc:HGNC:7107]""	GO:0005737;GO:0008022;GO:0008283;GO:0005730;GO:0044822;GO:0016020;GO:0007126;GO:0000775;GO:0000793;GO:0034605;GO:1990705;GO:0030212;GO:0014070;GO:0005515;GO:0006259;GO:0031100;GO:0005634;GO:0005524;GO:0072574	hepatocyte proliferation;hyaluronan metabolic process;nucleolus;protein C-terminus binding;cell proliferation;protein binding;organ regeneration;cytoplasm;poly(A) RNA binding;nucleus;ATP binding;membrane;cellular response to heat;cholangiocyte proliferation;DNA metabolic process;response to organic cyclic compound;meiotic nuclear division;chromosome;condensed chromosome
KIF18A	1.05994	8.99697e-12	ENSG00000121621	81930	kinesin family member 18A [Source:HGNC Symbol;Acc:HGNC:29441]""	GO:0007596;GO:0005901;GO:0072520;GO:0005871;GO:0007140;GO:0005737;GO:0001726;GO:0005634;GO:0005815;GO:0003779;GO:0007080;GO:0003777;GO:0015630;GO:0000278;GO:0019886;GO:0008017;GO:0051010;GO:1990023;GO:0008152;GO:0007264;GO:0000776;GO:0008574;GO:0005829;GO:0005828;GO:0007018;GO:0007019;GO:0070463;GO:0043130;GO:0005524;GO:0005515;GO:0015031;GO:0070507	mitotic cell cycle;microtubule cytoskeleton;cytosol;cytoplasm;metabolic process;kinetochore;ATP-dependent microtubule motor activity;protein binding;regulation of microtubule cytoskeleton organization;ATP binding;microtubule plus-end binding;mitotic metaphase plate congression;microtubule binding;kinesin complex;microtubule-based movement;ruffle;antigen processing and presentation of exogenous pe…
TTK	0.826253	9.14908e-12	ENSG00000112742	7272	TTK protein kinase [Source:HGNC Symbol;Acc:HGNC:12401]""	GO:0008284;GO:0006468;GO:0051304;GO:0007051;GO:0016020;GO:0018108;GO:0004674;GO:0007052;GO:0005819;GO:0004712;GO:0004713;GO:0005515;GO:0004672;GO:0007094;GO:0010862;GO:0005524;GO:0007093	protein kinase activity;mitotic spindle assembly checkpoint;protein serine/threonine kinase activity;protein phosphorylation;protein binding;positive regulation of pathway-restricted SMAD protein phosphorylation;spindle organization;mitotic spindle organization;peptidyl-tyrosine phosphorylation;protein tyrosine kinase activity;ATP binding;membrane;positive regulation of cell proliferation;spindle…
SCRIB	-0.363487	1.06141e-11	ENSG00000180900	23513	scribbled planar cell polarity protein [Source:HGNC Symbol;Acc:HGNC:30377]""	GO:0016331;GO:0016337;GO:0008105;GO:0021747;GO:0060088;GO:0034750;GO:0030054;GO:0005737;GO:0005654;GO:0035089;GO:0070062;GO:0043065;GO:0048488;GO:0016080;GO:0060561;GO:0001921;GO:0045930;GO:0016032;GO:0008283;GO:0030027;GO:0035748;GO:0031252;GO:0042060;GO:0016323;GO:0045211;GO:0043615;GO:0005913;GO:0060603;GO:0005911;GO:0005886;GO:0050918;GO:0001843;GO:0016477;GO:0042734;GO:0090630;GO:0005515;GO:…	neural tube closure;cochlear nucleus development;astrocyte cell migration;nucleoplasm;cytoplasm;positive regulation of receptor recycling;presynaptic membrane;negative regulation of mitotic cell cycle;activation of GTPase activity;cell junction;plasma membrane;cell migration;cell proliferation;protein binding;positive regulation of apoptotic process;morphogenesis of embryonic epithelium;cell lead…
FAM64A	0.863094	1.11877e-11	ENSG00000129195	54478	family with sequence similarity 64 member A [Source:HGNC Symbol;Acc:HGNC:25483]""	GO:0005737;GO:0005730;GO:0005634;GO:0005515;GO:0007067;GO:0051301	nucleolus;cell division;protein binding;mitotic nuclear division;nucleus;cytoplasm
PARP14	0.50524	1.32889e-11	ENSG00000173193	54625	poly(ADP-ribose) polymerase family member 14 [Source:HGNC Symbol;Acc:HGNC:29232]""	GO:0005737;GO:0005634;GO:0016020;GO:0006355;GO:0006351;GO:0005515;GO:0003950	NAD+ ADP-ribosyltransferase activity;transcription;membrane;regulation of transcription;nucleus;cytoplasm;protein binding
SRGAP2	0.58729	1.79266e-11	ENSG00000266028	23380	SLIT-ROBO Rho GTPase activating protein 2 [Source:HGNC Symbol;Acc:HGNC:19751]""	GO:0005654;GO:0005737;GO:0007165;GO:0005515	nucleoplasm;protein binding;signal transduction;cytoplasm
SERTAD1	0.871812	2.84346e-11	ENSG00000197019	29950	SERTA domain containing 1 [Source:HGNC Symbol;Acc:HGNC:17932]""	GO:0008284;GO:0005737;GO:0000079;GO:0045944;GO:0006351;GO:0005515;GO:0005634;GO:0045893	positive regulation of transcription;transcription;cytoplasm;nucleus;positive regulation of transcription from RNA polymerase II promoter;protein binding;positive regulation of cell proliferation;regulation of cyclin-dependent protein serine/threonine kinase activity
ISG15	0.539071	4.24583e-11	ENSG00000187608	9636	ISG15 ubiquitin-like modifier [Source:HGNC Symbol;Acc:HGNC:4053]""	GO:0016032;GO:0051607;GO:0032020;GO:0006281;GO:0019985;GO:0045087;GO:0005576;GO:0032649;GO:0045071;GO:0034340;GO:0005654;GO:0032480;GO:0060337;GO:0005515;GO:0019941;GO:0031397;GO:0031386;GO:0019221;GO:0005829;GO:0045648;GO:0042742	response to type I interferon;negative regulation of viral genome replication;extracellular region;regulation of interferon-gamma production;innate immune response;cytosol;protein binding;protein tag;defense response to bacterium;viral process;ISG15-protein conjugation;DNA repair;positive regulation of erythrocyte differentiation;defense response to virus;negative regulation of type I interferon …
CDK1	0.482519	4.69635e-11	ENSG00000170312	983	cyclin-dependent kinase 1 [Source:HGNC Symbol;Acc:HGNC:1722]""	GO:0000187;GO:0018107;GO:0055015;GO:0018105;GO:0034501;GO:0000086;GO:0042493;GO:0000082;GO:0000083;GO:0030261;GO:0060045;GO:0014070;GO:0010628;GO:0051439;GO:0000784;GO:0004693;GO:0008353;GO:0051437;GO:0005634;GO:0016572;GO:0005876;GO:0030332;GO:0007344;GO:0046688;GO:0072686;GO:0070062;GO:0070301;GO:0030544;GO:0005813;GO:0090166;GO:0016020;GO:0009636;GO:0005739;GO:0005654;GO:0004674;GO:0043066;GO:…	mitotic cell cycle;epithelial cell differentiation;cytosol;histone kinase activity;DNA replication;positive regulation of protein import into nucleus;positive regulation of DNA replication;apoptotic process;RNA polymerase II carboxy-terminal domain kinase activity;response to organonitrogen compound;response to axon injury;pronuclear fusion;mitotic nuclear envelope disassembly;mitochondrion;regul…
FAT2	-0.610818	7.05548e-11	ENSG00000086570	2196	FAT atypical cadherin 2 [Source:HGNC Symbol;Acc:HGNC:3596]""	GO:0010631;GO:0016021;GO:0016020;GO:0005913;GO:0005509;GO:0005515;GO:0005886;GO:0007155;GO:0007156;GO:0005634;GO:0070062	calcium ion binding;cell-cell adherens junction;protein binding;homophilic cell adhesion via plasma membrane adhesion molecules;epithelial cell migration;membrane;cell adhesion;nucleus;integral component of membrane;plasma membrane;extracellular exosome
NCAPG	0.649957	7.61039e-11	ENSG00000109805	64151	non-SMC condensin I complex subunit G [Source:HGNC Symbol;Acc:HGNC:24304]""	GO:0005737;GO:0000278;GO:0005813;GO:0005829;GO:0016020;GO:0000793;GO:0000796;GO:0005488;GO:0005515;GO:0007076;GO:0005634;GO:0051301;GO:0015629	mitotic cell cycle;cell division;protein binding;mitotic chromosome condensation;binding;cytoplasm;cytosol;condensin complex;condensed chromosome;membrane;nucleus;actin cytoskeleton;centrosome
MEGF8	-0.496306	9.48672e-11	ENSG00000105429	1954	multiple EGF-like-domains 8 [Source:HGNC Symbol;Acc:HGNC:3233]""	GO:0035108;GO:0030326;GO:0042074;GO:0097094;GO:0030509;GO:0060972;GO:0060976;GO:0005634;GO:0071907;GO:0070062;GO:0016021;GO:0016020;GO:0048842;GO:0005509;GO:0061371;GO:0010468;GO:0048704;GO:0055113;GO:0003143;GO:0097155;GO:0060971;GO:0005515;GO:0007368	limb morphogenesis;cell migration involved in gastrulation;positive regulation of axon extension involved in axon guidance;embryonic heart tube morphogenesis;calcium ion binding;protein binding;determination of left/right symmetry;epiboly involved in gastrulation with mouth forming second;membrane;BMP signaling pathway;embryonic skeletal system morphogenesis;determination of heart left/right asym…
TUBA1C	0.347381	9.98266e-11	ENSG00000167553	84790	tubulin alpha 1c [Source:HGNC Symbol;Acc:HGNC:20768]""	GO:0005737;GO:0044267;GO:0007017;GO:0006457;GO:0031982;GO:0051084;GO:0005634;GO:0003924;GO:0030705;GO:0005881;GO:0005200;GO:0005515;GO:0008152;GO:0005198;GO:0005874;GO:0051301;GO:0005525	structural constituent of cytoskeleton;cytoplasm;'de novo' posttranslational protein folding;microtubule-based process;microtubule;cytoplasmic microtubule;cytoskeleton-dependent intracellular transport;GTPase activity;protein folding;structural molecule activity;metabolic process;cell division;protein binding;nucleus;GTP binding;vesicle;cellular protein metabolic process
DDX58	0.90238	1.00388e-10	ENSG00000107201	23586	DEAD (Asp-Glu-Ala-Asp) box polypeptide 58 [Source:HGNC Symbol;Acc:HGNC:19102]""	GO:0009597;GO:0015629;GO:0010628;GO:0008270;GO:0003676;GO:0003677;GO:0005923;GO:0005737;GO:0039529;GO:0039528;GO:0032587;GO:0003725;GO:0032728;GO:0032727;GO:0003690;GO:0032725;GO:0045087;GO:0005524;GO:0043330;GO:0030334;GO:0005515;GO:0034344;GO:0004386;GO:0032480;GO:0008152;GO:0042993;GO:0051091;GO:0005829;GO:0016817;GO:0003727;GO:0002230;GO:0045944;GO:0042802;GO:0016032;GO:0009615;GO:0032757;GO:…	detection of virus;hydrolase activity;cytoplasm;double-stranded RNA binding;identical protein binding;zinc ion binding;metabolic process;positive regulation of defense response to virus by host;positive regulation of sequence-specific DNA binding transcription factor activity;helicase activity;positive regulation of granulocyte macrophage colony-stimulating factor production;response to exogenous…
PPP1R15A	0.654504	1.00595e-10	ENSG00000087074	23645	protein phosphatase 1 regulatory subunit 15A [Source:HGNC Symbol;Acc:HGNC:14375]""	GO:0032515;GO:0005783;GO:1902310;GO:0032516;GO:0072703;GO:0035690;GO:0090648;GO:0010801;GO:0005789;GO:0071862;GO:0010628;GO:0034644;GO:0033138;GO:1903573;GO:0014070;GO:0008285;GO:0005737;GO:0070972;GO:0010955;GO:0016020;GO:0007050;GO:0000164;GO:0005739;GO:0030512;GO:0043065;GO:0045943;GO:0036496;GO:1904310;GO:0045765;GO:1904312;GO:1904314;GO:0072732;GO:1990441;GO:0005794;GO:0071236;GO:0032058;GO:…	negative regulation of transcription from RNA polymerase II promoter in response to endoplasmic reticulum stress;endoplasmic reticulum membrane;negative regulation of peptidyl-threonine phosphorylation;intrinsic apoptotic signaling pathway in response to endoplasmic reticulum stress;cell cycle arrest;protein phosphatase type 1 activator activity;Golgi apparatus;cellular response to organic cyclic…
LMNA	0.42146	1.13848e-10	ENSG00000160789	4000	lamin A/C [Source:HGNC Symbol;Acc:HGNC:6636]""	GO:0034504;GO:0055015;GO:0090343;GO:0006921;GO:0090201;GO:0035105;GO:2001237;GO:0016607;GO:0044267;GO:0007517;GO:0030951;GO:0005634;GO:0005635;GO:0009612;GO:0005198;GO:0005654;GO:0005652;GO:0007084;GO:0048471;GO:0016363;GO:0045669;GO:0005737;GO:0030334;GO:0000278;GO:1900180;GO:0071456;GO:0031965;GO:0036498;GO:0012501;GO:0007283;GO:0005882;GO:0007077;GO:0006997;GO:0005638;GO:0030968;GO:1904178;GO:…	establishment or maintenance of microtubule cytoskeleton polarity;mitotic cell cycle;nuclear matrix;cytosol;cytoplasm;regulation of protein localization to nucleus;apoptotic process;nucleus organization;mitotic nuclear envelope disassembly;positive regulation of osteoblast differentiation;intermediate filament;protein binding;endoplasmic reticulum unfolded protein response;negative regulation of …
BUB3	0.585879	1.17721e-10	ENSG00000154473	9184	BUB3 mitotic checkpoint protein [Source:HGNC Symbol;Acc:HGNC:1151]""	GO:0051983;GO:0005654;GO:0007264;GO:0051321;GO:0071173;GO:0005829;GO:0031145;GO:0008608;GO:0000070;GO:0051439;GO:0051301;GO:0005515;GO:0007094;GO:0007059;GO:0000777;GO:0051436;GO:0000776;GO:0000278	kinetochore;mitotic cell cycle;regulation of chromosome segregation;anaphase-promoting complex-dependent proteasomal ubiquitin-dependent protein catabolic process;meiotic cell cycle;cell division;protein binding;mitotic spindle assembly checkpoint;chromosome segregation;condensed chromosome kinetochore;negative regulation of ubiquitin-protein ligase activity involved in mitotic cell cycle;cytosol…
KDM3A	0.631159	1.30853e-10	ENSG00000115548	55818	lysine (K)-specific demethylase 3A [Source:HGNC Symbol;Acc:HGNC:20815]""	GO:2000736;GO:0050681;GO:0008584;GO:0007290;GO:0010628;GO:0001666;GO:0009755;GO:0030521;GO:0006325;GO:0005634;GO:0016020;GO:0036123;GO:0005654;GO:0033169;GO:2000036;GO:0000976;GO:0005506;GO:0010468;GO:0005737;GO:0007283;GO:0045893;GO:0001047;GO:0051573;GO:0055114;GO:0051213;GO:0003700;GO:0046293;GO:0045944;GO:0006351;GO:0005515	male gonad development;regulation of stem cell population maintenance;nucleoplasm;cytoplasm;dioxygenase activity;negative regulation of histone H3-K9 methylation;core promoter binding;transcription factor activity;positive regulation of gene expression;histone H3-K9 demethylation;formaldehyde biosynthetic process;oxidation-reduction process;regulation of stem cell differentiation;membrane;spermat…
PCDH7	-0.34963	1.5293e-10	ENSG00000169851	5099	protocadherin 7 [Source:HGNC Symbol;Acc:HGNC:8659]""	GO:0005515;GO:0016021;GO:0016020;GO:0005509;GO:0005887;GO:0005886;GO:0007155;GO:0007156	calcium ion binding;integral component of plasma membrane;homophilic cell adhesion via plasma membrane adhesion molecules;membrane;cell adhesion;protein binding;integral component of membrane;plasma membrane
TRIM59	0.490883	1.78052e-10	ENSG00000213186	286827	tripartite motif containing 59 [Source:HGNC Symbol;Acc:HGNC:30834]""	GO:0030992;GO:0042384;GO:0005783;GO:0005813;GO:0016021;GO:0005789;GO:0046872;GO:0008270;GO:0005515;GO:0005929;GO:0043124;GO:0005622	endoplasmic reticulum membrane;integral component of membrane;protein binding;intracellular;endoplasmic reticulum;intraciliary transport particle B;negative regulation of I-kappaB kinase/NF-kappaB signaling;metal ion binding;centrosome;cilium assembly;zinc ion binding;cilium
CKS2	0.712479	2.11898e-10	ENSG00000123975	1164	CDC28 protein kinase regulatory subunit 2 [Source:HGNC Symbol;Acc:HGNC:2000]""	GO:0007127;GO:0008283;GO:0000079;GO:0016538;GO:0051301;GO:0007049	cyclin-dependent protein serine/threonine kinase regulator activity;cell division;cell proliferation;cell cycle;meiosis I;regulation of cyclin-dependent protein serine/threonine kinase activity
SLC3A2	0.578044	2.19865e-10	ENSG00000168003	6520	solute carrier family 3 (amino acid transporter heavy chain)"	member 2 [Source:HGNC Symbol;Acc:HGNC:11026]"	GO:0007596;GO:0050900;GO:0005737;GO:0043169;GO:0016049;GO:0070062;GO:0016021;GO:0016020;GO:0035725;GO:0006811;GO:0006865;GO:0060356;GO:0016324;GO:0044822;GO:0006816;GO:0003824;GO:0015827;GO:0008152;GO:0005886;GO:0009986;GO:0055085;GO:0042470;GO:0005975;GO:0005432;GO:0003725;GO:0043330;GO:0005515;GO:0015175;GO:0005634
AHNAK	-0.404472	2.2487e-10	ENSG00000124942	79026	AHNAK nucleoprotein [Source:HGNC Symbol;Acc:HGNC:347]""	GO:0043484;GO:0015629;GO:0005925;GO:0097493;GO:0005737;GO:0031982;GO:0005634;GO:0016020;GO:1901385;GO:0044822;GO:0042383;GO:0030315;GO:0044291;GO:0005886;GO:0070062;GO:0051259;GO:0044548;GO:0005829;GO:0045121;GO:0005765;GO:0005515;GO:0043034	cytosol;cytoplasm;plasma membrane;protein binding;costamere;T-tubule;poly(A) RNA binding;focal adhesion;membrane;cell-cell contact zone;protein oligomerization;vesicle;lysosomal membrane;nucleus;regulation of voltage-gated calcium channel activity;membrane raft;extracellular exosome;regulation of RNA splicing;S100 protein binding;structural molecule activity conferring elasticity;sarcolemma;actin…
YBX1	-0.261902	2.4649e-10	ENSG00000065978	4904	Y-box binding protein 1 [Source:HGNC Symbol;Acc:HGNC:8014]""	GO:0051020;GO:0001077;GO:0003676;GO:0003677;GO:0070934;GO:0070937;GO:0005737;GO:0070062;GO:0005634;GO:0030529;GO:0005654;GO:0010467;GO:0006366;GO:0003690;GO:0008380;GO:0005689;GO:0044822;GO:0031965;GO:0010494;GO:0043231;GO:0003700;GO:0000398;GO:0006355;GO:0051781;GO:0045944;GO:0003723;GO:0005515;GO:0000978;GO:0071204	GTPase binding;nucleoplasm;RNA binding;mRNA splicing;cytoplasmic stress granule;transcription from RNA polymerase II promoter;CRD-mediated mRNA stabilization;intracellular membrane-bounded organelle;transcription factor activity;protein binding;DNA binding;RNA polymerase II core promoter proximal region sequence-specific DNA binding;poly(A) RNA binding;cytoplasm;gene expression;RNA splicing;CRD-m…
COL4A2	-0.321945	2.50398e-10	ENSG00000134871	1284	collagen"	type IV	alpha 2 [Source:HGNC Symbol;Acc:HGNC:2203]"
QSOX1	-0.311564	4.0009e-10	ENSG00000116260	5768	quiescin sulfhydryl oxidase 1 [Source:HGNC Symbol;Acc:HGNC:9756]""	GO:0016971;GO:0005794;GO:0016972;GO:0045171;GO:0070062;GO:0005615;GO:0005623;GO:0003756;GO:0030173;GO:0006457;GO:0045454;GO:0016242;GO:0055114;GO:0043231	integral component of Golgi membrane;protein disulfide isomerase activity;Golgi apparatus;negative regulation of macroautophagy;protein folding;intercellular bridge;cell;extracellular space;thiol oxidase activity;oxidation-reduction process;intracellular membrane-bounded organelle;flavin-linked sulfhydryl oxidase activity;cell redox homeostasis;extracellular exosome
MLEC	-0.383211	4.00155e-10	ENSG00000110917	9761	malectin [Source:HGNC Symbol;Acc:HGNC:28973]""	GO:0044267;GO:0016021;GO:0006457;GO:0005783;GO:0043687;GO:0016020;GO:0030246;GO:0019899;GO:0005789;GO:0018279	endoplasmic reticulum membrane;enzyme binding;carbohydrate binding;cellular protein metabolic process;protein folding;endoplasmic reticulum;protein N-linked glycosylation via asparagine;membrane;post-translational protein modification;integral component of membrane
KIF4A	0.748507	7.61923e-10	ENSG00000090889	24137	kinesin family member 4A [Source:HGNC Symbol;Acc:HGNC:13339]""	GO:0030496;GO:0007596;GO:0016887;GO:0003677;GO:0007411;GO:0005876;GO:0005737;GO:0016020;GO:0000281;GO:0008089;GO:0005654;GO:0016363;GO:0005871;GO:0003777;GO:0019886;GO:0008017;GO:0008152;GO:0006996;GO:0005694;GO:0005829;GO:0007018;GO:0051256;GO:0005524;GO:0005515	axon guidance;nuclear matrix;cytosol;cytoplasm;metabolic process;chromosome;organelle organization;protein binding;DNA binding;anterograde axon cargo transport;spindle microtubule;mitotic cytokinesis;mitotic spindle midzone assembly;membrane;ATP binding;ATPase activity;microtubule binding;kinesin complex;microtubule-based movement;antigen processing and presentation of exogenous peptide antigen v…
MT-ND6	0.370961	7.80495e-10	ENSG00000198695	4541	mitochondrially encoded NADH:ubiquinone oxidoreductase core subunit 6 [Source:HGNC Symbol;Acc:HGNC:7462]""	GO:0042542;GO:0008137;GO:0016021;GO:0035094;GO:0044237;GO:0005743;GO:0005739;GO:0044281;GO:0022904;GO:0042220;GO:0070469;GO:0055114	mitochondrial inner membrane;NADH dehydrogenase (ubiquinone) activity;response to nicotine;response to hydrogen peroxide;small molecule metabolic process;integral component of membrane;cellular metabolic process;respiratory electron transport chain;mitochondrion;response to cocaine;respiratory chain;oxidation-reduction process
IRF7	0.667542	1.13832e-09	ENSG00000276561	3665	interferon regulatory factor 7 [Source:HGNC Symbol;Acc:HGNC:6122]""	GO:0032608;GO:0034138;GO:0019043;GO:0002819;GO:0045893;GO:0003677;GO:0002224;GO:0005737;GO:0016064;GO:0000122;GO:0009615;GO:0005634;GO:0060340;GO:2000110;GO:0005654;GO:0032728;GO:0006366;GO:0035666;GO:0032727;GO:0010008;GO:0019221;GO:0045087;GO:0034127;GO:0034124;GO:0000975;GO:0002756;GO:0034162;GO:0060333;GO:0032481;GO:0032607;GO:0034142;GO:0045351;GO:0006974;GO:0039530;GO:0050776;GO:0003700;GO:…	regulation of MyD88-dependent toll-like receptor signaling pathway;nucleoplasm;cytoplasm;RNA polymerase II core promoter sequence-specific DNA binding;positive regulation of interferon-alpha production;toll-like receptor 4 signaling pathway;negative regulation of macrophage apoptotic process;transcription from RNA polymerase II promoter;toll-like receptor 9 signaling pathway;establishment of vira…
RELB	0.749769	1.43884e-09	ENSG00000104856	5971	v-rel avian reticuloendotheliosis viral oncogene homolog B [Source:HGNC Symbol;Acc:HGNC:9956]""	GO:0032922;GO:0071470;GO:0001047;GO:0038061;GO:0033209;GO:0010628;GO:0003677;GO:0005737;GO:0000122;GO:0005634;GO:0003714;GO:0005815;GO:0005654;GO:0033256;GO:0000981;GO:0002223;GO:0019882;GO:0034097;GO:0045087;GO:0045892;GO:0006954;GO:0045063;GO:0006351;GO:0042088;GO:0003700;GO:0005829;GO:0007249;GO:0006355;GO:0006357;GO:0045944;GO:0000977;GO:0005515;GO:0032688;GO:0003682;GO:0043011	I-kappaB kinase/NF-kappaB signaling;cytosol;negative regulation of interferon-beta production;I-kappaB/NF-kappaB complex;transcription corepressor activity;regulation of transcription from RNA polymerase II promoter;T-helper 1 type immune response;core promoter binding;innate immune response;stimulatory C-type lectin receptor signaling pathway;chromatin binding;protein binding;DNA binding;respons…
LMO4	-0.512414	1.69026e-09	ENSG00000143013	8543	LIM domain only 4 [Source:HGNC Symbol;Acc:HGNC:6644]""	GO:0021522;GO:0005515;GO:0021527;GO:0003700;GO:0021514;GO:0008134;GO:0031333;GO:0003281;GO:0001158;GO:0048538;GO:0050865;GO:0045944;GO:0008270;GO:0005667;GO:0006366;GO:0042659;GO:0001843	neural tube closure;transcription factor binding;enhancer sequence-specific DNA binding;transcription factor activity;protein binding;regulation of cell fate specification;thymus development;spinal cord association neuron differentiation;zinc ion binding;ventral spinal cord interneuron differentiation;regulation of cell activation;transcription from RNA polymerase II promoter;positive regulation …
CDC25B	0.405987	1.76733e-09	ENSG00000101224	994	cell division cycle 25B [Source:HGNC Symbol;Acc:HGNC:1726]""	GO:0008284;GO:0000086;GO:0000087;GO:0035335;GO:0007067;GO:0007144;GO:0051301;GO:0005737;GO:0005813;GO:0005634;GO:0000922;GO:0005654;GO:0006470;GO:0032467;GO:0045931;GO:0006468;GO:0000278;GO:0019901;GO:0001556;GO:0005829;GO:0005622;GO:0005515;GO:0045860;GO:0004725	mitotic cell cycle;cytosol;cytoplasm;protein tyrosine phosphatase activity;cell division;protein binding;intracellular;female meiosis I;nucleoplasm;protein dephosphorylation;oocyte maturation;mitotic M phase;mitotic nuclear division;nucleus;positive regulation of cell proliferation;positive regulation of protein kinase activity;centrosome;peptidyl-tyrosine dephosphorylation;protein kinase binding…
DDX21	0.3558	1.78654e-09	ENSG00000165732	9188	DEAD (Asp-Glu-Ala-Asp) box helicase 21 [Source:HGNC Symbol;Acc:HGNC:2744]""	GO:0003676;GO:0001649;GO:0005730;GO:0009615;GO:0005634;GO:0016020;GO:0000166;GO:0005654;GO:0006364;GO:0006366;GO:0010501;GO:0005524;GO:0003723;GO:0044822;GO:0004004;GO:0004386;GO:0030515;GO:0019843;GO:0097322;GO:0003725;GO:0043330;GO:0005515	ATP-dependent RNA helicase activity;nucleoplasm;RNA binding;double-stranded RNA binding;transcription from RNA polymerase II promoter;helicase activity;nucleotide binding;response to exogenous dsRNA;protein binding;rRNA processing;poly(A) RNA binding;ATP binding;membrane;7SK snRNA binding;nucleus;snoRNA binding;response to virus;RNA secondary structure unwinding;nucleic acid binding;nucleolus;rRN…
CEP55	0.621605	1.78687e-09	ENSG00000138180	55165	centrosomal protein 55kDa [Source:HGNC Symbol;Acc:HGNC:1161]""	GO:0045171;GO:0030496;GO:0016020;GO:0032154;GO:0000281;GO:0005814;GO:0000920;GO:0045184;GO:0005515;GO:0005813	cell separation after cytokinesis;cleavage furrow;protein binding;centrosome;centriole;mitotic cytokinesis;membrane;establishment of protein localization;intercellular bridge;midbody
MYEF2	0.642551	1.81164e-09	ENSG00000104177	50804	myelin expression factor 2 [Source:HGNC Symbol;Acc:HGNC:17940]""	GO:0005737;GO:0003676;GO:0030182;GO:0014902;GO:0044822;GO:0000166;GO:0005654;GO:0006351;GO:0005515;GO:0003677;GO:0005634	nucleic acid binding;neuron differentiation;protein binding;DNA binding;cytoplasm;poly(A) RNA binding;nucleus;transcription;nucleoplasm;nucleotide binding;myotube differentiation
HSPD1	-0.256423	2.65116e-09	ENSG00000144381	3329	heat shock protein family D (Hsp60) member 1 [Source:HGNC Symbol;Acc:HGNC:5261]""	GO:0016020;GO:0006457;GO:0002842;GO:0006458;GO:0042113;GO:0042110;GO:0050821;GO:0005739;GO:0005905;GO:0016887;GO:0030135;GO:0005737;GO:0006986;GO:0070062;GO:0005743;GO:0051087;GO:0051082;GO:0043065;GO:0043066;GO:0048291;GO:0032729;GO:0005759;GO:0032727;GO:0002368;GO:0005524;GO:0051131;GO:0005515;GO:0006919;GO:0030141;GO:0009986;GO:0044822;GO:0042100;GO:0050870;GO:0032735;GO:0042026;GO:0019907;GO:…	positive regulation of interferon-gamma production;cyclin-dependent protein kinase activating kinase holoenzyme complex;cytosol;coated pit;double-stranded RNA binding;early endosome;protein folding;cell surface;positive regulation of interferon-alpha production;protein maturation;mitochondrion;positive regulation of macrophage activation;ubiquitin protein ligase binding;coated vesicle;extracellul…
FCGBP	-0.603696	2.78224e-09	ENSG00000275395	8857	Fc fragment of IgG binding protein [Source:HGNC Symbol;Acc:HGNC:13572]""	GO:0070062;GO:0005515	protein binding;extracellular exosome
MYADM	0.676085	3.13537e-09	ENSG00000179820	91663	myeloid-associated differentiation marker [Source:HGNC Symbol;Acc:HGNC:7544]""	GO:0034115;GO:0045121;GO:0070062;GO:0030837;GO:1900026;GO:0016021;GO:0016020;GO:0001726;GO:0090038;GO:0031579;GO:0030335;GO:0010629;GO:0003674;GO:0005911;GO:0005886;GO:0001933;GO:0030864;GO:0061028;GO:0072661	negative regulation of protein phosphorylation;establishment of endothelial barrier;cortical actin cytoskeleton;ruffle;cell-cell junction;molecular_function;membrane;membrane raft;negative regulation of gene expression;positive regulation of cell migration;negative regulation of protein kinase C signaling;plasma membrane;positive regulation of substrate adhesion-dependent cell spreading;negative …
ZC3H3	0.685815	3.40947e-09	ENSG00000282684	23144	zinc finger CCCH-type containing 3 [Source:HGNC Symbol;Acc:HGNC:28972]""	;GO:0016973;GO:0032927;GO:0031124;GO:0005634;GO:0005847;GO:0046332;GO:0003674;GO:0003677;GO:0010793;GO:0006378;GO:0046872;GO:0070412	;SMAD binding;molecular_function;mRNA cleavage and polyadenylation specificity factor complex;DNA binding;poly(A)+ mRNA export from nucleus;regulation of mRNA export from nucleus;R-SMAD binding;nucleus;metal ion binding;mRNA 3'-end processing;positive regulation of activin receptor signaling pathway;mRNA polyadenylation
POLR3A	0.294604	3.8057e-09	ENSG00000148606	11128	polymerase (RNA) III (DNA directed) polypeptide A"	155kDa [Source:HGNC Symbol;Acc:HGNC:30074]"	GO:0003682;GO:0051607;GO:0045087;GO:0016020;GO:0003899;GO:0032481;GO:0003677;GO:0005654;GO:1903955;GO:0001056;GO:0006351;GO:0032728;GO:0005666;GO:0006386;GO:0006385;GO:0046872;GO:0006383;GO:0005829;GO:1903146;GO:0010467
ITGA3	-0.363798	3.94251e-09	ENSG00000005884	3675	integrin subunit alpha 3 [Source:HGNC Symbol;Acc:HGNC:6139]""	GO:0009897;GO:0007507;GO:0030324;GO:0005178;GO:0007596;GO:0007613;GO:0035024;GO:0007160;GO:0050900;GO:0071944;GO:0001764;GO:0045202;GO:0060135;GO:0090004;GO:0031345;GO:0034667;GO:0010628;GO:0001948;GO:0097062;GO:0005925;GO:0097205;GO:0016021;GO:0071438;GO:0035640;GO:0002020;GO:0034698;GO:0048471;GO:0046872;GO:0043588;GO:0097060;GO:0048333;GO:0010811;GO:0009986;GO:0017015;GO:0060076;GO:0016323;GO:…	negative regulation of cell projection organization;glycoprotein binding;regulation of Wnt signaling pathway;protease binding;leukocyte migration;lung development;protein heterodimerization activity;laminin binding;heart development;cell surface;integrin complex;dendritic spine maintenance;collagen binding;plasma membrane;positive regulation of cell-substrate adhesion;negative regulation of Rho p…
UBALD2	0.671344	4.3107e-09	ENSG00000185262	283991	UBA-like domain containing 2 [Source:HGNC Symbol;Acc:HGNC:28438]""	GO:0005515	protein binding
SFPQ	0.294374	4.79008e-09	ENSG00000116560	6421	splicing factor proline/glutamine-rich [Source:HGNC Symbol;Acc:HGNC:10774]""	GO:0090575;GO:0000785;GO:0003676;GO:0070932;GO:0005737;GO:0000380;GO:0000724;GO:0005634;GO:0000166;GO:0005654;GO:0048511;GO:0016363;GO:0042826;GO:0008380;GO:0000980;GO:0045876;GO:0042382;GO:0044822;GO:0006974;GO:0042752;GO:0042754;GO:0001047;GO:0044212;GO:0051276;GO:0051726;GO:1902177;GO:0000122;GO:0000976;GO:0006351;GO:0005515;GO:0045892;GO:0003682;GO:0006397	alternative mRNA splicing;chromosome organization;nuclear matrix;nucleoplasm;cytoplasm;negative regulation of transcription from RNA polymerase II promoter;paraspeckles;rhythmic process;nucleotide binding;core promoter binding;chromatin binding;cellular response to DNA damage stimulus;protein binding;histone H3 deacetylation;mRNA processing;double-strand break repair via homologous recombination;…
CENPF	0.711898	4.93229e-09	ENSG00000117724	1063	centromere protein F [Source:HGNC Symbol;Acc:HGNC:1857]""	GO:0008022;GO:0005635;GO:0051382;GO:0000086;GO:0030496;GO:0030154;GO:0045120;GO:0005930;GO:0000785;GO:0007067;GO:0051301;GO:0005737;GO:0036064;GO:0007517;GO:0005819;GO:0021591;GO:0005813;GO:0045502;GO:0000940;GO:0001822;GO:0000922;GO:0005654;GO:0048471;GO:0016363;GO:0042803;GO:0016202;GO:0000278;GO:0008283;GO:0008134;GO:0015031;GO:0045892;GO:0051310;GO:0007059;GO:0007264;GO:0010389;GO:0000776;GO:…	mitotic cell cycle;protein homodimerization activity;dynein binding;nuclear matrix;cytosol;cytoplasm;chromosome segregation;condensed chromosome outer kinetochore;axoneme;spindle;chromosome;kinetochore;DNA biosynthetic process;pronucleus;metaphase plate congression;chromatin binding;cell division;protein binding;ciliary basal body;mitotic spindle assembly checkpoint;centrosome;kinetochore assembl…
SERPINB9	1.29459	4.94135e-09	ENSG00000170542	5272	serpin peptidase inhibitor"	clade B (ovalbumin)	member 9 [Source:HGNC Symbol;Acc:HGNC:8955]"
ARL6IP1	0.514708	5.20299e-09	ENSG00000170540	23204	ADP ribosylation factor like GTPase 6 interacting protein 1 [Source:HGNC Symbol;Acc:HGNC:697]""	GO:0005737;GO:0005784;GO:0005829;GO:0006613;GO:0016020;GO:0005515;GO:0016021	Sec61 translocon complex;cytosol;cytoplasm;membrane;cotranslational protein targeting to membrane;protein binding;integral component of membrane
SOX4	-0.416867	5.4392e-09	ENSG00000124766	6659	SRY-box 4 [Source:HGNC Symbol;Acc:HGNC:11200]""	GO:0032024;GO:0003289;GO:0031018;GO:0021782;GO:0090263;GO:0001046;GO:0060174;GO:0021510;GO:0050821;GO:0042593;GO:0030177;GO:0048485;GO:0042769;GO:0001071;GO:0060070;GO:0005737;GO:0005654;GO:0005634;GO:0005739;GO:0043065;GO:0002328;GO:0044798;GO:0071333;GO:0001841;GO:0060993;GO:0045727;GO:2000761;GO:0001105;GO:0008284;GO:0008285;GO:0021522;GO:0001501;GO:0030217;GO:0060548;GO:0006366;GO:0060563;GO:…	somatic stem cell population maintenance;sympathetic nervous system development;positive regulation of canonical Wnt signaling pathway;nucleoplasm;cytoplasm;protein heterodimerization activity;mitochondrion;transcription from RNA polymerase II promoter;positive regulation of cell proliferation;spinal cord motor neuron differentiation;spinal cord development;core promoter sequence-specific DNA bin…
RASSF1	1.2544	6.00268e-09	ENSG00000068028	11186	Ras association (RalGDS/AF-6) domain family member 1 [Source:HGNC Symbol;Acc:HGNC:9882]""	GO:0005737;GO:0006974;GO:0008270;GO:0015630;GO:0005515;GO:0047485;GO:0005634;GO:0007050;GO:0000922;GO:0050821;GO:0007165;GO:0031398;GO:0005886;GO:0007265;GO:0005815;GO:0005874;GO:0035556;GO:0042802;GO:0071157	intracellular signal transduction;cell cycle arrest;microtubule cytoskeleton;cellular response to DNA damage stimulus;protein binding;signal transduction;Ras protein signal transduction;identical protein binding;negative regulation of cell cycle arrest;cytoplasm;microtubule;protein N-terminus binding;nucleus;positive regulation of protein ubiquitination;protein stabilization;microtubule organizin…
VAV3	-0.522479	6.00268e-09	ENSG00000134215	10451	vav guanine nucleotide exchange factor 3 [Source:HGNC Symbol;Acc:HGNC:12659]""	GO:0005089;GO:0030031;GO:0030032;GO:0007596;GO:0005085;GO:0006906;GO:0016477;GO:0035023;GO:0007411;GO:0035556;GO:0001525;GO:0043087;GO:0005070;GO:0070062;GO:0045785;GO:0009967;GO:0043065;GO:0046872;GO:0051056;GO:0050853;GO:0030593;GO:0030890;GO:0005154;GO:0097190;GO:0045087;GO:0005096;GO:0030676;GO:0006974;GO:0008361;GO:0043552;GO:0005886;GO:0048011;GO:0048010;GO:0048013;GO:0007264;GO:0030168;GO:…	intracellular signal transduction;cytosol;cytoplasm;regulation of GTPase activity;Fc-epsilon receptor signaling pathway;Rac guanyl-nucleotide exchange factor activity;platelet activation;plasma membrane;innate immune response;cell migration;vascular endothelial growth factor receptor signaling pathway;cellular response to DNA damage stimulus;protein binding;positive regulation of apoptotic proces…
NFKB2	0.576339	6.00268e-09	ENSG00000077150	4791	nuclear factor of kappa light polypeptide gene enhancer in B-cells 2 (p49/p100) [Source:HGNC Symbol;Acc:HGNC:7795]""	GO:0006954;GO:0034138;GO:0034134;GO:0038061;GO:0033209;GO:0038123;GO:0001077;GO:0007165;GO:0038124;GO:0003677;GO:0032496;GO:0005737;GO:0000122;GO:0005634;GO:0003713;GO:0005654;GO:0048511;GO:0006357;GO:0002467;GO:0006366;GO:0035666;GO:0033257;GO:0002223;GO:0002268;GO:0034097;GO:0051092;GO:0045087;GO:0034162;GO:0002224;GO:0032481;GO:0048536;GO:0034166;GO:0034142;GO:0002755;GO:0002756;GO:0007568;GO:…	I-kappaB kinase/NF-kappaB signaling;positive regulation of NF-kappaB transcription factor activity;cytosol;RNA polymerase II core promoter proximal region sequence-specific DNA binding;response to lipopolysaccharide;transcription coactivator activity;toll-like receptor 4 signaling pathway;toll-like receptor TLR1:TLR2 signaling pathway;transcription from RNA polymerase II promoter;rhythmic process…
PLSCR1	0.606698	8.2413e-09	ENSG00000188313	5359	phospholipid scramblase 1 [Source:HGNC Symbol;Acc:HGNC:9092]""	GO:0017128;GO:0016020;GO:0060368;GO:0017121;GO:0006659;GO:0017124;GO:0019899;GO:0031012;GO:0001077;GO:0010628;GO:0003677;GO:0035456;GO:0070062;GO:0005730;GO:0005634;GO:0042609;GO:0045071;GO:0005509;GO:0006366;GO:0005794;GO:0045089;GO:0005154;GO:2000373;GO:0006915;GO:0006953;GO:0005887;GO:0005886;GO:0030168;GO:0051607;GO:0005829;GO:0045121;GO:0033003;GO:0045944;GO:0005515	Golgi apparatus;cytosol;apoptotic process;regulation of mast cell activation;transcription from RNA polymerase II promoter;acute-phase response;platelet activation;plasma membrane;calcium ion binding;phospholipid scramblase activity;protein binding;DNA binding;membrane;phospholipid scrambling;integral component of plasma membrane;positive regulation of DNA topoisomerase (ATP-hydrolyzing) activity…
MMP10	1.76116	8.34739e-09	ENSG00000166670	4319	matrix metallopeptidase 10 [Source:HGNC Symbol;Acc:HGNC:7156]""	GO:0030334;GO:0004222;GO:0005615;GO:0005509;GO:0030574;GO:0031012;GO:0030198;GO:0008270;GO:0006508;GO:0022617;GO:0005578;GO:0008237;GO:0005576	calcium ion binding;extracellular space;extracellular matrix organization;extracellular matrix;extracellular region;metalloendopeptidase activity;regulation of cell migration;zinc ion binding;collagen catabolic process;metallopeptidase activity;proteinaceous extracellular matrix;proteolysis;extracellular matrix disassembly
FTL	-0.24766	1.03024e-08	ENSG00000087086	2512	ferritin"	light polypeptide [Source:HGNC Symbol;Acc:HGNC:3999]"	GO:0006892;GO:0016020;GO:0006879;GO:0070062;GO:0061024;GO:0005829;GO:0006898;GO:0005623;GO:0008043;GO:0008199;GO:0055072;GO:0006826;GO:0005515;GO:0005506;GO:0055085;GO:0042802
CSPP1	0.703977	1.74215e-08	ENSG00000104218	79848	centrosome and spindle pole associated protein 1 [Source:HGNC Symbol;Acc:HGNC:26193]""	GO:0005737;GO:0005819;GO:0005813;GO:0000922;GO:0051781;GO:0005515;GO:0032467;GO:0005815;GO:0005874	positive regulation of cell division;microtubule organizing center;microtubule;protein binding;centrosome;cytoplasm;spindle;positive regulation of cytokinesis;spindle pole
PTTG1	0.585478	1.80842e-08	ENSG00000164611	9232	pituitary tumor-transforming 1 [Source:HGNC Symbol;Acc:HGNC:9690]""	GO:0005737;GO:0000278;GO:0006281;GO:0003700;GO:0005829;GO:0017124;GO:0031145;GO:0006355;GO:0007283;GO:0010466;GO:0030414;GO:2000816;GO:0005515;GO:0006366;GO:0010951;GO:0004869;GO:0007067;GO:0045143;GO:0005634;GO:0051301;GO:0051276	peptidase inhibitor activity;mitotic cell cycle;cysteine-type endopeptidase inhibitor activity;anaphase-promoting complex-dependent proteasomal ubiquitin-dependent protein catabolic process;homologous chromosome segregation;chromosome organization;transcription factor activity;cell division;protein binding;mitotic nuclear division;regulation of transcription;SH3 domain binding;cytosol;nucleus;tra…
HELZ2	0.505599	1.81312e-08	ENSG00000130589	85441	helicase with zinc finger 2"	transcriptional coactivator [Source:HGNC Symbol;Acc:HGNC:30021]"	GO:0046872;GO:0044822;GO:0016020;GO:0030374;GO:0005654;GO:0045944;GO:0044281;GO:0005515;GO:0003677;GO:0044255;GO:0004386;GO:0005524;GO:0006351
MT-CYB	0.53441	2.10089e-08	ENSG00000198727	4519	mitochondrially encoded cytochrome b [Source:HGNC Symbol;Acc:HGNC:7427]""	GO:0033590;GO:1902600;GO:0008121;GO:0044281;GO:0001666;GO:0055093;GO:0014070;GO:0016491;GO:0015992;GO:0016020;GO:0009636;GO:0005739;GO:0005750;GO:0046688;GO:0022904;GO:0032403;GO:0046872;GO:0033762;GO:0031100;GO:0007584;GO:0046689;GO:0051592;GO:0045471;GO:0009408;GO:0009055;GO:0043234;GO:0046686;GO:0045275;GO:0009725;GO:0010243;GO:0042538;GO:0042493;GO:0006122;GO:0044237;GO:0005743	response to mercury ion;mitochondrial respiratory chain complex III;protein complex binding;electron carrier activity;response to heat;mitochondrion;response to glucagon;response to organic cyclic compound;response to ethanol;response to organonitrogen compound;ubiquinol-cytochrome-c reductase activity;response to cobalamin;small molecule metabolic process;response to calcium ion;metal ion bindin…
JAG1	-0.392934	2.10089e-08	ENSG00000101384	182	jagged 1 [Source:HGNC Symbol;Acc:HGNC:6188]""	GO:0016020;GO:2000737;GO:0061073;GO:0035909;GO:0061309;GO:0030334;GO:0042491;GO:0032495;GO:0045445;GO:0002456;GO:0045446;GO:0007275;GO:0072070;GO:0072015;GO:0045177;GO:0007219;GO:0008083;GO:0016021;GO:0001709;GO:0005198;GO:0045665;GO:0045747;GO:0045639;GO:0005509;GO:0072017;GO:0045669;GO:0005112;GO:0061314;GO:0042127;GO:0009887;GO:0061444;GO:0030216;GO:0016324;GO:0001525;GO:0045596;GO:0007220;GO:…	neuronal stem cell population maintenance;keratinocyte differentiation;positive regulation of myeloid cell differentiation;glomerular visceral epithelial cell development;apical part of cell;cell fate determination;apical plasma membrane;blood vessel remodeling;pulmonary valve morphogenesis;adherens junction;positive regulation of osteoblast differentiation;hemopoiesis;growth factor activity;endo…
TRIB2	-0.404715	2.37968e-08	ENSG00000071575	28951	tribbles pseudokinase 2 [Source:HGNC Symbol;Acc:HGNC:30809]""	GO:0005856;GO:0005737;GO:0006468;GO:0006469;GO:0032436;GO:0031434;GO:0008134;GO:0045081;GO:0004860;GO:1904030;GO:0043405;GO:0031625;GO:0005524;GO:0004672;GO:0005634;GO:0045599;GO:0055106	protein kinase activity;transcription factor binding;positive regulation of proteasomal ubiquitin-dependent protein catabolic process;negative regulation of interleukin-10 biosynthetic process;protein phosphorylation;negative regulation of cyclin-dependent protein kinase activity;cytoplasm;regulation of MAP kinase activity;mitogen-activated protein kinase kinase binding;ubiquitin protein ligase b…
SFT2D2	-0.463079	2.61324e-08	ENSG00000213064	375035	SFT2 domain containing 2 [Source:HGNC Symbol;Acc:HGNC:25140]""	GO:0016192;GO:0016021;GO:0003674;GO:0015031;GO:0008150;GO:0070062	molecular_function;biological_process;vesicle-mediated transport;protein transport;integral component of membrane;extracellular exosome
THEMIS2	0.689615	2.63582e-08	ENSG00000130775	9473	thymocyte selection associated family member 2 [Source:HGNC Symbol;Acc:HGNC:16839]""	GO:0005737;GO:0050852;GO:0005515;GO:0005634;GO:0006954;GO:0007155	T cell receptor signaling pathway;protein binding;nucleus;cytoplasm;cell adhesion;inflammatory response
RPSA	-0.294429	2.65753e-08	ENSG00000168028	3921	ribosomal protein SA [Source:HGNC Symbol;Acc:HGNC:6502]""	GO:0046718;GO:0000184;GO:0016337;GO:0022627;GO:0019083;GO:0030686;GO:0031012;GO:0000028;GO:0015935;GO:0005737;GO:0044267;GO:0070062;GO:0005634;GO:0005055;GO:0003735;GO:0010467;GO:0019058;GO:0030855;GO:0043022;GO:0043025;GO:0006407;GO:0016032;GO:0044822;GO:0006614;GO:0000461;GO:0005886;GO:0007155;GO:0000447;GO:0016020;GO:0043236;GO:0005604;GO:0005840;GO:0005829;GO:0001618;GO:0005622;GO:0005515;GO:…	translational termination;structural constituent of ribosome;cytosol;cytoplasm;basement membrane;translational initiation;plasma membrane;epithelial cell differentiation;rRNA export from nucleus;viral transcription;ribosomal small subunit assembly;extracellular matrix;protein binding;ribosome;intracellular;laminin binding;poly(A) RNA binding;membrane;cell adhesion;nuclear-transcribed mRNA catabol…
KIF20B	0.637411	2.76328e-08	ENSG00000138182	9585	kinesin family member 20B [Source:HGNC Symbol;Acc:HGNC:7212]""	GO:0001843;GO:0007018;GO:0035372;GO:1903438;GO:0030426;GO:0030424;GO:0070938;GO:0016887;GO:0005871;GO:0007067;GO:0005874;GO:0051301;GO:0005737;GO:0005730;GO:0005813;GO:2000114;GO:0097431;GO:0005654;GO:2001222;GO:0048471;GO:0007088;GO:0003777;GO:2001224;GO:0008284;GO:0070201;GO:0015630;GO:0050699;GO:0008017;GO:0090316;GO:1990023;GO:0008152;GO:0051233;GO:0032467;GO:0007050;GO:0008574;GO:0030496;GO:…	neural tube closure;spindle midzone;cell cycle arrest;protein homodimerization activity;microtubule cytoskeleton;nucleoplasm;cytoplasm;neuron projection morphogenesis;axon;centrosome;positive regulation of mitotic cytokinetic process;ATP-dependent microtubule motor activity;microtubule;cell division;protein binding;regulation of establishment of cell polarity;midbody;WW domain binding;ATP binding…
HK1	-0.408446	3.77865e-08	ENSG00000156515	3098	hexokinase 1 [Source:HGNC Symbol;Acc:HGNC:4922]""	GO:0008865;GO:0004396;GO:0019158;GO:0061621;GO:0044281;GO:0005929;GO:0006096;GO:0046835;GO:0097228;GO:0008645;GO:0004340;GO:0005739;GO:0015758;GO:0005524;GO:0072656;GO:0001678;GO:0072655;GO:0055085;GO:0005975;GO:0016773;GO:0005829;GO:0045121;GO:0005623;GO:0005741;GO:0005515;GO:0051156;GO:0006006;GO:0005536	cytosol;carbohydrate metabolic process;mitochondrion;fructokinase activity;mannokinase activity;glucose transport;protein binding;small molecule metabolic process;cell;cellular glucose homeostasis;ATP binding;establishment of protein localization to mitochondrion;hexose transport;maintenance of protein location in mitochondrion;glucose metabolic process;carbohydrate phosphorylation;hexokinase act…
ARID4A	1.03929	3.82215e-08	ENSG00000032219	5926	AT-rich interaction domain 4A [Source:HGNC Symbol;Acc:HGNC:9885]""	GO:0044212;GO:0006349;GO:0017053;GO:0097368;GO:0006325;GO:0034773;GO:0005634;GO:0003677;GO:0005654;GO:0003700;GO:0007283;GO:0006357;GO:0045892;GO:0048821;GO:0006366;GO:0045944;GO:0080182;GO:0036124	transcription regulatory region DNA binding;regulation of gene expression by genetic imprinting;transcription factor activity;nucleoplasm;chromatin organization;DNA binding;transcriptional repressor complex;negative regulation of transcription;establishment of Sertoli cell barrier;histone H4-K20 trimethylation;erythrocyte development;nucleus;transcription from RNA polymerase II promoter;positive …
PLK2	-0.47101	3.97292e-08	ENSG00000145632	10769	polo-like kinase 2 [Source:HGNC Symbol;Acc:HGNC:19699]""	GO:0032436;GO:0000082;GO:0007613;GO:0030425;GO:0061000;GO:0048167;GO:0000785;GO:0004871;GO:0046599;GO:0032092;GO:0005813;GO:0005814;GO:0004674;GO:0043066;GO:0004672;GO:0032403;GO:0005524;GO:0043123;GO:0006468;GO:0000278;GO:0007052;GO:0032486;GO:0007265;GO:0060291;GO:0060292;GO:0005622;GO:0005515;GO:0007093	mitotic cell cycle;positive regulation of proteasomal ubiquitin-dependent protein catabolic process;mitotic spindle organization;dendrite;negative regulation of dendritic spine development;mitotic cell cycle checkpoint;negative regulation of apoptotic process;regulation of synaptic plasticity;protein binding;intracellular;protein kinase activity;signal transducer activity;ATP binding;memory;regul…
CALM2	0.290707	4.04959e-08	ENSG00000143933	805	calmodulin 2 (phosphorylase kinase"	delta) [Source:HGNC Symbol;Acc:HGNC:1445]"	GO:0000086;GO:0007596;GO:0030426;GO:0010801;GO:0010800;GO:0061024;GO:0051412;GO:0044325;GO:0031982;GO:0072542;GO:0000165;GO:0000922;GO:0030168;GO:0006936;GO:0019722;GO:0008076;GO:0007603;GO:0051592;GO:0060315;GO:0060316;GO:0007173;GO:0019904;GO:0008179;GO:0055117;GO:0043539;GO:0016056;GO:0005829;GO:0007202;GO:0043647;GO:0010881;GO:0010880;GO:0051000;GO:0044281;GO:0031954;GO:0034704;GO:0043388;GO:…
ARHGAP11A	0.500707	4.30261e-08	ENSG00000198826	9824	Rho GTPase activating protein 11A [Source:HGNC Symbol;Acc:HGNC:15783]""	GO:0051056;GO:0043547;GO:0005829;GO:0005096;GO:0007165;GO:0007264	cytosol;signal transduction;positive regulation of GTPase activity;GTPase activator activity;regulation of small GTPase mediated signal transduction;small GTPase mediated signal transduction
IFIT1	0.805514	4.40906e-08	ENSG00000185745	3434	interferon induced protein with tetratricopeptide repeats 1 [Source:HGNC Symbol;Acc:HGNC:5407]""	GO:0005737;GO:0032091;GO:0019060;GO:0051097;GO:0051607;GO:0071360;GO:0071357;GO:0005829;GO:0003723;GO:0045070;GO:0043657;GO:0045071;GO:0060337;GO:0005515;GO:0009615;GO:0050689;GO:0019221	negative regulation of viral genome replication;negative regulation of protein binding;cytosol;protein binding;positive regulation of viral genome replication;intracellular transport of viral protein in host cell;negative regulation of defense response to virus by host;cytoplasm;host cell;negative regulation of helicase activity;defense response to virus;RNA binding;type I interferon signaling pa…
EGR1	0.525303	4.54088e-08	ENSG00000120738	1958	early growth response 1 [Source:HGNC Symbol;Acc:HGNC:3238]""	GO:0019221;GO:0071480;GO:0030509;GO:0001077;GO:0070498;GO:0003677;GO:0032868;GO:0042981;GO:0005737;GO:0072110;GO:0000122;GO:0061418;GO:0005634;GO:0030217;GO:0005654;GO:0071310;GO:0006366;GO:0033233;GO:0045944;GO:0046872;GO:0000982;GO:0090090;GO:0043565;GO:0035035;GO:0035914;GO:0072303;GO:0045893;GO:0044212;GO:0071506;GO:0071504;GO:0003700;GO:0009749;GO:0006355;GO:0000976;GO:0000977;GO:0005515;GO:…	nucleoplasm;cytoplasm;BMP signaling pathway;regulation of protein sumoylation;transcription from RNA polymerase II promoter;positive regulation of glomerular metanephric mesangial cell proliferation;transcription factor activity;protein binding;DNA binding;response to insulin;histone acetyltransferase binding;cellular response to heparin;regulation of transcription from RNA polymerase II promoter…
MAFA	2.00951	5.04812e-08	ENSG00000182759	389692	v-maf avian musculoaponeurotic fibrosarcoma oncogene homolog A [Source:HGNC Symbol;Acc:HGNC:23145]""	GO:0043565;GO:0003700;GO:0005634;GO:0006366;GO:0030073;GO:0001228;GO:0009749;GO:0001077;GO:0006355;GO:0006357;GO:0045944;GO:0045893;GO:0005515;GO:0003677;GO:0000978;GO:0046982;GO:0007263;GO:0042803	transcription factor activity;positive regulation of transcription;protein homodimerization activity;response to glucose;transcription from RNA polymerase II promoter;RNA polymerase II core promoter proximal region sequence-specific DNA binding;DNA binding;regulation of transcription;protein heterodimerization activity;protein binding;nitric oxide mediated signal transduction;insulin secretion;po…
PRPF38B	0.622651	5.70018e-08	ENSG00000134186	55119	pre-mRNA processing factor 38B [Source:HGNC Symbol;Acc:HGNC:25512]""	GO:0071011;GO:0044822;GO:0008380;GO:0006397	poly(A) RNA binding;precatalytic spliceosome;mRNA processing;RNA splicing
RAD23B	-0.393012	5.81664e-08	ENSG00000119318	5887	RAD23 homolog B"	nucleotide excision repair protein [Source:HGNC Symbol;Acc:HGNC:9813]"	GO:0005737;GO:0006974;GO:0003697;GO:0005515;GO:0032434;GO:0006281;GO:0043161;GO:0005634;GO:0000715;GO:0005654;GO:0007283;GO:0071942;GO:0070911;GO:0031593;GO:0048568;GO:0000502;GO:0006289;GO:0003684
FBXO5	0.664967	6.70775e-08	ENSG00000112029	26271	F-box protein 5 [Source:HGNC Symbol;Acc:HGNC:13584]""	GO:0000082;GO:0000083;GO:0051439;GO:0051437;GO:0051436;GO:0051225;GO:0051301;GO:0005737;GO:0007346;GO:0005819;GO:0040020;GO:0005634;GO:0005654;GO:0046785;GO:0045835;GO:0046872;GO:0000278;GO:0031145;GO:0019901;GO:0007057;GO:0001556;GO:0007088;GO:0005829;GO:0016050;GO:0005515;GO:0007091	mitotic cell cycle;nucleoplasm;cytoplasm;negative regulation of meiotic nuclear division;negative regulation of ubiquitin-protein ligase activity involved in mitotic cell cycle;spindle assembly involved in female meiosis I;regulation of transcription involved in G1/S transition of mitotic cell cycle;spindle;cell division;protein binding;regulation of mitotic cell cycle;cytosol;metal ion binding;r…
SPRY1	-0.615166	6.77768e-08	ENSG00000164056	10252	sprouty RTK signaling antagonist 1 [Source:HGNC Symbol;Acc:HGNC:11269]""	GO:0051387;GO:0005794;GO:0005886;GO:0042059;GO:0043407;GO:0007275;GO:0005737;GO:0009966;GO:0016020;GO:0005654;GO:0060449;GO:0008285;GO:0034260;GO:0007173;GO:0046580;GO:0001656;GO:0001657;GO:0040037;GO:0000132;GO:0005829;GO:0005515;GO:0001759;GO:0070373	negative regulation of epidermal growth factor receptor signaling pathway;Golgi apparatus;cytosol;cytoplasm;negative regulation of MAP kinase activity;negative regulation of cell proliferation;plasma membrane;organ induction;multicellular organismal development;establishment of mitotic spindle orientation;negative regulation of fibroblast growth factor receptor signaling pathway;protein binding;r…
MCAM	0.551101	7.43319e-08	ENSG00000076706	4162	melanoma cell adhesion molecule [Source:HGNC Symbol;Acc:HGNC:6934]""	GO:0009897;GO:0030335;GO:0005925;GO:0005615;GO:0016021;GO:0003094;GO:0061042;GO:0005515;GO:0005886;GO:0007155;GO:0001525;GO:0009653;GO:0005634	glomerular filtration;positive regulation of cell migration;vascular wound healing;extracellular space;protein binding;external side of plasma membrane;focal adhesion;nucleus;anatomical structure morphogenesis;cell adhesion;angiogenesis;integral component of membrane;plasma membrane
IFI44L	0.800078	7.63106e-08	ENSG00000137959	10964	interferon induced protein 44 like [Source:HGNC Symbol;Acc:HGNC:17817]""	GO:0005654;GO:0005737;GO:0051607	nucleoplasm;cytoplasm;defense response to virus
DLG5	-0.277213	8.00082e-08	ENSG00000274429	9231	discs"	large homolog 5 (Drosophila) [Source:HGNC Symbol;Acc:HGNC:2904]"	;GO:0016337;GO:0030159;GO:0045197;GO:0007165;GO:0035556;GO:0042981;GO:0005737;GO:0045176;GO:0072205;GO:0060441;GO:0030859;GO:0008285;GO:0006461;GO:0008013;GO:0045186;GO:0005913;GO:0005886;GO:0008092;GO:0030901;GO:0005515;GO:0071896
CREB5	1.56104	9.05371e-08	ENSG00000146592	9586	cAMP responsive element binding protein 5 [Source:HGNC Symbol;Acc:HGNC:16844]""	GO:0043565;GO:0070062;GO:0003700;GO:0005634;GO:0006355;GO:0045893;GO:0005515;GO:0006366;GO:0046872;GO:0003676	transcription factor activity;positive regulation of transcription;nucleic acid binding;protein binding;regulation of transcription;nucleus;sequence-specific DNA binding;metal ion binding;extracellular exosome;transcription from RNA polymerase II promoter
TBC1D16	-0.370923	9.56328e-08	ENSG00000167291	125058	TBC1 domain family member 16 [Source:HGNC Symbol;Acc:HGNC:28356]""	GO:0005096;GO:0043547;GO:0005515	protein binding;GTPase activator activity;positive regulation of GTPase activity
SNAPC1	0.857623	1.11664e-07	ENSG00000023608	6617	small nuclear RNA activating complex polypeptide 1 [Source:HGNC Symbol;Acc:HGNC:11134]""	GO:0043231;GO:0005730;GO:0005634;GO:0005654;GO:0006355;GO:0010467;GO:0003677;GO:0006383	nucleolus;nucleoplasm;DNA binding;regulation of transcription;transcription from RNA polymerase III promoter;nucleus;intracellular membrane-bounded organelle;gene expression
FASN	-0.234433	1.25794e-07	ENSG00000169710	2194	fatty acid synthase [Source:HGNC Symbol;Acc:HGNC:3594]""	GO:0006633;GO:0047451;GO:0006631;GO:0016020;GO:0042587;GO:0015939;GO:0031325;GO:0008144;GO:0035338;GO:0031177;GO:0008168;GO:0001649;GO:0016491;GO:0005737;GO:0070062;GO:0016295;GO:0004320;GO:0071353;GO:0005739;GO:0006112;GO:0030879;GO:0042802;GO:0042803;GO:0005794;GO:0006767;GO:0006766;GO:0005515;GO:0044822;GO:0070402;GO:0016788;GO:0003824;GO:0047117;GO:0008152;GO:0005886;GO:0044255;GO:0055114;GO:…	biosynthetic process;protein homodimerization activity;Golgi apparatus;hydrolase activity;palmitoyl-[acyl-carrier-protein] hydrolase activity;identical protein binding;metabolic process;methyltransferase activity;fatty acid biosynthetic process;mitochondrion;enoyl-[acyl-carrier-protein] reductase (NADPH;plasma membrane;3-oxoacyl-[acyl-carrier-protein] reductase (NADPH) activity;drug binding;melan…
NUF2	0.72458	1.45403e-07	ENSG00000143228	83540	NUF2"	NDC80 kinetochore complex component [Source:HGNC Symbol;Acc:HGNC:14621]"	GO:0003674;GO:0000278;GO:0005634;GO:0016020;GO:0005829;GO:0031262;GO:0005515;GO:0007059;GO:0007067;GO:0007264;GO:0000775;GO:0051301;GO:0000777
ZNF114	-0.61338	1.5547e-07	ENSG00000178150	163071	zinc finger protein 114 [Source:HGNC Symbol;Acc:HGNC:12894]""	GO:0070062;GO:0005634;GO:0005622;GO:0006355;GO:0003674;GO:0006351;GO:0005515;GO:0008150;GO:0000978;GO:0046872;GO:0003676	nucleic acid binding;intracellular;protein binding;molecular_function;RNA polymerase II core promoter proximal region sequence-specific DNA binding;transcription;regulation of transcription;nucleus;metal ion binding;biological_process;extracellular exosome
HN1	0.337006	1.62385e-07	ENSG00000189159	51155	hematological and neurological expressed 1 [Source:HGNC Symbol;Acc:HGNC:14569]""	GO:0005634;GO:0031965;GO:0005730	nucleolus;nucleus;nuclear membrane
HOXB3	-0.552726	1.62385e-07	ENSG00000120093	3213	homeobox B3 [Source:HGNC Symbol;Acc:HGNC:5114]""	GO:0043565;GO:0000979;GO:0009952;GO:0000122;GO:0003700;GO:0005634;GO:0060216;GO:0006355;GO:0002244;GO:0051216;GO:0021546;GO:0006351;GO:0003677;GO:0048704;GO:0001525;GO:0030878;GO:0050767;GO:0021615;GO:0060324	transcription factor activity;negative regulation of transcription from RNA polymerase II promoter;thyroid gland development;glossopharyngeal nerve morphogenesis;cartilage development;transcription;DNA binding;regulation of transcription;RNA polymerase II core promoter sequence-specific DNA binding;hematopoietic progenitor cell differentiation;nucleus;sequence-specific DNA binding;definitive hemo…
KIF11	0.496167	1.63558e-07	ENSG00000138160	3832	kinesin family member 11 [Source:HGNC Symbol;Acc:HGNC:6388]""	GO:0007596;GO:0090307;GO:0005871;GO:0007067;GO:0005874;GO:0051225;GO:0051301;GO:0005737;GO:0007100;GO:0005819;GO:0016020;GO:0000922;GO:0005876;GO:0032403;GO:0003777;GO:0019886;GO:0008017;GO:0019901;GO:0007051;GO:0007052;GO:0046602;GO:0008152;GO:0007059;GO:0008574;GO:0005829;GO:0007018;GO:0005524	cytosol;cytoplasm;mitotic spindle organization;chromosome segregation;metabolic process;spindle;mitotic centrosome separation;ATP-dependent microtubule motor activity;microtubule;spindle microtubule;ATP binding;membrane;microtubule binding;kinesin complex;protein complex binding;microtubule-based movement;antigen processing and presentation of exogenous peptide antigen via MHC class II;mitotic nu…
CTSS	1.57921	1.6742e-07	ENSG00000163131	1520	cathepsin S [Source:HGNC Symbol;Acc:HGNC:2545]""	GO:0042590;GO:0034769;GO:0048002;GO:0008234;GO:0002474;GO:0043202;GO:0005615;GO:0097067;GO:0010447;GO:0004197;GO:0002224;GO:0006508;GO:0022617;GO:0001968;GO:0005576;GO:0019882;GO:0019886;GO:0045087;GO:0043394;GO:0002480;GO:0006955;GO:0016485;GO:0051603;GO:0043236;GO:0043231;GO:0030574;GO:0005764;GO:0036021;GO:0030198;GO:0002250;GO:2001259;GO:0005518	lysosome;antigen processing and presentation of peptide antigen via MHC class I;protein processing;intracellular membrane-bounded organelle;antigen processing and presentation of exogenous peptide antigen via MHC class I;collagen binding;proteolysis;lysosomal lumen;adaptive immune response;basement membrane disassembly;extracellular region;laminin binding;antigen processing and presentation of pe…
ATF3	1.45027	1.89949e-07	ENSG00000162772	467	activating transcription factor 3 [Source:HGNC Symbol;Acc:HGNC:785]""	GO:1990622;GO:0010628;GO:0003677;GO:0001078;GO:0006094;GO:0043565;GO:0005730;GO:0005634;GO:0003714;GO:0005654;GO:0006366;GO:1903984;GO:0000976;GO:0000982;GO:0042802;GO:0042803;GO:0008284;GO:1990440;GO:0044267;GO:0035914;GO:0036499;GO:0045892;GO:0061394;GO:0044212;GO:0030968;GO:0003700;GO:0000122;GO:0001228;GO:0006355;GO:0006357;GO:0045944;GO:0000977;GO:0005515;GO:0034198;GO:0000978;GO:0046982;GO:…	DNA binding;protein homodimerization activity;nucleoplasm;negative regulation of transcription from RNA polymerase II promoter;identical protein binding;transcription from RNA polymerase II promoter;transcription corepressor activity;regulation of transcription from RNA polymerase II promoter;transcription factor activity;cellular response to amino acid starvation;positive regulation of gene expr…
BCL2L1	-0.359609	1.94909e-07	ENSG00000171552	598	BCL2-like 1 [Source:HGNC Symbol;Acc:HGNC:992]""	GO:0071480;GO:1902230;GO:0090201;GO:0097192;GO:0097193;GO:2000811;GO:0043524;GO:0051434;GO:0090005;GO:0005622;GO:0042981;GO:0030054;GO:0071230;GO:0005737;GO:0071312;GO:0001701;GO:0001541;GO:0005813;GO:0016021;GO:0016020;GO:0035872;GO:0005739;GO:0043065;GO:1900118;GO:0043066;GO:0040007;GO:0009314;GO:0005759;GO:2001244;GO:0019050;GO:0097284;GO:2001240;GO:2001243;GO:0042803;GO:0008284;GO:0070584;GO:…	male gonad development;hepatocyte apoptotic process;cellular response to gamma radiation;protein homodimerization activity;cytosol;mitochondrial matrix;protein heterodimerization activity;identical protein binding;integral component of membrane;growth;fertilization;centrosome;positive regulation of cell proliferation;mitochondrion;cell junction;extrinsic apoptotic signaling pathway in absence of …
KIRREL	-0.419033	2.09696e-07	ENSG00000183853	55243	kin of IRRE like (Drosophila) [Source:HGNC Symbol;Acc:HGNC:15734]""	GO:0016337;GO:0005515;GO:0007588;GO:0030838;GO:0043198;GO:0016021;GO:0045121;GO:0031253;GO:0017022;GO:0005911;GO:0005886;GO:0048471;GO:0001933;GO:0070062	negative regulation of protein phosphorylation;positive regulation of actin filament polymerization;cell-cell junction;protein binding;myosin binding;cell projection membrane;membrane raft;excretion;single organismal cell-cell adhesion;perinuclear region of cytoplasm;dendritic shaft;integral component of membrane;plasma membrane;extracellular exosome
CHTOP	0.417365	2.38359e-07	ENSG00000160679	26097	chromatin target of PRMT1 [Source:HGNC Symbol;Acc:HGNC:24511]""	GO:0016607;GO:0008284;GO:0006351;GO:0051096;GO:0005730;GO:0008327;GO:0032781;GO:0044822;GO:0005654;GO:0006355;GO:0005515;GO:0031062;GO:0000346;GO:0006406;GO:0043231	nucleolus;nucleoplasm;protein binding;regulation of transcription;methyl-CpG binding;transcription;poly(A) RNA binding;positive regulation of cell proliferation;intracellular membrane-bounded organelle;positive regulation of helicase activity;mRNA export from nucleus;positive regulation of histone methylation;positive regulation of ATPase activity;transcription export complex;nuclear speck
RPS2	-0.239689	2.47466e-07	ENSG00000140988	6187	ribosomal protein S2 [Source:HGNC Symbol;Acc:HGNC:10404]""	GO:0000184;GO:0022627;GO:0019083;GO:0006614;GO:0019899;GO:0005654;GO:0005925;GO:0015935;GO:0005737;GO:0044267;GO:0051347;GO:0070062;GO:0005634;GO:0016020;GO:0003735;GO:0010467;GO:0019058;GO:0016032;GO:0044822;GO:0017134;GO:0005840;GO:0005829;GO:0003723;GO:0005515;GO:0006415;GO:0006414;GO:0006413;GO:0006412;GO:0003729	translational termination;structural constituent of ribosome;cytosol;RNA binding;nucleoplasm;translational initiation;viral transcription;protein binding;ribosome;poly(A) RNA binding;focal adhesion;membrane;nuclear-transcribed mRNA catabolic process;gene expression;cellular protein metabolic process;translational elongation;viral process;nucleus;SRP-dependent cotranslational protein targeting to …
CA12	-0.304079	2.6622e-07	ENSG00000074410	771	carbonic anhydrase XII [Source:HGNC Symbol;Acc:HGNC:1371]""	GO:0015701;GO:0006730;GO:0044281;GO:0055064;GO:0005886;GO:0004089;GO:0016021;GO:0008270	bicarbonate transport;one-carbon metabolic process;chloride ion homeostasis;small molecule metabolic process;zinc ion binding;carbonate dehydratase activity;integral component of membrane;plasma membrane
PDXK	-0.311065	3.01746e-07	ENSG00000160209	8566	pyridoxal (pyridoxine"	vitamin B6) kinase [Source:HGNC Symbol;Acc:HGNC:8819]"	;GO:0016310;GO:0030170;GO:0005737;GO:0030955;GO:0070062;GO:0005634;GO:0000287;GO:0005654;GO:0042823;GO:0044281;GO:0005524;GO:0042803;GO:0006767;GO:0006766;GO:0008283;GO:0009443;GO:0008478;GO:0031402;GO:0031403;GO:0005829;GO:0042816;GO:0008270
FOXQ1	-0.792832	3.23342e-07	ENSG00000164379	94234	forkhead box Q1 [Source:HGNC Symbol;Acc:HGNC:20951]""	GO:0043565;GO:0003700;GO:0005634;GO:0030154;GO:0006355;GO:0006357;GO:0006351;GO:0009653;GO:0031069;GO:0000981	transcription factor activity;RNA polymerase II transcription factor activity;transcription;regulation of transcription;cell differentiation;nucleus;sequence-specific DNA binding;regulation of transcription from RNA polymerase II promoter;hair follicle morphogenesis;anatomical structure morphogenesis
ARHGAP35	-0.315602	3.46459e-07	ENSG00000160007	2909	Rho GTPase activating protein 35 [Source:HGNC Symbol;Acc:HGNC:4591]""	GO:0000977;GO:0015629;GO:0035024;GO:0007165;GO:0003677;GO:0007411;GO:0005737;GO:0043547;GO:0000122;GO:0005634;GO:0003714;GO:0001843;GO:0005525;GO:0051056;GO:0005096;GO:0008360;GO:0045892;GO:0010976;GO:0007264;GO:0001227;GO:0005829;GO:0005622;GO:0030900;GO:0006351;GO:0043010;GO:0043116	neural tube closure;DNA binding;cytosol;cytoplasm;transcription corepressor activity;negative regulation of Rho protein signal transduction;transcription;regulation of cell shape;axon guidance;positive regulation of GTPase activity;positive regulation of neuron projection development;forebrain development;intracellular;negative regulation of transcription from RNA polymerase II promoter;negative …
SOX17	-0.524365	4.18536e-07	ENSG00000164736	64321	SRY-box 17 [Source:HGNC Symbol;Acc:HGNC:18122]""	GO:0021903;GO:0007492;GO:0007493;GO:0048617;GO:0030308;GO:0048568;GO:0001228;GO:0050821;GO:0042661;GO:0042662;GO:0010628;GO:0003677;GO:0060956;GO:0001525;GO:0045595;GO:0030178;GO:0003151;GO:0060913;GO:0048863;GO:0001706;GO:0061009;GO:0060914;GO:0044212;GO:0005634;GO:0007369;GO:0003713;GO:0043565;GO:0001947;GO:0005654;GO:0044798;GO:2000035;GO:0042074;GO:0001828;GO:0042789;GO:0048643;GO:0072091;GO:…	endocardium formation;rostrocaudal neural tube patterning;cell migration involved in gastrulation;positive regulation of skeletal muscle tissue development;nucleoplasm;positive regulation of cell differentiation;transcriptional activator activity;protein heterodimerization activity;transcription coactivator activity;common bile duct development;endoderm formation;embryonic heart tube development;…
HMGA2	-0.382105	4.62663e-07	ENSG00000149948	8091	high mobility group AT-hook 2 [Source:HGNC Symbol;Acc:HGNC:5009]""	GO:0008584;GO:2001038;GO:0031052;GO:0042769;GO:0007165;GO:2001033;GO:0001078;GO:0070742;GO:0048863;GO:0009615;GO:2000036;GO:0002062;GO:0048762;GO:0006284;GO:0000989;GO:0046332;GO:0007283;GO:2001022;GO:0031507;GO:0021846;GO:0001077;GO:0048712;GO:0010628;GO:0000785;GO:0003677;GO:0000228;GO:0005654;GO:2000648;GO:0006366;GO:0035988;GO:0008301;GO:0043392;GO:0035019;GO:0090402;GO:0035987;GO:0035986;GO:…	regulation of growth hormone secretion;AT DNA binding;fat pad development;mesenchymal cell differentiation;mitotic G2 DNA damage checkpoint;histone H2A-S139 phosphorylation;negative regulation of JAK-STAT cascade;chromatin;mitotic nuclear division;epithelial to mesenchymal transition;negative regulation of intracellular steroid hormone receptor signaling pathway;enzyme binding;negative regulation…
SOX12	-0.404689	4.94017e-07	ENSG00000177732	6666	SRY-box 12 [Source:HGNC Symbol;Acc:HGNC:11198]""	GO:0005654;GO:0045165;GO:0032993;GO:0006357;GO:0006366;GO:0021510;GO:0005575;GO:0001105;GO:0001077;GO:0000976;GO:0003677;GO:0045944;GO:0065004	protein-DNA complex;DNA binding;protein-DNA complex assembly;RNA polymerase II transcription coactivator activity;transcriptional activator activity;cellular_component;nucleoplasm;transcription from RNA polymerase II promoter;positive regulation of transcription from RNA polymerase II promoter;spinal cord development;regulation of transcription from RNA polymerase II promoter;cell fate commitment…
COL4A1	-0.296963	5.5819e-07	ENSG00000187498	1282	collagen"	type IV	alpha 1 [Source:HGNC Symbol;Acc:HGNC:2202]"
ZBTB21	0.778822	5.5856e-07	ENSG00000173276	49854	zinc finger and BTB domain containing 21 [Source:HGNC Symbol;Acc:HGNC:13083]""	GO:0008327;GO:0005634;GO:0006355;GO:0045892;GO:0006351;GO:0005515;GO:0046872	transcription;regulation of transcription;negative regulation of transcription;methyl-CpG binding;nucleus;metal ion binding;protein binding
PTPN14	-0.556507	5.5856e-07	ENSG00000152104	5784	protein tyrosine phosphatase"	non-receptor type 14 [Source:HGNC Symbol;Acc:HGNC:9647]"	GO:0005856;GO:0008285;GO:0016791;GO:0016311;GO:0006470;GO:0004725;GO:0030971;GO:0003712;GO:0001946;GO:0005737;GO:0005654;GO:0006355;GO:0046825;GO:0006351;GO:0005515;GO:0035335;GO:0005634
CDC25C	1.10073	5.7721e-07	ENSG00000158402	995	cell division cycle 25C [Source:HGNC Symbol;Acc:HGNC:1727]""	GO:0005829;GO:0000086;GO:0000087;GO:0035335;GO:0007067;GO:0051301;GO:0005737;GO:0005634;GO:0008283;GO:0005654;GO:0006260;GO:0006470;GO:0048471;GO:0007088;GO:0000278;GO:0050699;GO:0019901;GO:0007283;GO:0016032;GO:0007264;GO:0051726;GO:0004725;GO:0005622;GO:0005515;GO:0000079	mitotic cell cycle;cytosol;cytoplasm;DNA replication;protein tyrosine phosphatase activity;cell division;protein binding;intracellular;nucleoplasm;regulation of cell cycle;WW domain binding;protein dephosphorylation;mitotic M phase;mitotic nuclear division;viral process;nucleus;small GTPase mediated signal transduction;regulation of cyclin-dependent protein serine/threonine kinase activity;sperma…
FAM53C	0.465144	6.20352e-07	ENSG00000120709	51307	family with sequence similarity 53 member C [Source:HGNC Symbol;Acc:HGNC:1336]""	GO:0005515	protein binding
TXNDC5	-0.399774	6.26595e-07	ENSG00000239264	81567	thioredoxin domain containing 5 (endoplasmic reticulum) [Source:HGNC Symbol;Acc:HGNC:21073]""	GO:0006892;GO:0043202;GO:0006457;GO:0070062;GO:0016853;GO:0005788;GO:0008152;GO:0061024;GO:0043066;GO:0003756;GO:0005515;GO:0043277;GO:0045454;GO:0005783;GO:0034976	lysosomal lumen;apoptotic cell clearance;post-Golgi vesicle-mediated transport;protein disulfide isomerase activity;negative regulation of apoptotic process;protein binding;membrane organization;endoplasmic reticulum;protein folding;metabolic process;isomerase activity;cell redox homeostasis;endoplasmic reticulum lumen;response to endoplasmic reticulum stress;extracellular exosome
SDC2	-0.292246	7.14612e-07	ENSG00000169439	6383	syndecan 2 [Source:HGNC Symbol;Acc:HGNC:10659]""	GO:0030204;GO:0030203;GO:0044281;GO:0007411;GO:0008218;GO:0001523;GO:0043202;GO:0001666;GO:0016021;GO:0016477;GO:0043025;GO:0031000;GO:0005796;GO:0009986;GO:0007603;GO:0030165;GO:0008150;GO:0042060;GO:0005886;GO:0048013;GO:0005975;GO:0048813;GO:0030198;GO:0048814;GO:0005515;GO:0006027;GO:0006024;GO:0045202	bioluminescence;carbohydrate metabolic process;glycosaminoglycan metabolic process;Golgi lumen;cell surface;response to caffeine;plasma membrane;lysosomal lumen;dendrite morphogenesis;PDZ domain binding;cell migration;protein binding;axon guidance;small molecule metabolic process;phototransduction;biological_process;regulation of dendrite morphogenesis;ephrin receptor signaling pathway;response t…
ECT2	0.403439	7.46858e-07	ENSG00000114346	1894	epithelial cell transforming 2 [Source:HGNC Symbol;Acc:HGNC:3155]""	GO:0005089;GO:0070830;GO:0097190;GO:0032147;GO:0017048;GO:0042307;GO:0004871;GO:0035023;GO:0035556;GO:0005923;GO:0005737;GO:0071479;GO:0072686;GO:0043547;GO:0005634;GO:0051260;GO:0097149;GO:0043065;GO:0045666;GO:0032467;GO:0043123;GO:0051056;GO:0045859;GO:0005085;GO:0070301;GO:0005096;GO:0032154;GO:0071277;GO:0051988;GO:0005911;GO:0048011;GO:0030496;GO:0007264;GO:0000902;GO:0000910;GO:0005829;GO:…	intracellular signal transduction;positive regulation of neuron differentiation;cytosol;cytoplasm;activation of GTPase activity;protein homodimerization activity;protein binding;positive regulation of apoptotic process;positive regulation of GTPase activity;signal transducer activity;regulation of attachment of spindle microtubules to kinetochore;centralspindlin complex;cytokinesis;regulation of …
USP36	0.488397	7.64603e-07	ENSG00000055483	57602	ubiquitin specific peptidase 36 [Source:HGNC Symbol;Acc:HGNC:20062]""	GO:0005730;GO:0044822;GO:0004843;GO:1903955;GO:0006511;GO:0005634;GO:0016579;GO:0036459;GO:1903146	ubiquitin-specific protease activity;regulation of mitophagy;ubiquitinyl hydrolase activity;poly(A) RNA binding;nucleolus;nucleus;protein deubiquitination;ubiquitin-dependent protein catabolic process;positive regulation of protein targeting to mitochondrion
NOTCH3	-0.440019	8.38146e-07	ENSG00000074181	4854	notch 3 [Source:HGNC Symbol;Acc:HGNC:7883]""	GO:0015629;GO:0030154;GO:0019899;GO:0005789;GO:0007275;GO:0005737;GO:0045665;GO:0007219;GO:0000122;GO:0016021;GO:0016020;GO:0048844;GO:0005654;GO:0010467;GO:0005509;GO:0006367;GO:0030900;GO:0048663;GO:0048661;GO:0050793;GO:0045596;GO:0005886;GO:0043235;GO:0007220;GO:0072104;GO:0005829;GO:0000139;GO:0005576;GO:0045944;GO:0005515;GO:0005634	cytosol;cytoplasm;artery morphogenesis;Golgi membrane;plasma membrane;calcium ion binding;multicellular organismal development;extracellular region;protein binding;receptor complex;nucleoplasm;forebrain development;membrane;gene expression;Notch receptor processing;regulation of developmental process;endoplasmic reticulum membrane;negative regulation of transcription from RNA polymerase II promot…
MACC1	0.810084	8.63277e-07	ENSG00000183742	346389	metastasis associated in colon cancer 1 [Source:HGNC Symbol;Acc:HGNC:30215]""	GO:0005737;GO:0008083;GO:0005634;GO:0005739;GO:0006355;GO:0051781;GO:0006351	positive regulation of cell division;transcription;regulation of transcription;nucleus;cytoplasm;mitochondrion;growth factor activity
ANLN	0.467968	8.77172e-07	ENSG00000011426	54443	anillin actin binding protein [Source:HGNC Symbol;Acc:HGNC:14082]""	GO:0005654;GO:0090521;GO:0015629;GO:0000921;GO:0000281;GO:0043231;GO:0003779;GO:0002244;GO:0005515;GO:0007096;GO:0007067;GO:0005826	actin binding;nucleoplasm;protein binding;mitotic nuclear division;regulation of exit from mitosis;glomerular visceral epithelial cell migration;hematopoietic progenitor cell differentiation;mitotic cytokinesis;septin ring assembly;intracellular membrane-bounded organelle;actomyosin contractile ring;actin cytoskeleton
ZNF24	0.502558	9.18955e-07	ENSG00000172466	7572	zinc finger protein 24 [Source:HGNC Symbol;Acc:HGNC:13032]""	GO:0043565;GO:0042552;GO:0003700;GO:0005634;GO:0006355;GO:0045892;GO:0006351;GO:0005515;GO:0003677;GO:0046872;GO:0008270	transcription factor activity;myelination;protein binding;DNA binding;regulation of transcription;negative regulation of transcription;zinc ion binding;nucleus;sequence-specific DNA binding;transcription;metal ion binding
ZNF503	-0.377465	1.11077e-06	ENSG00000165655	84858	zinc finger protein 503 [Source:HGNC Symbol;Acc:HGNC:23589]""	GO:0008285;GO:0061351;GO:0005634;GO:0070315;GO:0006355;GO:0010629;GO:0006351;GO:0003676;GO:0046872	nucleic acid binding;transcription;G1 to G0 transition involved in cell differentiation;regulation of transcription;negative regulation of gene expression;neural precursor cell proliferation;nucleus;metal ion binding;negative regulation of cell proliferation
DDX60	0.825528	1.30519e-06	ENSG00000137628	55601	DEAD (Asp-Glu-Ala-Asp) box polypeptide 60 [Source:HGNC Symbol;Acc:HGNC:25942]""	GO:0005737;GO:0045111;GO:0051607;GO:0008152;GO:1900246;GO:0009615;GO:0045087;GO:1900245;GO:0004386;GO:0003727;GO:0003725;GO:0005524;GO:0005515;GO:0003690;GO:0003676;GO:0003723	innate immune response;positive regulation of RIG-I signaling pathway;nucleic acid binding;protein binding;double-stranded RNA binding;RNA binding;positive regulation of MDA-5 signaling pathway;intermediate filament cytoskeleton;single-stranded RNA binding;ATP binding;defense response to virus;cytoplasm;double-stranded DNA binding;helicase activity;response to virus;metabolic process
COL18A1	-0.293347	1.38712e-06	ENSG00000182871	80781	collagen"	type XVIII	alpha 1 [Source:HGNC Symbol;Acc:HGNC:2195]"
CCDC88A	0.500076	1.39275e-06	ENSG00000115355	55704	coiled-coil domain containing 88A [Source:HGNC Symbol;Acc:HGNC:25523]""	GO:0032148;GO:0005783;GO:0030032;GO:0005886;GO:0061024;GO:0043422;GO:0016023;GO:0031410;GO:0016020;GO:0003779;GO:0006260;GO:0016477;GO:0042803;GO:0042127;GO:0005794;GO:0030027;GO:0008017;GO:0031929;GO:0010975;GO:0032956;GO:0035091;GO:0005829;GO:0006275;GO:0005515;GO:0001932	protein homodimerization activity;Golgi apparatus;cytosol;TOR signaling;activation of protein kinase B activity;regulation of actin cytoskeleton organization;cytoplasmic membrane-bounded vesicle;regulation of protein phosphorylation;plasma membrane;regulation of DNA replication;lamellipodium assembly;protein binding;endoplasmic reticulum;cytoplasmic vesicle;membrane;DNA replication;microtubule bi…
BTF3	-0.344025	1.4176e-06	ENSG00000145741	689	basic transcription factor 3 [Source:HGNC Symbol;Acc:HGNC:1125]""	GO:0005737;GO:0001701;GO:0044822;GO:0006355;GO:0005515;GO:0006366;GO:0015031;GO:0005634	cytoplasm;regulation of transcription;poly(A) RNA binding;nucleus;transcription from RNA polymerase II promoter;protein transport;protein binding;in utero embryonic development
MAK	1.68346	1.57844e-06	ENSG00000111837	4117	male germ cell-associated kinase [Source:HGNC Symbol;Acc:HGNC:6816]""	GO:0005737;GO:0006468;GO:0072686;GO:0051726;GO:0003713;GO:0005634;GO:0030154;GO:0030496;GO:0007275;GO:0001750;GO:0006355;GO:0007283;GO:0001917;GO:0006351;GO:0005515;GO:0005813;GO:0004693;GO:0004672;GO:0046777;GO:0045494;GO:0005524	protein kinase activity;midbody;multicellular organismal development;photoreceptor outer segment;protein phosphorylation;protein binding;regulation of transcription;mitotic spindle;photoreceptor cell maintenance;transcription coactivator activity;regulation of cell cycle;nucleus;cytoplasm;centrosome;transcription;photoreceptor inner segment;spermatogenesis;cell differentiation;protein autophospho…
SALL1	-0.507788	1.72469e-06	ENSG00000103449	6299	spalt-like transcription factor 1 [Source:HGNC Symbol;Acc:HGNC:10524]""	GO:0030325;GO:0048566;GO:0060173;GO:0003281;GO:0030177;GO:0007165;GO:0003676;GO:0003677;GO:0021983;GO:0021889;GO:0001078;GO:0072073;GO:0005737;GO:0043565;GO:0000122;GO:0004407;GO:0005634;GO:0008406;GO:0001822;GO:0016575;GO:0044212;GO:0006366;GO:0046872;GO:0072092;GO:0031129;GO:0007507;GO:0008013;GO:0000792;GO:0061034;GO:0045892;GO:0045893;GO:0001657;GO:0001658;GO:0022008;GO:0042733;GO:0042473;GO:…	histone deacetylase activity;cytoplasm;transcriptional repressor activity;transcription from RNA polymerase II promoter;transcription factor activity;neurogenesis;olfactory bulb mitral cell layer development;protein binding;beta-catenin binding;DNA binding;RNA polymerase II core promoter proximal region sequence-specific DNA binding;kidney epithelium development;metal ion binding;embryonic digit …
PCDH10	-0.400356	1.8312e-06	ENSG00000138650	57575	protocadherin 10 [Source:HGNC Symbol;Acc:HGNC:13404]""	GO:0016021;GO:0016020;GO:0005509;GO:0005886;GO:0007155;GO:0007156	calcium ion binding;homophilic cell adhesion via plasma membrane adhesion molecules;membrane;cell adhesion;integral component of membrane;plasma membrane
ODF2	0.406232	1.97899e-06	ENSG00000136811	4957	outer dense fiber of sperm tails 2 [Source:HGNC Symbol;Acc:HGNC:8114]""	GO:0006996;GO:0036064;GO:0072372;GO:0000278;GO:0000086;GO:0005813;GO:0005829;GO:0007286;GO:0017137;GO:0005814;GO:0005198;GO:0005634;GO:0005515;GO:0005929;GO:1902017;GO:0000922;GO:0005874;GO:0007275;GO:0001520;GO:0097539	Rab GTPase binding;mitotic cell cycle;multicellular organismal development;organelle organization;regulation of cilium assembly;cytosol;protein binding;ciliary basal body;spermatid development;cilium;structural molecule activity;G2/M transition of mitotic cell cycle;centriole;microtubule;primary cilium;nucleus;centrosome;ciliary transition fiber;outer dense fiber;spindle pole
TOP1	0.319446	2.0024e-06	ENSG00000198900	7150	topoisomerase (DNA) I [Source:HGNC Symbol;Acc:HGNC:11986]""	GO:0032922;GO:0042493;GO:0003917;GO:0003677;GO:0000228;GO:0003918;GO:0005737;GO:0043204;GO:0005730;GO:0005634;GO:0005654;GO:0006265;GO:0031298;GO:0006260;GO:0016310;GO:0005694;GO:0007623;GO:0016032;GO:0044822;GO:0012501;GO:0001046;GO:0007059;GO:0006338;GO:0040016;GO:0000932;GO:0005515;GO:0003682	DNA topological change;cytoplasm;DNA replication;chromosome segregation;core promoter sequence-specific DNA binding;chromosome;perikaryon;chromatin binding;protein binding;DNA binding;DNA topoisomerase type I activity;poly(A) RNA binding;circadian regulation of gene expression;circadian rhythm;chromatin remodeling;replication fork protection complex;response to drug;nuclear chromosome;viral proce…
HOXB8	-0.480891	2.07186e-06	ENSG00000120068	3218	homeobox B8 [Source:HGNC Symbol;Acc:HGNC:5119]""	GO:0048705;GO:0043565;GO:0007625;GO:0009952;GO:0048704;GO:0003700;GO:0005634;GO:0021516;GO:0007275;GO:0006355;GO:0045638;GO:0006351;GO:0003677;GO:0019233;GO:0008344	transcription factor activity;embryonic skeletal system morphogenesis;multicellular organismal development;skeletal system morphogenesis;transcription;DNA binding;regulation of transcription;adult locomotory behavior;sensory perception of pain;nucleus;sequence-specific DNA binding;anterior/posterior pattern specification;dorsal spinal cord development;grooming behavior;negative regulation of myel…
SOGA1	-0.463905	2.09236e-06	ENSG00000149639	140710	suppressor of glucose"	autophagy associated 1 [Source:HGNC Symbol;Acc:HGNC:16111]"	GO:0008286;GO:0005615;GO:0003674;GO:0010506;GO:0045721;GO:0070062
KIAA0100	-0.327227	2.21658e-06	ENSG00000007202	9703	KIAA0100 [Source:HGNC Symbol;Acc:HGNC:28960]""	GO:0005576;GO:0005515	extracellular region;protein binding
IRF9	0.521173	2.36163e-06	ENSG00000213928	10379	interferon regulatory factor 9 [Source:HGNC Symbol;Acc:HGNC:6131]""	GO:0005737;GO:0001047;GO:0005515;GO:0006355;GO:0003700;GO:0005829;GO:0000975;GO:0005654;GO:0060333;GO:0060337;GO:0007166;GO:0006366;GO:0019221;GO:0005634;GO:0051607	transcription factor activity;cytosol;protein binding;regulation of transcription;cytokine-mediated signaling pathway;nucleoplasm;nucleus;transcription from RNA polymerase II promoter;defense response to virus;cytoplasm;type I interferon signaling pathway;regulatory region DNA binding;interferon-gamma-mediated signaling pathway;cell surface receptor signaling pathway;core promoter binding
SLC6A6	-0.52087	2.41005e-06	ENSG00000131389	6533	solute carrier family 6 (neurotransmitter transporter)"	member 6 [Source:HGNC Symbol;Acc:HGNC:11052]"	GO:0030977;GO:0005328;GO:0006520;GO:0016021;GO:0006865;GO:0015734;GO:0005368;GO:0005369;GO:1903825;GO:0006810;GO:0005887;GO:0006836;GO:0006811;GO:0003333;GO:0005886;GO:0055085
MT-ND4	0.48616	2.44641e-06	ENSG00000198886	4538	mitochondrially encoded NADH:ubiquinone oxidoreductase core subunit 4 [Source:HGNC Symbol;Acc:HGNC:7459]""	GO:0021549;GO:0007568;GO:0001701;GO:0045471;GO:0008137;GO:0016021;GO:0035094;GO:0044237;GO:0006120;GO:0005743;GO:0005739;GO:0044281;GO:0022904;GO:0001666;GO:0042773;GO:0055114;GO:0005747	ATP synthesis coupled electron transport;aging;response to hypoxia;mitochondrial inner membrane;NADH dehydrogenase (ubiquinone) activity;response to nicotine;small molecule metabolic process;integral component of membrane;in utero embryonic development;response to ethanol;mitochondrial respiratory chain complex I;respiratory electron transport chain;mitochondrion;cerebellum development;oxidation-…
CENPA	0.627228	2.46875e-06	ENSG00000115163	1058	centromere protein A [Source:HGNC Symbol;Acc:HGNC:1851]""	GO:0034080;GO:0003682;GO:0000132;GO:0000278;GO:0000939;GO:0006334;GO:0005654;GO:0005634;GO:0007264;GO:0000775;GO:0000778;GO:0000780;GO:0005515;GO:0016032;GO:0000786;GO:0071459;GO:0046982;GO:0003677;GO:0005829;GO:0051382	nucleosome;mitotic cell cycle;condensed nuclear chromosome;establishment of mitotic spindle orientation;chromatin binding;cytosol;protein binding;protein localization to chromosome;condensed nuclear chromosome kinetochore;nucleosome assembly;viral process;CENP-A containing nucleosome assembly;condensed chromosome inner kinetochore;kinetochore assembly;protein heterodimerization activity;nucleus;D…
CTR9	0.515421	2.68196e-06	ENSG00000198730	9646	CTR9 homolog"	Paf1/RNA polymerase II complex component [Source:HGNC Symbol;Acc:HGNC:16850]"	GO:0071222;GO:0010390;GO:0016593;GO:0032968;GO:0016607;GO:0033523;GO:0001829;GO:0000122;GO:1900364;GO:0005634;GO:0007259;GO:0016570;GO:0070102;GO:0080182;GO:2001168;GO:0042169;GO:2001162;GO:0035327;GO:0051571;GO:0001711;GO:0019827;GO:0001832;GO:0016055;GO:0006355;GO:0045638;GO:0045944;GO:0006351;GO:0005515;GO:0001826;GO:0000993;GO:2000653
WDR62	0.435086	2.82077e-06	ENSG00000075702	284403	WD repeat domain 62 [Source:HGNC Symbol;Acc:HGNC:24502]""	GO:0005634;GO:0005814;GO:0000922;GO:0007052;GO:0005515;GO:0022008;GO:0021987	cerebral cortex development;neurogenesis;protein binding;mitotic spindle organization;centriole;nucleus;spindle pole
SP2	0.781896	2.85092e-06	ENSG00000167182	6668	Sp2 transcription factor [Source:HGNC Symbol;Acc:HGNC:11207]""	GO:0035264;GO:0005634;GO:0003677;GO:0006357;GO:0006351;GO:0005515;GO:0006955;GO:0046872;GO:0042826;GO:0000981	multicellular organism growth;RNA polymerase II transcription factor activity;histone deacetylase binding;protein binding;DNA binding;nucleus;metal ion binding;transcription;regulation of transcription from RNA polymerase II promoter;immune response
HIST1H2BJ	2.07696	2.85092e-06	ENSG00000124635	8970	histone cluster 1"	H2bj [Source:HGNC Symbol;Acc:HGNC:4761]"	GO:0005737;GO:0046982;GO:0005615;GO:0019731;GO:0006325;GO:0006334;GO:0003677;GO:0005654;GO:0050830;GO:0000786;GO:0000788;GO:0002227;GO:0005634
ANKRD52	-0.379585	2.88922e-06	ENSG00000139645	283373	ankyrin repeat domain 52 [Source:HGNC Symbol;Acc:HGNC:26614]""	GO:0005515	protein binding
SLC26A2	-0.453416	3.04115e-06	ENSG00000155850	1836	solute carrier family 26 (anion exchanger)"	member 2 [Source:HGNC Symbol;Acc:HGNC:10994]"	GO:0042391;GO:0015701;GO:0030203;GO:1902358;GO:0006805;GO:0001503;GO:0008271;GO:0044281;GO:0008272;GO:0051453;GO:0070062;GO:0016021;GO:0016020;GO:0015106;GO:0005254;GO:1902476;GO:0006811;GO:0050428;GO:0005887;GO:0005886;GO:0050427;GO:0055085;GO:0019531;GO:0019532;GO:0005975;GO:0015301;GO:0015116
GEM	1.48288	3.24551e-06	ENSG00000164949	2669	GTP binding protein overexpressed in skeletal muscle [Source:HGNC Symbol;Acc:HGNC:4234]""	GO:0072686;GO:0051276;GO:0003924;GO:0007166;GO:0016020;GO:0030496;GO:0005525;GO:0009898;GO:0005622;GO:0015031;GO:0019003;GO:0005516;GO:0005515;GO:0006955;GO:0051310;GO:0000287;GO:0007067;GO:0007264;GO:0051233;GO:0005634;GO:0007165	spindle midzone;metaphase plate congression;magnesium ion binding;chromosome organization;GDP binding;protein binding;mitotic nuclear division;signal transduction;GTPase activity;mitotic spindle;membrane;calmodulin binding;nucleus;cell surface receptor signaling pathway;GTP binding;protein transport;intracellular;immune response;small GTPase mediated signal transduction;midbody;cytoplasmic side o…
GPRC5C	-0.538176	3.38786e-06	ENSG00000170412	55890	G protein-coupled receptor"	class C	group 5
USP18	0.909129	3.47488e-06	ENSG00000184979	11274	ubiquitin specific peptidase 18 [Source:HGNC Symbol;Acc:HGNC:12616]""	GO:0019221;GO:0005829;GO:0036459;GO:0006511;GO:0060337;GO:0005515;GO:0060338;GO:0005634;GO:0016579;GO:0004843	ubiquitinyl hydrolase activity;cytosol;protein binding;ubiquitin-specific protease activity;regulation of type I interferon-mediated signaling pathway;nucleus;protein deubiquitination;type I interferon signaling pathway;ubiquitin-dependent protein catabolic process;cytokine-mediated signaling pathway
BRI3BP	-0.404048	3.64472e-06	ENSG00000184992	140707	BRI3 binding protein [Source:HGNC Symbol;Acc:HGNC:14251]""	GO:0016021;GO:0005741;GO:0005739	mitochondrion;mitochondrial outer membrane;integral component of membrane
PRDX1	-0.267957	3.69286e-06	ENSG00000117450	5052	peroxiredoxin 1 [Source:HGNC Symbol;Acc:HGNC:9352]""	GO:0000302;GO:0001501;GO:0042744;GO:0008379;GO:0016491;GO:0005737;GO:0070062;GO:0043209;GO:0005634;GO:0005739;GO:0098869;GO:0010467;GO:0006367;GO:0016209;GO:0042802;GO:0034101;GO:0008283;GO:0044822;GO:0032872;GO:0001895;GO:0006979;GO:0055114;GO:0005615;GO:0042470;GO:0042345;GO:0005829;GO:0042267;GO:0051920;GO:0019430;GO:0005515;GO:0004601	gene expression;cytosol;cytoplasm;response to reactive oxygen species;natural killer cell mediated cytotoxicity;mitochondrion;regulation of stress-activated MAPK cascade;response to oxidative stress;extracellular space;melanosome;removal of superoxide radicals;cell proliferation;protein binding;retina homeostasis;poly(A) RNA binding;myelin sheath;oxidation-reduction process;skeletal system develo…
ATP1A1	-0.223401	3.69286e-06	ENSG00000163399	476	ATPase"	Na+/K+ transporting	alpha 1 polypeptide [Source:HGNC Symbol;Acc:HGNC:799]"
MDC1	0.523114	4.08124e-06	ENSG00000231135	9656	mediator of DNA damage checkpoint 1 [Source:HGNC Symbol;Acc:HGNC:21163]""	;GO:0044267;GO:0008022;GO:0005925;GO:0006303;GO:0031573;GO:0000724;GO:0043687;GO:0006281;GO:0005654;GO:0005515;GO:0070975;GO:0016925;GO:0005694;GO:0005634;GO:0006302	FHA domain binding;double-strand break repair via nonhomologous end joining;cellular protein metabolic process;double-strand break repair;nucleoplasm;protein binding;intra-S DNA damage checkpoint;double-strand break repair via homologous recombination;protein C-terminus binding;focal adhesion;protein sumoylation;DNA repair;post-translational protein modification;nucleus;chromosome;
HIPK2	-0.483993	4.70767e-06	ENSG00000064393	28996	homeodomain interacting protein kinase 2 [Source:HGNC Symbol;Acc:HGNC:14402]""	GO:0018107;GO:0018105;GO:0019048;GO:0060059;GO:0097193;GO:0010842;GO:0090575;GO:0043524;GO:0043388;GO:0005737;GO:0050882;GO:0016605;GO:0016604;GO:0000122;GO:0005634;GO:0003714;GO:0045766;GO:0004674;GO:0007179;GO:0071456;GO:0005524;GO:0008284;GO:0006468;GO:0030182;GO:0030218;GO:0004672;GO:0032092;GO:0048596;GO:0007628;GO:0046332;GO:0001105;GO:0046330;GO:0001654;GO:0045893;GO:0001102;GO:0061072;GO:…	embryonic retina morphogenesis in camera-type eye;negative regulation of BMP signaling pathway;smoothened signaling pathway;cytoplasm;nuclear body;retina layer formation;adult locomotory behavior;positive regulation of sequence-specific DNA binding transcription factor activity;transcription corepressor activity;positive regulation of cell proliferation;iris morphogenesis;transforming growth fact…
OAS1	0.826322	5.09272e-06	ENSG00000089127	4938	2'-5'-oligoadenylate synthetase 1 [Source:HGNC Symbol;Acc:HGNC:8086]""	GO:0005783;GO:0042593;GO:0008270;GO:0035457;GO:0019221;GO:0005737;GO:0009615;GO:0005634;GO:0045071;GO:0005739;GO:0016740;GO:0005576;GO:0046872;GO:0005524;GO:0060700;GO:0060333;GO:0060337;GO:0008152;GO:0006955;GO:0001730;GO:0051259;GO:0016779;GO:0051607;GO:0005829;GO:0003725;GO:0003723;GO:0005515;GO:0006164;GO:0006006	2'-5'-oligoadenylate synthetase activity;cytosol;RNA binding;double-stranded RNA binding;zinc ion binding;metabolic process;mitochondrion;purine nucleotide biosynthetic process;extracellular region;protein binding;endoplasmic reticulum;metal ion binding;cellular response to interferon-alpha;cytoplasm;ATP binding;regulation of ribonuclease activity;glucose homeostasis;nucleotidyltransferase activi…
CAD	-0.273285	5.16682e-06	ENSG00000084774	790	carbamoyl-phosphate synthetase 2"	aspartate transcarbamylase	and dihydroorotase [Source:HGNC Symbol;Acc:HGNC:1424]"
GOT1	0.599085	5.21815e-06	ENSG00000120053	2805	glutamic-oxaloacetic transaminase 1"	soluble [Source:HGNC Symbol;Acc:HGNC:4432]"	GO:0051384;GO:0006595;GO:0034641;GO:0044281;GO:0047801;GO:0032869;GO:0006094;GO:0005737;GO:0007219;GO:0019509;GO:0070062;GO:0005634;GO:0006107;GO:0004069;GO:0006114;GO:0019550;GO:0042802;GO:0004609;GO:0006103;GO:0043648;GO:0000096;GO:0003824;GO:0009058;GO:0043679;GO:0008652;GO:0005975;GO:0055089;GO:0005829;GO:0031406;GO:0080130;GO:0005764;GO:0006536;GO:0019551;GO:0006531;GO:0006532;GO:0006533;GO:…
MYC	-0.359078	5.67403e-06	ENSG00000136997	4609	v-myc avian myelocytomatosis viral oncogene homolog [Source:HGNC Symbol;Acc:HGNC:7553]""	GO:0048147;GO:0048146;GO:0003677;GO:0001077;GO:0034644;GO:0070888;GO:0070491;GO:0005819;GO:0006355;GO:0005634;GO:0010332;GO:0000165;GO:0070848;GO:0044346;GO:0005654;GO:0010467;GO:0043066;GO:0006112;GO:0006367;GO:0032403;GO:0043280;GO:2000573;GO:0010468;GO:0015671;GO:0008284;GO:0005730;GO:0006879;GO:0090096;GO:0008134;GO:0006974;GO:0032873;GO:0007219;GO:0045893;GO:0001658;GO:2001022;GO:0000978;GO:…	positive regulation of epithelial cell proliferation;MAPK cascade;cell cycle arrest;positive regulation of mesenchymal cell proliferation;chromosome organization;oxygen transport;cytosol;RNA polymerase II core promoter proximal region sequence-specific DNA binding;negative regulation of transcription from RNA polymerase II promoter;cellular iron ion homeostasis;DNA binding;transcription factor bi…
FOSB	1.6908	5.7594e-06	ENSG00000125740	2354	FBJ murine osteosarcoma viral oncogene homolog B [Source:HGNC Symbol;Acc:HGNC:3797]""	GO:0001077;GO:0051412;GO:0003677;GO:0043565;GO:0000122;GO:0005634;GO:0009612;GO:0006366;GO:0003690;GO:0000982;GO:0008134;GO:0071277;GO:0032870;GO:0051591;GO:0043278;GO:0003700;GO:0007565;GO:0042493;GO:0006355;GO:0006357;GO:0045944;GO:0032570;GO:0000978	cellular response to hormone stimulus;double-stranded DNA binding;transcription from RNA polymerase II promoter;response to progesterone;regulation of transcription from RNA polymerase II promoter;response to morphine;response to corticosterone;transcription factor activity;DNA binding;RNA polymerase II core promoter proximal region sequence-specific DNA binding;negative regulation of transcripti…
TUBB	-0.211056	6.72883e-06	ENSG00000229684	203068	tubulin beta class I [Source:HGNC Symbol;Acc:HGNC:20778]""	GO:0005200;GO:0000086;GO:0032794;GO:0006928;GO:0036464;GO:0005198;GO:0005874;GO:0051225;GO:0051301;GO:0005856;GO:0070062;GO:0005634;GO:0030705;GO:0032403;GO:0005525;GO:0043234;GO:0000278;GO:0042288;GO:0003924;GO:0009987;GO:0044297;GO:0031625;GO:0019904;GO:0008152;GO:0006996;GO:0007017;GO:0005641;GO:0042267;GO:0005515;GO:0005829	cellular process;structural constituent of cytoskeleton;MHC class I protein binding;mitotic cell cycle;cytosol;movement of cell or subcellular component;metabolic process;microtubule-based process;cell body;cytoskeleton;organelle organization;cell division;protein binding;ubiquitin protein ligase binding;GTPase activating protein binding;spindle assembly;protein complex binding;protein complex;cy…
H1F0	0.227537	6.91346e-06	ENSG00000189060	3005	H1 histone family member 0 [Source:HGNC Symbol;Acc:HGNC:4714]""	GO:0005794;GO:0005719;GO:0015629;GO:0006921;GO:0012501;GO:0044822;GO:0006915;GO:0006309;GO:0005654;GO:0031490;GO:0000790;GO:0005515;GO:0000786;GO:0005634;GO:0003677;GO:0006334	nuclear chromatin;apoptotic DNA fragmentation;nucleosome;nuclear euchromatin;Golgi apparatus;nucleoplasm;protein binding;DNA binding;nucleosome assembly;chromatin DNA binding;apoptotic process;poly(A) RNA binding;cellular component disassembly involved in execution phase of apoptosis;nucleus;actin cytoskeleton;programmed cell death
EEF1A1	-0.185355	6.96843e-06	ENSG00000156508	1915	eukaryotic translation elongation factor 1 alpha 1 [Source:HGNC Symbol;Acc:HGNC:3189]""	GO:1904714;GO:0098574;GO:0005737;GO:0044267;GO:0000049;GO:0070062;GO:0005730;GO:0005615;GO:0005634;GO:0016020;GO:0010467;GO:0005525;GO:0044822;GO:0003924;GO:0019901;GO:0008152;GO:0032587;GO:0005853;GO:0071364;GO:0005829;GO:0030864;GO:0006355;GO:0006351;GO:0005515;GO:0003746;GO:0006414;GO:0006412	cortical actin cytoskeleton;cytosol;GTPase activity;metabolic process;translation;extracellular space;protein binding;poly(A) RNA binding;membrane;gene expression;regulation of chaperone-mediated autophagy;cellular protein metabolic process;translational elongation;nucleus;ruffle membrane;GTP binding;cytoplasmic side of lysosomal membrane;extracellular exosome;cellular response to epidermal growt…
IRF3	0.362549	6.96843e-06	ENSG00000126456	3661	interferon regulatory factor 3 [Source:HGNC Symbol;Acc:HGNC:6118]""	GO:0071222;GO:0034138;GO:0060340;GO:0003677;GO:0032496;GO:0001078;GO:0002224;GO:0005737;GO:0000122;GO:0005634;GO:0009617;GO:0003712;GO:0005654;GO:0071888;GO:0032728;GO:0006366;GO:0035666;GO:0032727;GO:0019221;GO:0042802;GO:0042803;GO:0005515;GO:0045087;GO:0006915;GO:0002756;GO:0006974;GO:0060333;GO:0032481;GO:0032480;GO:0060337;GO:0034142;GO:0045351;GO:0039530;GO:0051607;GO:0050715;GO:0003700;GO:…	protein homodimerization activity;response to bacterium;cytosol;cytoplasm;transcriptional repressor activity;response to lipopolysaccharide;identical protein binding;apoptotic process;positive regulation of interferon-alpha production;toll-like receptor 4 signaling pathway;transcription from RNA polymerase II promoter;response to exogenous dsRNA;innate immune response;cellular response to DNA dam…
STC1	0.497417	7.50337e-06	ENSG00000159167	6781	stanniocalcin 1 [Source:HGNC Symbol;Acc:HGNC:11373]""	GO:0071385;GO:0060348;GO:0001503;GO:0033280;GO:0044070;GO:0014070;GO:0086004;GO:0001886;GO:0090280;GO:0005634;GO:0071456;GO:0005179;GO:0030336;GO:1903403;GO:0016324;GO:0006874;GO:0035988;GO:0005615;GO:0010596;GO:0051926;GO:0007566;GO:0071320;GO:0005737;GO:0005576;GO:0003421;GO:0046697	regulation of anion transport;negative regulation of endothelial cell migration;cellular response to glucocorticoid stimulus;cytoplasm;apical plasma membrane;response to organic cyclic compound;chondrocyte proliferation;negative regulation of renal phosphate excretion;extracellular space;extracellular region;growth plate cartilage axis specification;bone development;response to vitamin D;positive…
NR4A1	0.805292	8.19255e-06	ENSG00000123358	3164	nuclear receptor subfamily 4 group A member 1 [Source:HGNC Symbol;Acc:HGNC:7980]""	GO:0001077;GO:0008270;GO:0043401;GO:0003677;GO:0045444;GO:0008543;GO:0004879;GO:0005737;GO:0043565;GO:0030522;GO:0071376;GO:0043154;GO:0005634;GO:0005654;GO:0044344;GO:0043065;GO:0071310;GO:0006367;GO:0006366;GO:0035914;GO:0035767;GO:0045087;GO:0002042;GO:0042803;GO:0035259;GO:0001938;GO:0061469;GO:0005667;GO:0008134;GO:0006915;GO:0031965;GO:0007173;GO:0045893;GO:0048011;GO:0045786;GO:0048015;GO:…	fibroblast growth factor receptor signaling pathway;protein homodimerization activity;regulation of type B pancreatic cell proliferation;nucleoplasm;cytoplasm;protein heterodimerization activity;zinc ion binding;Fc-epsilon receptor signaling pathway;transcription from RNA polymerase II promoter;positive regulation of endothelial cell proliferation;phosphatidylinositol-mediated signaling;transcrip…
NCOA5	0.462475	8.45694e-06	ENSG00000124160	57727	nuclear receptor coactivator 5 [Source:HGNC Symbol;Acc:HGNC:15909]""	GO:0005615;GO:0042593;GO:0044822;GO:0046627;GO:0006355;GO:0006351;GO:0005515;GO:0003682;GO:0005634;GO:0015629	extracellular space;chromatin binding;transcription;negative regulation of insulin receptor signaling pathway;regulation of transcription;glucose homeostasis;poly(A) RNA binding;nucleus;protein binding;actin cytoskeleton
SPOCK2	-0.277085	8.50394e-06	ENSG00000107742	9806	sparc/osteonectin"	cwcv and kazal-like domains proteoglycan (testican) 2 [Source:HGNC Symbol;Acc:HGNC:13564]"	GO:0050840;GO:0010811;GO:0005539;GO:0045595;GO:0030198;GO:0007165;GO:0005515;GO:0019800;GO:0005578;GO:0007416;GO:0005509
HSPA1B	-0.365661	8.50753e-06	ENSG00000232804	3304	heat shock protein family A (Hsp70) member 1B [Source:HGNC Symbol;Acc:HGNC:5233]""	GO:0046718;GO:0090084;GO:0001618;GO:0034605;GO:0016234;GO:0050821;GO:0010628;GO:0005814;GO:0016887;GO:0031072;GO:0001664;GO:0005925;GO:0005737;GO:0042623;GO:0070434;GO:0072562;GO:0005654;GO:0060548;GO:0031396;GO:0031397;GO:0048471;GO:0042826;GO:2001240;GO:0005524;GO:1903265;GO:0046034;GO:0051082;GO:0042026;GO:0019899;GO:0034599;GO:0055131;GO:0051092;GO:0031625;GO:1900034;GO:0005829;GO:0044183;GO:…	regulation of protein ubiquitination;positive regulation of NF-kappaB transcription factor activity;cytosol;blood microparticle;regulation of cellular response to heat;cellular heat acclimation;cellular response to heat;ubiquitin protein ligase binding;ATP metabolic process;C3HC4-type RING finger domain binding;protein binding;negative regulation of inclusion body assembly;heat shock protein bind…
VCAN	-0.376384	9.78166e-06	ENSG00000038427	1462	versican [Source:HGNC Symbol;Acc:HGNC:2464]""	GO:0030207;GO:0030206;GO:0030204;GO:0030203;GO:0030246;GO:0030208;GO:0001501;GO:0044281;GO:0007275;GO:0001649;GO:0007417;GO:0043202;GO:0005615;GO:0005540;GO:0016020;GO:0005576;GO:0005509;GO:0008037;GO:0005796;GO:0007155;GO:0031012;GO:0008347;GO:0005975;GO:0043231;GO:0005539;GO:0030198;GO:0005515;GO:0005578	carbohydrate metabolic process;cell recognition;Golgi lumen;intracellular membrane-bounded organelle;calcium ion binding;lysosomal lumen;multicellular organismal development;glycosaminoglycan binding;dermatan sulfate biosynthetic process;extracellular region;central nervous system development;small molecule metabolic process;membrane;skeletal system development;extracellular matrix organization;e…
ERMP1	-0.40652	1.05157e-05	ENSG00000099219	79956	endoplasmic reticulum metallopeptidase 1 [Source:HGNC Symbol;Acc:HGNC:23703]""	GO:0016021;GO:0016020;GO:0005789;GO:0006508;GO:0046872;GO:0008237	endoplasmic reticulum membrane;metal ion binding;membrane;metallopeptidase activity;proteolysis;integral component of membrane
ZNF684	1.35823	1.08163e-05	ENSG00000117010	127396	zinc finger protein 684 [Source:HGNC Symbol;Acc:HGNC:28418]""	GO:0005634;GO:0005622;GO:0006355;GO:0006351;GO:0003676;GO:0003677;GO:0046872	nucleic acid binding;DNA binding;transcription;intracellular;regulation of transcription;nucleus;metal ion binding
HLA-E	0.439026	1.23508e-05	ENSG00000225201	3133	major histocompatibility complex"	class I	E [Source:HGNC Symbol;Acc:HGNC:4962]"
SLC25A26	-0.446774	1.34102e-05	ENSG00000144741	115286	solute carrier family 25 (S-adenosylmethionine carrier)"	member 26 [Source:HGNC Symbol;Acc:HGNC:20661]"	GO:1901962;GO:0005743;GO:0000095;GO:0016021;GO:0006810;GO:0005739;GO:0003735;GO:0015805;GO:0006412
ZNF574	0.574827	1.34458e-05	ENSG00000105732	64763	zinc finger protein 574 [Source:HGNC Symbol;Acc:HGNC:26166]""	GO:0005634;GO:0006355;GO:0006351;GO:0003676;GO:0003677;GO:0046872	nucleic acid binding;transcription;DNA binding;regulation of transcription;nucleus;metal ion binding
ARHGEF39	0.80746	1.48254e-05	ENSG00000137135	84904	Rho guanine nucleotide exchange factor 39 [Source:HGNC Symbol;Acc:HGNC:25909]""	GO:0005089;GO:0030335;GO:0043547;GO:0035023;GO:0005515;GO:0005886	positive regulation of cell migration;protein binding;positive regulation of GTPase activity;regulation of Rho protein signal transduction;Rho guanyl-nucleotide exchange factor activity;plasma membrane
SLU7	0.598838	1.51098e-05	ENSG00000164609	10569	SLU7 homolog"	splicing factor [Source:HGNC Symbol;Acc:HGNC:16939]"	GO:0016607;GO:0030628;GO:0000386;GO:0000380;GO:0030532;GO:0034605;GO:0016020;GO:0000389;GO:0000398;GO:0005737;GO:0005654;GO:0000375;GO:0008270;GO:0005515;GO:0006886;GO:0003676;GO:0005634;GO:0071013;GO:0005681;GO:0043231
IFI27	0.647988	1.51755e-05	ENSG00000165949	3429	interferon"	alpha-inducible protein 27 [Source:HGNC Symbol;Acc:HGNC:5397]"	;GO:0016021;GO:0046825
ATF7IP	0.476222	1.53789e-05	ENSG00000171681	55729	activating transcription factor 7 interacting protein [Source:HGNC Symbol;Acc:HGNC:20092]""	GO:0005737;GO:0006306;GO:0005515;GO:0000122;GO:0006325;GO:0005634;GO:0003714;GO:0005667;GO:0016887;GO:0005654;GO:0045892;GO:0045893;GO:0016032;GO:0045898;GO:0006351	positive regulation of transcription;regulation of RNA polymerase II transcriptional preinitiation complex assembly;cytoplasm;nucleoplasm;protein binding;chromatin organization;negative regulation of transcription from RNA polymerase II promoter;viral process;DNA methylation;nucleus;negative regulation of transcription;transcription corepressor activity;transcription;transcription factor complex;…
PARP1	-0.24432	1.69741e-05	ENSG00000143799	142	poly(ADP-ribose) polymerase 1 [Source:HGNC Symbol;Acc:HGNC:270]""	GO:0032042;GO:0016020;GO:0030225;GO:0051287;GO:0051103;GO:0019899;GO:1903827;GO:0023019;GO:0042769;GO:0000784;GO:0070911;GO:0003677;GO:0032869;GO:0003950;GO:0043504;GO:0007005;GO:0044267;GO:0006302;GO:0000724;GO:0005634;GO:0005635;GO:0008270;GO:0033683;GO:0005739;GO:0005654;GO:0006471;GO:0010467;GO:0070412;GO:0006367;GO:0006366;GO:0042826;GO:0044822;GO:0042802;GO:0005730;GO:0006284;GO:0005667;GO:…	histone deacetylase binding;NAD+ ADP-ribosyltransferase activity;DNA binding;protein ADP-ribosylation;protein complex;identical protein binding;zinc ion binding;protein poly-ADP-ribosylation;mitochondrion;protein N-terminus binding;base-excision repair;negative regulation of transcription from RNA polymerase II promoter;transcription from RNA polymerase II promoter;protein autoprocessing;mitochon…
MT-CO1	0.451972	1.69921e-05	ENSG00000198804	4512	mitochondrially encoded cytochrome c oxidase I [Source:HGNC Symbol;Acc:HGNC:7419]""	GO:1902600;GO:0009060;GO:0044281;GO:0016021;GO:0005739;GO:0005751;GO:0010467;GO:0006367;GO:0022904;GO:0005506;GO:0006119;GO:0004129;GO:0046688;GO:0020037;GO:0021549;GO:0006979;GO:0055114;GO:0009055;GO:0051602;GO:0007568;GO:0045277;GO:0044237;GO:0005743;GO:0005515	cerebellum development;electron carrier activity;mitochondrion;response to oxidative stress;aging;protein binding;small molecule metabolic process;oxidation-reduction process;respiratory electron transport chain;heme binding;gene expression;oxidative phosphorylation;hydrogen ion transmembrane transport;respiratory chain complex IV;transcription initiation from RNA polymerase II promoter;response …
UNC119B	-0.537475	1.77357e-05	ENSG00000175970	84747	unc-119 lipid binding chaperone B [Source:HGNC Symbol;Acc:HGNC:16488]""	GO:0006996;GO:0035869;GO:0072372;GO:0060271;GO:0005829;GO:0008289;GO:0005515;GO:0042953	ciliary transition zone;organelle organization;lipid binding;cilium morphogenesis;cytosol;lipoprotein transport;primary cilium;protein binding
GZF1	0.710661	1.81974e-05	ENSG00000125812	64412	GDNF-inducible zinc finger protein 1 [Source:HGNC Symbol;Acc:HGNC:15808]""	GO:0005737;GO:0005794;GO:0000122;GO:0005634;GO:0005730;GO:0043565;GO:0005654;GO:0045892;GO:0006351;GO:0005515;GO:0001658;GO:0001206;GO:0000978;GO:0046872;GO:0001078;GO:0000980	negative regulation of transcription from RNA polymerase II promoter;nucleolus;Golgi apparatus;cytoplasm;nucleoplasm;protein binding;RNA polymerase II core promoter proximal region sequence-specific DNA binding;negative regulation of transcription;RNA polymerase II distal enhancer sequence-specific DNA binding;nucleus;transcriptional repressor activity;transcription;metal ion binding;branching in…
LSS	-0.339204	2.09037e-05	ENSG00000281289	4047	lanosterol synthase (2"	3-oxidosqualene-lanosterol cyclase) [Source:HGNC Symbol;Acc:HGNC:6708]"	;GO:0016020;GO:0000250;GO:0005811;GO:0005789;GO:0003824;GO:0006695;GO:0044281;GO:0008152;GO:0016866;GO:0008202
PAPOLA	-0.291722	2.27367e-05	ENSG00000090060	10914	poly(A) polymerase alpha [Source:HGNC Symbol;Acc:HGNC:14981]""	GO:0005737;GO:0016779;GO:0031440;GO:0031124;GO:0005634;GO:0000287;GO:0030145;GO:0031123;GO:0004652;GO:0005654;GO:0010467;GO:0000398;GO:0005515;GO:0006366;GO:0006369;GO:0043631;GO:0006378;GO:0008380;GO:0005524;GO:0003723	termination of RNA polymerase II transcription;cytoplasm;RNA polyadenylation;RNA 3'-end processing;nucleoplasm;gene expression;RNA splicing;mRNA 3'-end processing;polynucleotide adenylyltransferase activity;nucleotidyltransferase activity;RNA binding;transcription from RNA polymerase II promoter;manganese ion binding;regulation of mRNA 3'-end processing;protein binding;magnesium ion binding;mRNA …
EMP1	-0.553303	2.50796e-05	ENSG00000134531	2012	epithelial membrane protein 1 [Source:HGNC Symbol;Acc:HGNC:3333]""	GO:0016049;GO:0008283;GO:0032060;GO:0016021;GO:0016020;GO:0005515;GO:0005886;GO:0008219;GO:0008544;GO:0007275	bleb assembly;multicellular organismal development;cell death;protein binding;cell growth;cell proliferation;membrane;epidermis development;integral component of membrane;plasma membrane
ZNF394	1.04567	2.57062e-05	ENSG00000160908	84124	zinc finger protein 394 [Source:HGNC Symbol;Acc:HGNC:18832]""	GO:0005737;GO:0043565;GO:0003676;GO:0003700;GO:0005634;GO:0005622;GO:0005654;GO:0006355;GO:0006351;GO:0005515;GO:0046872	transcription factor activity;nucleic acid binding;nucleoplasm;transcription;intracellular;regulation of transcription;cytoplasm;nucleus;sequence-specific DNA binding;protein binding;metal ion binding
IFIH1	0.638897	2.584e-05	ENSG00000115267	64135	interferon induced"	with helicase C domain 1 [Source:HGNC Symbol;Acc:HGNC:18873]"	GO:0009597;GO:0008270;GO:0003677;GO:0042981;GO:0039528;GO:0005634;GO:0032728;GO:0043021;GO:0032727;GO:0045087;GO:0005524;GO:0016787;GO:0005515;GO:0034344;GO:0004386;GO:0032480;GO:0016925;GO:0039530;GO:0005829;GO:0016817;GO:0003727;GO:0003725;GO:0016032;GO:0009615
FOXK1	-0.573367	2.76923e-05	ENSG00000164916	221937	forkhead box K1 [Source:HGNC Symbol;Acc:HGNC:23480]""	GO:0043565;GO:0007517;GO:0000977;GO:0030308;GO:0003700;GO:0005634;GO:0030154;GO:0006355;GO:0006357;GO:0045892;GO:0006351;GO:0005515;GO:0003677;GO:0009653;GO:0000981;GO:0045893	transcription factor activity;positive regulation of transcription;RNA polymerase II transcription factor activity;protein binding;negative regulation of cell growth;DNA binding;regulation of transcription;muscle organ development;negative regulation of transcription;cell differentiation;nucleus;sequence-specific DNA binding;transcription;regulation of transcription from RNA polymerase II promote…
CNNM4	0.459451	2.9363e-05	ENSG00000158158	26504	cyclin and CBS domain divalent metal cation transport mediator 4 [Source:HGNC Symbol;Acc:HGNC:105]""	GO:0015081;GO:0070166;GO:0050896;GO:0007601;GO:0035725;GO:0016323;GO:1903830;GO:0015693;GO:0010960;GO:0016021;GO:0015095	response to stimulus;magnesium ion transport;sodium ion transmembrane transport;basolateral plasma membrane;sodium ion transmembrane transporter activity;magnesium ion transmembrane transporter activity;magnesium ion transmembrane transport;visual perception;integral component of membrane;magnesium ion homeostasis;enamel mineralization
RPLP0	-0.189902	3.26728e-05	ENSG00000089157	6175	ribosomal protein"	large	P0 [Source:HGNC Symbol;Acc:HGNC:10371]"
KCTD1	-0.356121	3.28214e-05	ENSG00000134504	284252	potassium channel tetramerization domain containing 1 [Source:HGNC Symbol;Acc:HGNC:18249]""	GO:0008134;GO:0003714;GO:0051260;GO:0045892;GO:0006351;GO:0005515;GO:0005634	transcription factor binding;protein binding;negative regulation of transcription;protein homooligomerization;nucleus;transcription corepressor activity;transcription
DBF4B	0.979698	3.2906e-05	ENSG00000161692	80174	DBF4 zinc finger B [Source:HGNC Symbol;Acc:HGNC:17883]""	GO:0008284;GO:0005654;GO:0043231;GO:0005634;GO:0032147;GO:0010571;GO:0016235;GO:0019901;GO:0010971;GO:0005737;GO:0008270;GO:0005515;GO:0003676;GO:0030295;GO:0007049	activation of protein kinase activity;nucleic acid binding;positive regulation of G2/M transition of mitotic cell cycle;protein kinase binding;protein kinase activator activity;nucleoplasm;protein binding;zinc ion binding;cell cycle;positive regulation of nuclear cell cycle DNA replication;cytoplasm;intracellular membrane-bounded organelle;positive regulation of cell proliferation;nucleus;aggreso…
ADAMTS15	-0.455663	3.42747e-05	ENSG00000166106	170689	ADAM metallopeptidase with thrombospondin type 1 motif 15 [Source:HGNC Symbol;Acc:HGNC:16305]""	GO:0004175;GO:0004222;GO:0005615;GO:0008201;GO:0050840;GO:0009986;GO:0031012;GO:0008270;GO:0006508;GO:0005578	extracellular matrix binding;extracellular space;endopeptidase activity;extracellular matrix;metalloendopeptidase activity;zinc ion binding;cell surface;proteinaceous extracellular matrix;heparin binding;proteolysis
CDC5L	0.581439	3.42747e-05	ENSG00000096401	988	cell division cycle 5 like [Source:HGNC Symbol;Acc:HGNC:1743]""	GO:1990090;GO:0043522;GO:0003677;GO:0000278;GO:0016607;GO:0005730;GO:0005634;GO:0016020;GO:0071352;GO:0044344;GO:0005654;GO:0010467;GO:0071987;GO:0048471;GO:0008380;GO:0005737;GO:0000974;GO:0006281;GO:0071013;GO:0044822;GO:0019901;GO:0008157;GO:1990646;GO:0032993;GO:0001222;GO:0072422;GO:0000398;GO:0006355;GO:0005662;GO:0006351;GO:0005515;GO:1904568	mitotic cell cycle;WD40-repeat domain binding;catalytic step 2 spliceosome;nucleoplasm;cytoplasm;mRNA splicing;DNA replication factor A complex;cellular response to prolactin;cellular response to nerve growth factor stimulus;protein binding;DNA binding;leucine zipper domain binding;poly(A) RNA binding;membrane;DNA repair;gene expression;RNA splicing;transcription corepressor binding;cellular resp…
FLNA	-0.212481	3.58517e-05	ENSG00000196924	2316	filamin A [Source:HGNC Symbol;Acc:HGNC:3754]""	GO:0005829;GO:0017160;GO:0007596;GO:0031852;GO:0017048;GO:0050821;GO:0031267;GO:0042177;GO:0004871;GO:0051220;GO:0005925;GO:0015629;GO:0001948;GO:0070062;GO:0005730;GO:1900026;GO:0002576;GO:0016020;GO:0034394;GO:0042993;GO:0003779;GO:0043066;GO:0016479;GO:0034329;GO:0032403;GO:0034988;GO:0043025;GO:0008134;GO:0042803;GO:0005737;GO:0042384;GO:0048471;GO:2001046;GO:0044822;GO:0005634;GO:0051015;GO:…	protein localization to cell surface;glycoprotein binding;protein homodimerization activity;negative regulation of transcription from RNA polymerase I promoter;cytoplasm;SMAD binding;platelet aggregation;Rac GTPase binding;adenylate cyclase-inhibiting dopamine receptor signaling pathway;establishment of protein localization;platelet degranulation;cortical cytoskeleton;plasma membrane;poly(A) RNA …
SDE2	0.553238	3.60853e-05	ENSG00000143751	163859	SDE2 telomere maintenance homolog (S. pombe) [Source:HGNC Symbol;Acc:HGNC:26643]""	GO:0005634	nucleus
UBAP2	0.492041	3.83631e-05	ENSG00000137073	55833	ubiquitin associated protein 2 [Source:HGNC Symbol;Acc:HGNC:14185]""	GO:0044822;GO:0005515	poly(A) RNA binding;protein binding
LIMA1	0.536003	3.8982e-05	ENSG00000050405	51474	LIM domain and actin binding 1 [Source:HGNC Symbol;Acc:HGNC:24636]""	GO:0031529;GO:0001725;GO:0030835;GO:0003785;GO:0051017;GO:0032154;GO:0051015;GO:0005737;GO:0005903;GO:0008270;GO:0005515;GO:0005886;GO:0005925;GO:0015629	actin filament binding;ruffle organization;cleavage furrow;stress fiber;protein binding;actin monomer binding;zinc ion binding;focal adhesion;brush border;cytoplasm;negative regulation of actin filament depolymerization;actin cytoskeleton;plasma membrane;actin filament bundle assembly
POC5	0.98226	3.89932e-05	ENSG00000152359	134359	POC5 centriolar protein [Source:HGNC Symbol;Acc:HGNC:26658]""	GO:0005813;GO:0007049;GO:0005814;GO:0005515	centriole;protein binding;cell cycle;centrosome
ARL5B	0.411388	3.89932e-05	ENSG00000165997	221079	ADP ribosylation factor like GTPase 5B [Source:HGNC Symbol;Acc:HGNC:23052]""	GO:0007264;GO:0005525;GO:0005622	intracellular;small GTPase mediated signal transduction;GTP binding
GAS2L3	0.812968	3.92999e-05	ENSG00000139354	283431	growth arrest specific 2 like 3 [Source:HGNC Symbol;Acc:HGNC:27475]""	GO:0005737;GO:0003779;GO:0015630;GO:0015629;GO:0008017;GO:0005856;GO:0030036;GO:0007050;GO:0000226;GO:0005515;GO:0005874	cell cycle arrest;microtubule cytoskeleton;microtubule;protein binding;actin binding;actin cytoskeleton organization;cytoplasm;cytoskeleton;actin cytoskeleton;microtubule cytoskeleton organization;microtubule binding
TICRR	0.584076	3.97101e-05	ENSG00000140534	90381	TOPBP1-interacting checkpoint and replication regulator [Source:HGNC Symbol;Acc:HGNC:28704]""	GO:0033314;GO:0010212;GO:0000075;GO:0006281;GO:0005634;GO:0005654;GO:0030174;GO:0006260;GO:0005515;GO:0001731;GO:0003682	cell cycle checkpoint;mitotic DNA replication checkpoint;nucleoplasm;protein binding;DNA replication;response to ionizing radiation;formation of translation preinitiation complex;nucleus;DNA repair;regulation of DNA-dependent DNA replication initiation;chromatin binding
CBX5	-0.314754	3.98333e-05	ENSG00000094916	23468	chromobox 5 [Source:HGNC Symbol;Acc:HGNC:1555]""	GO:0035064;GO:0007596;GO:0000784;GO:0031618;GO:0070491;GO:0016605;GO:0005730;GO:0005634;GO:0005635;GO:0005654;GO:0042826;GO:0042803;GO:0016032;GO:0017053;GO:0005721;GO:0000118;GO:0045892;GO:0000776;GO:0005720;GO:0000792;GO:0030674;GO:0035097;GO:0010369;GO:0005515;GO:0003682	protein homodimerization activity;nucleoplasm;transcriptional repressor complex;kinetochore;PML body;chromatin binding;protein binding;nuclear pericentric heterochromatin;nuclear heterochromatin;histone deacetylase complex;histone methyltransferase complex;histone deacetylase binding;repressing transcription factor binding;chromocenter;viral process;heterochromatin;nuclear chromosome;negative reg…
HSP90AA1	-0.178958	4.09623e-05	ENSG00000080824	3320	heat shock protein 90kDa alpha family class A member 1 [Source:HGNC Symbol;Acc:HGNC:5253]""	GO:0002134;GO:0006457;GO:0061684;GO:0000086;GO:0034605;GO:0010659;GO:0031012;GO:0051022;GO:0009409;GO:0045429;GO:0043025;GO:0046677;GO:0044281;GO:0016887;GO:0009408;GO:0007411;GO:0044325;GO:0046209;GO:0005737;GO:0033160;GO:0043202;GO:0070062;GO:0071682;GO:0043209;GO:0030911;GO:0016020;GO:0051082;GO:0000166;GO:0005654;GO:0043234;GO:0032564;GO:0043005;GO:0031526;GO:0031396;GO:0017098;GO:0048471;GO:…	positive regulation of nitric oxide biosynthetic process;GTPase binding;regulation of protein ubiquitination;protein homodimerization activity;mitotic cell cycle;cytosol;cytoplasm;regulation of catalytic activity;apical plasma membrane;UTP binding;protein import into mitochondrial outer membrane;identical protein binding;response to estrogen;regulation of cellular response to heat;sulfonylurea re…
MMP14	-0.385385	4.26583e-05	ENSG00000157227	4323	matrix metallopeptidase 14 [Source:HGNC Symbol;Acc:HGNC:7160]""	GO:0030324;GO:0030307;GO:0005886;GO:0097094;GO:0048754;GO:0031012;GO:0014070;GO:0001503;GO:0008270;GO:0048701;GO:0043615;GO:0005925;GO:0008237;GO:0005737;GO:0001666;GO:0001541;GO:0031410;GO:0031638;GO:0009612;GO:0045746;GO:0005509;GO:0006508;GO:0016477;GO:0022617;GO:0005178;GO:0030335;GO:0005796;GO:0004222;GO:0001525;GO:0048771;GO:0016504;GO:0035988;GO:0005887;GO:0010831;GO:0043627;GO:0060348;GO:…	embryonic cranial skeleton morphogenesis;male gonad development;endothelial cell proliferation;astrocyte cell migration;cytoplasm;lung development;endochondral ossification;zinc ion binding;negative regulation of focal adhesion assembly;tissue remodeling;Golgi lumen;proteolysis;response to oxidative stress;response to organic cyclic compound;chondrocyte proliferation;plasma membrane;calcium ion b…
HIST1H4H	1.64373	4.28988e-05	ENSG00000158406	8365	histone cluster 1"	H4h [Source:HGNC Symbol;Acc:HGNC:4788]"	GO:0034080;GO:0006335;GO:0000183;GO:0032776;GO:0003677;GO:0042393;GO:0000784;GO:0000786;GO:0000228;GO:0035574;GO:0035575;GO:0000723;GO:0044267;GO:0006303;GO:0070062;GO:0000724;GO:0006325;GO:0005634;GO:0016020;GO:0040029;GO:0005654;GO:0010467;GO:0045814;GO:0000278;GO:0006281;GO:0044822;GO:0051290;GO:0031047;GO:0007264;GO:0006302;GO:0043234;GO:0006336;GO:0006334;GO:0045653;GO:0005576;GO:0005515;GO:…
RANGAP1	0.293192	4.33544e-05	ENSG00000100401	5905	Ran GTPase activating protein 1 [Source:HGNC Symbol;Acc:HGNC:9854]""	GO:0044614;GO:0048678;GO:0030425;GO:0007165;GO:0005737;GO:0072686;GO:0043547;GO:1904117;GO:0005634;GO:1904115;GO:0000922;GO:0048471;GO:0000777;GO:0000278;GO:0005096;GO:1990723;GO:0031965;GO:0007264;GO:0000776;GO:0071375;GO:0031625;GO:0043231;GO:0005643;GO:0005829;GO:0008536;GO:0046826;GO:0005515	mitotic cell cycle;cytosol;cytoplasm;cytoplasmic periphery of the nuclear pore complex;dendrite;response to axon injury;intracellular membrane-bounded organelle;kinetochore;protein binding;cellular response to peptide hormone stimulus;positive regulation of GTPase activity;ubiquitin protein ligase binding;condensed chromosome kinetochore;axon cytoplasm;perinuclear region of cytoplasm;nuclear memb…
CEP85	0.457758	4.44886e-05	ENSG00000130695	64793	centrosomal protein 85kDa [Source:HGNC Symbol;Acc:HGNC:25309]""	GO:0005737;GO:0005794;GO:0005730;GO:0005813;GO:0000922;GO:0005515	nucleolus;Golgi apparatus;cytoplasm;centrosome;protein binding;spindle pole
TRIM25	-0.312504	4.46705e-05	ENSG00000121060	7706	tripartite motif containing 25 [Source:HGNC Symbol;Acc:HGNC:12932]""	GO:0019221;GO:1904264;GO:1902186;GO:0036503;GO:0016881;GO:0046597;GO:0008270;GO:0005737;GO:0005654;GO:1902187;GO:0042787;GO:0044822;GO:0043123;GO:0016032;GO:0006281;GO:0045087;GO:0060333;GO:0032480;GO:0043627;GO:0051092;GO:0046596;GO:0051091;GO:0051607;GO:0003700;GO:0005829;GO:0019985;GO:0006513;GO:0005515	positive regulation of NF-kappaB transcription factor activity;protein ubiquitination involved in ubiquitin-dependent protein catabolic process;acid-amino acid ligase activity;cytosol;cytoplasm;zinc ion binding;positive regulation of sequence-specific DNA binding transcription factor activity;regulation of viral entry into host cell;protein binding;negative regulation of viral entry into host cel…
SPRTN	0.558315	4.55794e-05	ENSG00000010072	83932	SprT-like N-terminal domain [Source:HGNC Symbol;Acc:HGNC:25356]""	GO:0016607;GO:0005654;GO:0005515;GO:0006281;GO:0005634;GO:0019985;GO:0070987;GO:0006974;GO:0009411;GO:0031398;GO:0003677;GO:0070530;GO:0046872;GO:0005694;GO:0043130	error-free translesion synthesis;cellular response to DNA damage stimulus;positive regulation of protein ubiquitination;translesion synthesis;nuclear speck;DNA repair;nucleus;metal ion binding;protein binding;ubiquitin binding;DNA binding;nucleoplasm;response to UV;chromosome;K63-linked polyubiquitin binding
FBN2	-0.471382	4.57642e-05	ENSG00000138829	2201	fibrillin 2 [Source:HGNC Symbol;Acc:HGNC:3604]""	GO:0060346;GO:0090287;GO:0035108;GO:0030326;GO:0022617;GO:0045669;GO:0030023;GO:0005201;GO:0031012;GO:0030198;GO:0035583;GO:0005509;GO:0005515;GO:0001527;GO:0030501;GO:0043010;GO:0005578;GO:0048048;GO:0005576	calcium ion binding;microfibril;extracellular matrix organization;regulation of cellular response to growth factor stimulus;extracellular matrix;extracellular region;camera-type eye development;extracellular matrix structural constituent;bone trabecula formation;positive regulation of bone mineralization;extracellular matrix constituent conferring elasticity;limb morphogenesis;embryonic limb morp…
SMCHD1	0.39251	4.58467e-05	ENSG00000101596	23347	structural maintenance of chromosomes flexible hinge domain containing 1 [Source:HGNC Symbol;Acc:HGNC:29090]""	GO:0051276;GO:0000781;GO:0009048;GO:0001740;GO:0005515;GO:0060821;GO:0005694;GO:0005524	dosage compensation by inactivation of X chromosome;chromosome organization;protein binding;Barr body;ATP binding;inactivation of X chromosome by DNA methylation;chromosome
CCDC18	0.566075	4.58467e-05	ENSG00000122483	343099	coiled-coil domain containing 18 [Source:HGNC Symbol;Acc:HGNC:30370]""
HTT	-0.391651	4.87575e-05	ENSG00000197386	3064	huntingtin [Source:HGNC Symbol;Acc:HGNC:4851]""	GO:2001237;GO:0005783;GO:0030425;GO:0005776;GO:0048487;GO:0034047;GO:0005488;GO:0044325;GO:0051028;GO:0030136;GO:0005737;GO:0071598;GO:2000117;GO:0047496;GO:0005770;GO:0045505;GO:0005814;GO:0005654;GO:0048513;GO:0005522;GO:0007417;GO:0043025;GO:0042802;GO:0034452;GO:0005794;GO:0008134;GO:0031587;GO:0045724;GO:0014069;GO:0030424;GO:0043234;GO:0007030;GO:0006890;GO:0000132;GO:0030659;GO:0005829;GO:…	Golgi apparatus;cytosol;cytoplasm;regulation of protein phosphatase type 2A activity;identical protein binding;axon;dendrite;ion channel binding;retrograde vesicle-mediated transport;centriole;establishment of mitotic spindle orientation;protein binding;neuronal ribonucleoprotein granule;endoplasmic reticulum;nucleoplasm;mRNA transport;autophagosome;dynactin binding;p53 binding;protein complex;la…
ERN1	0.794204	5.31187e-05	ENSG00000178607	2081	endoplasmic reticulum to nucleus signaling 1 [Source:HGNC Symbol;Acc:HGNC:3449]""	GO:0000287;GO:0005783;GO:0019899;GO:0005789;GO:0030176;GO:1990597;GO:0004672;GO:1990630;GO:0046777;GO:0036289;GO:0007257;GO:0006987;GO:0030544;GO:0005637;GO:0004540;GO:0004521;GO:0005739;GO:0005524;GO:0004674;GO:0006397;GO:0071333;GO:1901142;GO:0006402;GO:0051879;GO:0016241;GO:0042803;GO:0005737;GO:0006468;GO:0033120;GO:0044267;GO:1990332;GO:1990604;GO:0036498;GO:0043531;GO:0090502;GO:0007050;GO:…	peptidyl-serine trans-autophosphorylation;endothelial cell proliferation;peptidyl-serine autophosphorylation;cell cycle arrest;protein homodimerization activity;cytoplasm;mRNA splicing;endonuclease activity;identical protein binding;RNA phosphodiester bond hydrolysis;endoplasmic reticulum;mitochondrion;ribonuclease activity;intrinsic apoptotic signaling pathway in response to endoplasmic reticulu…
FOS	0.96303	5.33984e-05	ENSG00000170345	2353	FBJ murine osteosarcoma viral oncogene homolog [Source:HGNC Symbol;Acc:HGNC:3796]""	GO:0006954;GO:0034138;GO:0034134;GO:0006366;GO:0038123;GO:0001077;GO:0009416;GO:0051412;GO:0038124;GO:0003677;GO:1902895;GO:0032496;GO:0001661;GO:0014070;GO:0005783;GO:0035994;GO:0006306;GO:0035902;GO:0008134;GO:0005634;GO:0016020;GO:0009636;GO:0043565;GO:0009612;GO:0005654;GO:0006357;GO:0070412;GO:0043005;GO:0000979;GO:0035666;GO:0045672;GO:0003690;GO:0000982;GO:0034097;GO:0005667;GO:0044212;GO:…	neuron projection;RNA polymerase II core promoter sequence-specific DNA binding;cellular response to hormone stimulus;cytosol;response to cytokine;response to immobilization stress;response to lipopolysaccharide;protein heterodimerization activity;conditioned taste aversion;DNA methylation;R-SMAD binding;Fc-epsilon receptor signaling pathway;toll-like receptor TLR1:TLR2 signaling pathway;transcri…
PBK	0.625709	5.37624e-05	ENSG00000168078	55872	PDZ binding kinase [Source:HGNC Symbol;Acc:HGNC:18282]""	GO:0006468;GO:0032873;GO:0005634;GO:0034644;GO:0050728;GO:0005575;GO:0004674;GO:0005515;GO:0004672;GO:0032435;GO:0007067;GO:0001933;GO:0005524	negative regulation of protein phosphorylation;protein phosphorylation;protein binding;mitotic nuclear division;cellular_component;negative regulation of inflammatory response;negative regulation of proteasomal ubiquitin-dependent protein catabolic process;protein kinase activity;nucleus;ATP binding;protein serine/threonine kinase activity;negative regulation of stress-activated MAPK cascade;cell…
RPL8	-0.19901	5.49851e-05	ENSG00000161016	6132	ribosomal protein L8 [Source:HGNC Symbol;Acc:HGNC:10368]""	GO:0000184;GO:0022625;GO:0019083;GO:0006614;GO:0019843;GO:0005737;GO:0044267;GO:0005925;GO:0005730;GO:0016020;GO:0003735;GO:0010467;GO:0019058;GO:0002181;GO:0005515;GO:0044822;GO:0005840;GO:0005829;GO:0005622;GO:0003723;GO:0016032;GO:0006415;GO:0006414;GO:0006413;GO:0006412	translational termination;structural constituent of ribosome;cytosol;RNA binding;translational initiation;viral transcription;protein binding;ribosome;intracellular;cytoplasmic translation;poly(A) RNA binding;focal adhesion;membrane;nuclear-transcribed mRNA catabolic process;gene expression;cellular protein metabolic process;translational elongation;viral process;SRP-dependent cotranslational pro…
MGAT4B	-0.336584	5.66547e-05	ENSG00000161013	11282	mannosyl (alpha-1"	3-)-glycoprotein beta-1	4-N-acetylglucosaminyltransferase
ERBB2	-0.293581	5.78915e-05	ENSG00000141736	2064	erb-b2 receptor tyrosine kinase 2 [Source:HGNC Symbol;Acc:HGNC:3430]""	GO:0033088;GO:0000186;GO:0008022;GO:0007507;GO:0007169;GO:0030307;GO:0008045;GO:0006468;GO:0018108;GO:0045765;GO:0043406;GO:0007165;GO:0007166;GO:0007167;GO:0032886;GO:0005634;GO:0008543;GO:0046777;GO:0023014;GO:0010008;GO:0005737;GO:0007264;GO:0042552;GO:0043547;GO:0045785;GO:0043209;GO:0031410;GO:0016021;GO:0016020;GO:0000165;GO:0019838;GO:0005524;GO:0004716;GO:0004714;GO:0004713;GO:0004672;GO:…	positive regulation of epithelial cell proliferation;fibroblast growth factor receptor signaling pathway;regulation of microtubule-based process;transmembrane signaling receptor activity;phosphatidylinositol 3-kinase signaling;apical plasma membrane;RNA polymerase I core binding;protein heterodimerization activity;identical protein binding;protein kinase activity;motor neuron axon guidance;Ras pr…
POGK	-0.369186	5.80078e-05	ENSG00000143157	57645	pogo transposable element with KRAB domain [Source:HGNC Symbol;Acc:HGNC:18800]""	GO:0003676;GO:0005634;GO:0005622;GO:0006355;GO:0005515;GO:0003677;GO:0007275	nucleic acid binding;multicellular organismal development;DNA binding;intracellular;regulation of transcription;nucleus;protein binding
IL4I1	0.421207	5.85616e-05	ENSG00000104951	259307	interleukin 4 induced 1 [Source:HGNC Symbol;Acc:HGNC:19094]""	GO:0006559;GO:0001716;GO:0005764;GO:0034641;GO:0005576;GO:0044281;GO:0055114;GO:0016491	cellular nitrogen compound metabolic process;lysosome;extracellular region;oxidoreductase activity;small molecule metabolic process;L-phenylalanine catabolic process;L-amino-acid oxidase activity;oxidation-reduction process
CCT4	-0.255062	5.91976e-05	ENSG00000115484	10575	chaperonin containing TCP1"	subunit 4 (delta) [Source:HGNC Symbol;Acc:HGNC:1617]"	GO:0005737;GO:0042470;GO:0006457;GO:0070062;GO:0044267;GO:0051084;GO:0005813;GO:0044822;GO:0044297;GO:0005832;GO:1901998;GO:0005654;GO:0002199;GO:0007339;GO:0051082;GO:0005515;GO:0042995;GO:0005874;GO:0005829;GO:0005524
SPDL1	0.474661	5.94991e-05	ENSG00000040275	54908	spindle apparatus coiled-coil protein 1 [Source:HGNC Symbol;Acc:HGNC:26010]""	GO:0031577;GO:0007264;GO:0000132;GO:0034501;GO:0005829;GO:0000940;GO:0019899;GO:0000922;GO:0007080;GO:0005515;GO:0043515;GO:0005815;GO:0005634;GO:0051301;GO:0000278	mitotic cell cycle;enzyme binding;establishment of mitotic spindle orientation;kinetochore binding;cell division;protein binding;spindle checkpoint;condensed chromosome outer kinetochore;microtubule organizing center;cytosol;protein localization to kinetochore;nucleus;small GTPase mediated signal transduction;mitotic metaphase plate congression;spindle pole
ZNF16	0.962013	6.08169e-05	ENSG00000170631	7564	zinc finger protein 16 [Source:HGNC Symbol;Acc:HGNC:12947]""	GO:0008284;GO:0006351;GO:0045648;GO:0003700;GO:0005634;GO:0033674;GO:0045654;GO:0043066;GO:0006355;GO:0051781;GO:0072707;GO:0007049;GO:0005515;GO:0003677;GO:0046872;GO:0051301;GO:1901989	positive regulation of erythrocyte differentiation;negative regulation of apoptotic process;transcription factor activity;cell division;cellular response to sodium dodecyl sulfate;DNA binding;regulation of transcription;positive regulation of kinase activity;positive regulation of cell cycle phase transition;transcription;cell cycle;metal ion binding;protein binding;positive regulation of cell pr…
LRCH4	0.647073	6.45054e-05	ENSG00000077454	4034	leucine-rich repeats and calponin homology (CH) domain containing 4 [Source:HGNC Symbol;Acc:HGNC:6691]""	GO:0016605;GO:0016021;GO:0007399;GO:0005515	protein binding;nervous system development;integral component of membrane;PML body
VCL	0.200322	6.45616e-05	ENSG00000035403	7414	vinculin [Source:HGNC Symbol;Acc:HGNC:12665]""	GO:0048675;GO:0005829;GO:0045121;GO:0015629;GO:0034333;GO:0030032;GO:0007596;GO:0006928;GO:0007160;GO:0005903;GO:0005623;GO:0005925;GO:0030055;GO:0005856;GO:0002009;GO:0070062;GO:0002576;GO:0034394;GO:0005198;GO:0003779;GO:0005737;GO:0002162;GO:0030336;GO:0030334;GO:0006936;GO:1990357;GO:0051015;GO:0005916;GO:0005915;GO:0005913;GO:0008013;GO:0005911;GO:0005886;GO:0007155;GO:0090136;GO:1903561;GO:…	protein localization to cell surface;inner dense plaque of desmosome;cytosol;movement of cell or subcellular component;epithelial cell-cell adhesion;protein complex;extracellular vesicle;platelet aggregation;adherens junction;platelet degranulation;cytoskeleton;plasma membrane;cell-substrate junction;lamellipodium assembly;extracellular region;protein binding;beta-catenin binding;costamere;axon e…
SERTAD2	0.480852	6.5483e-05	ENSG00000179833	9792	SERTA domain containing 2 [Source:HGNC Symbol;Acc:HGNC:30784]""	GO:0005737;GO:0030308;GO:0005634;GO:0003713;GO:0045893;GO:0005515;GO:0006351	transcription coactivator activity;positive regulation of transcription;transcription;cytoplasm;nucleus;negative regulation of cell growth;protein binding
PPP2R4	-0.362716	6.64858e-05	ENSG00000119383	5524	protein phosphatase 2A regulatory subunit 4 [Source:HGNC Symbol;Acc:HGNC:9308]""	GO:0032515;GO:0032516;GO:0008160;GO:0034047;GO:0016887;GO:0008601;GO:0043085;GO:0005737;GO:0005654;GO:0000413;GO:0070062;GO:0005634;GO:0043065;GO:0003755;GO:0005524;GO:0042803;GO:0019211;GO:0030472;GO:0035308;GO:0035307;GO:0000159;GO:0051721;GO:0043666;GO:0034704;GO:0005515;GO:0005102;GO:0046982	peptidyl-prolyl cis-trans isomerase activity;protein homodimerization activity;nucleoplasm;cytoplasm;phosphatase activator activity;protein heterodimerization activity;negative regulation of protein dephosphorylation;calcium channel complex;positive regulation of catalytic activity;protein peptidyl-prolyl isomerization;protein tyrosine phosphatase activator activity;positive regulation of apoptot…
HOXB6	-0.386114	6.64858e-05	ENSG00000108511	3216	homeobox B6 [Source:HGNC Symbol;Acc:HGNC:5117]""	GO:0043565;GO:0034101;GO:0048706;GO:0009952;GO:0048704;GO:0003700;GO:0044822;GO:0006355;GO:0006351;GO:0005515;GO:0003677;GO:0005634	transcription factor activity;embryonic skeletal system morphogenesis;erythrocyte homeostasis;transcription;anterior/posterior pattern specification;DNA binding;regulation of transcription;poly(A) RNA binding;embryonic skeletal system development;nucleus;sequence-specific DNA binding;protein binding
SPRY2	-0.609325	6.93416e-05	ENSG00000136158	10253	sprouty RTK signaling antagonist 2 [Source:HGNC Symbol;Acc:HGNC:11270]""	GO:0051387;GO:0042127;GO:0033138;GO:0060437;GO:0010801;GO:0043407;GO:0010628;GO:0005874;GO:0071902;GO:0051897;GO:0007275;GO:0031345;GO:0005856;GO:0009966;GO:0008543;GO:0005634;GO:0016020;GO:0043066;GO:0060449;GO:0060541;GO:0008285;GO:0060425;GO:0007605;GO:0034260;GO:0019901;GO:0045595;GO:0045165;GO:0007173;GO:0042059;GO:0048754;GO:0005886;GO:0030291;GO:0030324;GO:0040037;GO:0032587;GO:0043539;GO:…	negative regulation of cell projection organization;negative regulation of peptidyl-threonine phosphorylation;fibroblast growth factor receptor signaling pathway;negative regulation of epidermal growth factor receptor signaling pathway;cytosol;sensory perception of sound;lung development;lung growth;branching morphogenesis of an epithelial tube;lung morphogenesis;positive regulation of protein se…
LUC7L3	0.373751	7.63561e-05	ENSG00000108848	51747	LUC7-like 3 pre-mRNA splicing factor [Source:HGNC Symbol;Acc:HGNC:24309]""	GO:0016607;GO:0044822;GO:0071004;GO:0005654;GO:0006376;GO:0005515;GO:0003677;GO:0005685;GO:0005634;GO:0008380;GO:0003729	mRNA splice site selection;U1 snRNP;nucleoplasm;protein binding;RNA splicing;DNA binding;nuclear speck;poly(A) RNA binding;U2-type prespliceosome;nucleus;mRNA binding
RSRC2	0.499112	7.88092e-05	ENSG00000111011	65117	arginine/serine-rich coiled-coil 2 [Source:HGNC Symbol;Acc:HGNC:30559]""	GO:0044822;GO:0005515	poly(A) RNA binding;protein binding
TNRC18	-0.437952	7.88092e-05	ENSG00000182095	84629	trinucleotide repeat containing 18 [Source:HGNC Symbol;Acc:HGNC:11962]""	GO:0005737;GO:0031507;GO:0006342;GO:0005634;GO:0031965;GO:0005739;GO:0005654;GO:0000976;GO:0005677;GO:0000785;GO:0003682	chromatin;chromatin binding;nucleoplasm;cytoplasm;chromatin silencing;chromatin silencing complex;nucleus;nuclear membrane;mitochondrion;heterochromatin assembly;transcription regulatory region sequence-specific DNA binding
PPP1R14B	-0.372925	8.05963e-05	ENSG00000173457	26472	protein phosphatase 1 regulatory inhibitor subunit 14B [Source:HGNC Symbol;Acc:HGNC:9057]""	GO:0042325;GO:0005737;GO:0004864;GO:0043086	negative regulation of catalytic activity;cytoplasm;regulation of phosphorylation;protein phosphatase inhibitor activity
TMEM252	-0.731905	8.29328e-05	ENSG00000181778	169693	transmembrane protein 252 [Source:HGNC Symbol;Acc:HGNC:28537]""	GO:0016021	integral component of membrane
PPP1R13B	0.505041	8.31506e-05	ENSG00000088808	23368	protein phosphatase 1 regulatory subunit 13B [Source:HGNC Symbol;Acc:HGNC:14950]""	GO:0005737;GO:0045786;GO:0008134;GO:0006915;GO:0005654;GO:0005515;GO:0005886;GO:0005634;GO:0072332	transcription factor binding;intrinsic apoptotic signaling pathway by p53 class mediator;nucleoplasm;protein binding;apoptotic process;negative regulation of cell cycle;nucleus;cytoplasm;plasma membrane
GALNT2	-0.352635	8.46138e-05	ENSG00000143641	2590	polypeptide N-acetylgalactosaminyltransferase 2 [Source:HGNC Symbol;Acc:HGNC:4124]""	GO:0005795;GO:0044267;GO:0016266;GO:0006493;GO:0070062;GO:0005794;GO:0043687;GO:0016020;GO:0004653;GO:0030145;GO:0030246;GO:0018243;GO:0018242;GO:0005515;GO:0030173;GO:0032580;GO:0000139;GO:0048471;GO:0002378	immunoglobulin biosynthetic process;protein O-linked glycosylation via threonine;carbohydrate binding;protein O-linked glycosylation via serine;Golgi apparatus;protein O-linked glycosylation;protein binding;cellular protein metabolic process;Golgi cisterna membrane;O-glycan processing;Golgi membrane;polypeptide N-acetylgalactosaminyltransferase activity;perinuclear region of cytoplasm;Golgi stack…
DAPK1	-0.532402	8.72857e-05	ENSG00000196730	1612	death-associated protein kinase 1 [Source:HGNC Symbol;Acc:HGNC:2674]""	GO:1902042;GO:0015629;GO:0097190;GO:0097191;GO:0097192;GO:0007165;GO:0035556;GO:0042981;GO:0046777;GO:0005737;GO:0008625;GO:0005524;GO:0004674;GO:0043066;GO:0004672;GO:2000310;GO:0043280;GO:0017075;GO:0010506;GO:0042802;GO:0005525;GO:0006468;GO:0006915;GO:0012501;GO:0005886;GO:0004683;GO:0071346;GO:0005516;GO:0005515;GO:0017148	extrinsic apoptotic signaling pathway;cytoplasm;identical protein binding;intracellular signal transduction;extrinsic apoptotic signaling pathway in absence of ligand;protein kinase activity;negative regulation of apoptotic process;protein binding;regulation of N-methyl-D-aspartate selective glutamate receptor activity;regulation of apoptotic process;calmodulin binding;plasma membrane;ATP binding…
PPM1G	-0.261915	8.90666e-05	ENSG00000115241	5496	protein phosphatase"	Mg2+/Mn2+ dependent 1G [Source:HGNC Symbol;Acc:HGNC:9278]"	GO:0005737;GO:0043169;GO:0035970;GO:0006470;GO:0005634;GO:0016020;GO:0007050;GO:0004722;GO:0004721;GO:0005654;GO:0003824;GO:0005515;GO:0046872
NRIP1	-0.250516	8.99108e-05	ENSG00000180530	8204	nuclear receptor interacting protein 1 [Source:HGNC Symbol;Acc:HGNC:8001]""	GO:0032922;GO:0050681;GO:0001543;GO:0019915;GO:0030054;GO:0016607;GO:0000122;GO:0030728;GO:0005730;GO:0005634;GO:0003714;GO:0003713;GO:0003712;GO:0005654;GO:0042826;GO:0035259;GO:0007623;GO:0030331;GO:0071392;GO:0035257;GO:0000118;GO:0000790;GO:0045893;GO:0001046;GO:0030521;GO:0046965;GO:0006357;GO:0045944;GO:0006351;GO:0005515;GO:0042974;GO:0005102	ovarian follicle rupture;lipid storage;nucleoplasm;transcription coactivator activity;transcription corepressor activity;regulation of transcription from RNA polymerase II promoter;core promoter sequence-specific DNA binding;ovulation;cell junction;retinoid X receptor binding;histone deacetylase binding;protein binding;glucocorticoid receptor binding;transcription cofactor activity;circadian regu…
HLA-B	0.352277	8.99108e-05	ENSG00000223532	3106	major histocompatibility complex"	class I	B [Source:HGNC Symbol;Acc:HGNC:4932]"
SP110	0.907938	9.02607e-05	ENSG00000135899	3431	SP110 nuclear body protein [Source:HGNC Symbol;Acc:HGNC:5401]""	GO:0016032;GO:0005730;GO:0005634;GO:0008270;GO:0004871;GO:0006355;GO:0006351;GO:0005515;GO:0003677;GO:0007165	nucleolus;protein binding;signal transduction;regulation of transcription;viral process;zinc ion binding;signal transducer activity;transcription;DNA binding;nucleus
PSMD2	-0.22908	0.00010779	ENSG00000175166	5708	proteasome 26S subunit"	non-ATPase 2 [Source:HGNC Symbol;Acc:HGNC:9559]"	GO:0042981;GO:0000186;GO:0004175;GO:0022624;GO:0090263;GO:0000165;GO:0038061;GO:0033209;GO:0000082;GO:0050852;GO:0006595;GO:0034641;GO:0051439;GO:0005488;GO:0000502;GO:0007411;GO:0051437;GO:0051436;GO:0008543;GO:0000209;GO:0008540;GO:0002474;GO:0005838;GO:0070062;GO:0043488;GO:0043161;GO:0006521;GO:0016020;GO:0002479;GO:0005654;GO:0010467;GO:0043066;GO:0030234;GO:0034515;GO:0002223;GO:0090090;GO:…
FRAS1	-0.380459	0.000113668	ENSG00000138759	80144	Fraser extracellular matrix complex subunit 1 [Source:HGNC Symbol;Acc:HGNC:19185]""	GO:0002009;GO:0005604;GO:0030326;GO:0003338;GO:0016021;GO:0031012;GO:0061618;GO:0060021;GO:0005515;GO:0005886;GO:0015031;GO:0007154;GO:0046872;GO:0043588	skin development;embryonic limb morphogenesis;palate development;extracellular matrix;protein binding;cell communication;sublamina densa;basement membrane;metal ion binding;protein transport;metanephros morphogenesis;integral component of membrane;plasma membrane;morphogenesis of an epithelium
PIP5K1A	0.256176	0.000113893	ENSG00000143398	8394	phosphatidylinositol-4-phosphate 5-kinase"	type I	alpha [Source:HGNC Symbol;Acc:HGNC:8994]"
CELSR1	-0.35163	0.000123903	ENSG00000075275	9620	cadherin"	EGF LAG seven-pass G-type receptor 1 [Source:HGNC Symbol;Acc:HGNC:1850]"	GO:0048105;GO:0032956;GO:0060490;GO:0001764;GO:0007166;GO:0007417;GO:0004930;GO:0045176;GO:0016021;GO:0016020;GO:0005654;GO:0005509;GO:0001843;GO:0007186;GO:0007626;GO:0042060;GO:0042249;GO:0060488;GO:0060489;GO:0005887;GO:0005886;GO:0007155;GO:0007266;GO:0007156;GO:0001736;GO:0042472;GO:0009952;GO:0090179;GO:0004888;GO:0090251;GO:0005515;GO:0046983;GO:0001942
DPP4	-0.299368	0.000129923	ENSG00000197635	1803	dipeptidyl-peptidase 4 [Source:HGNC Symbol;Acc:HGNC:3009]""	GO:0046718;GO:0004252;GO:0042110;GO:0008239;GO:0001666;GO:0008236;GO:0043542;GO:0005925;GO:0070062;GO:0035641;GO:0016021;GO:0016020;GO:0071438;GO:0030027;GO:0002020;GO:0006508;GO:0001662;GO:0042802;GO:0042803;GO:0008284;GO:0031258;GO:0016324;GO:0009986;GO:0046581;GO:0005886;GO:0036343;GO:0030139;GO:0010716;GO:0045121;GO:0001618;GO:0005765;GO:0031295;GO:0005515;GO:0005102;GO:0033632	locomotory exploration behavior;protein homodimerization activity;protease binding;apical plasma membrane;identical protein binding;positive regulation of cell proliferation;cell surface;proteolysis;plasma membrane;serine-type endopeptidase activity;protein binding;negative regulation of extracellular matrix disassembly;T cell costimulation;dipeptidyl-peptidase activity;intercellular canaliculus;…
DZIP3	0.697208	0.000129923	ENSG00000198919	9666	DAZ interacting zinc finger protein 3 [Source:HGNC Symbol;Acc:HGNC:30938]""	GO:0005737;GO:0043161;GO:0044822;GO:0008270;GO:0016874;GO:0019902;GO:0042787;GO:0004842;GO:0005515;GO:0031593;GO:0061630;GO:0000209;GO:0003723	phosphatase binding;ubiquitin protein ligase activity;ubiquitin-protein transferase activity;protein binding;polyubiquitin binding;zinc ion binding;cytoplasm;poly(A) RNA binding;ligase activity;protein ubiquitination involved in ubiquitin-dependent protein catabolic process;RNA binding;proteasome-mediated ubiquitin-dependent protein catabolic process;protein polyubiquitination
CSDE1	-0.198566	0.000131025	ENSG00000009307	7812	cold shock domain containing E1"	RNA binding [Source:HGNC Symbol;Acc:HGNC:29905]"	GO:0005737;GO:0005794;GO:0070966;GO:0003676;GO:0005743;GO:0044822;GO:0003677;GO:0008584;GO:0006355;GO:0005515;GO:0005886;GO:0070937
KDM6B	0.516263	0.000132092	ENSG00000132510	23135	lysine (K)-specific demethylase 6B [Source:HGNC Symbol;Acc:HGNC:29012]""	GO:0021766;GO:0045446;GO:0043565;GO:0006325;GO:0005634;GO:0055007;GO:0002437;GO:0005654;GO:0016577;GO:0071557;GO:0060992;GO:0046872;GO:0071558;GO:0010468;GO:0048333;GO:0014823;GO:0070301;GO:0008013;GO:0055114;GO:0045165;GO:0051213;GO:0045944;GO:0005515;GO:0003682	nucleoplasm;histone demethylase activity (H3-K27 specific);dioxygenase activity;histone H3-K27 demethylation;hippocampus development;endothelial cell differentiation;cardiac muscle cell differentiation;chromatin binding;protein binding;beta-catenin binding;metal ion binding;response to activity;oxidation-reduction process;histone demethylation;response to fungicide;chromatin organization;regulati…
LPCAT1	-0.322494	0.000137313	ENSG00000275079	79888	lysophosphatidylcholine acyltransferase 1 [Source:HGNC Symbol;Acc:HGNC:25718]""	GO:0006654;GO:0005811;GO:0005783;GO:0005789;GO:0044281;GO:0043129;GO:0016021;GO:0016020;GO:0036148;GO:0016746;GO:0005509;GO:2001246;GO:0047191;GO:0047192;GO:0005794;GO:0006644;GO:0047159;GO:0008152;GO:0044255;GO:0036151;GO:0008654;GO:0000139;GO:0045732;GO:0019432;GO:0046474;GO:0047184;GO:0060041	endoplasmic reticulum membrane;Golgi apparatus;1-alkylglycerophosphocholine O-acyltransferase activity;metabolic process;phosphatidic acid biosynthetic process;endoplasmic reticulum;Golgi membrane;calcium ion binding;small molecule metabolic process;1-alkylglycerophosphocholine O-acetyltransferase activity;1-alkenylglycerophosphocholine O-acyltransferase activity;membrane;lipid particle;surfactan…
HERC6	0.840348	0.000140804	ENSG00000138642	55008	HECT and RLD domain containing E3 ubiquitin protein ligase family member 6 [Source:HGNC Symbol;Acc:HGNC:26072]""	GO:0005737;GO:0004842;GO:0005829;GO:0002244;GO:0042787;GO:0016874;GO:0005634	ubiquitin-protein transferase activity;cytosol;cytoplasm;hematopoietic progenitor cell differentiation;ligase activity;nucleus;protein ubiquitination involved in ubiquitin-dependent protein catabolic process
BCAT1	-0.245102	0.000142411	ENSG00000060982	586	branched chain amino-acid transaminase 1"	cytosolic [Source:HGNC Symbol;Acc:HGNC:976]"	GO:0005737;GO:0008152;GO:0008283;GO:0052654;GO:0052655;GO:0052656;GO:0000082;GO:0003824;GO:0034641;GO:0042802;GO:0044281;GO:0004084;GO:0009081;GO:0005829;GO:0009083;GO:0009082
FADS2	-0.277776	0.000142701	ENSG00000134824	9415	fatty acid desaturase 2 [Source:HGNC Symbol;Acc:HGNC:3575]""	GO:0016020;GO:0006629;GO:0036109;GO:0006636;GO:0004768;GO:0005789;GO:0016021;GO:0043651;GO:0016213;GO:0044281;GO:0005887;GO:0033559;GO:0055114;GO:0016491	endoplasmic reticulum membrane;unsaturated fatty acid biosynthetic process;integral component of plasma membrane;linoleoyl-CoA desaturase activity;oxidoreductase activity;small molecule metabolic process;stearoyl-CoA 9-desaturase activity;oxidation-reduction process;lipid metabolic process;membrane;unsaturated fatty acid metabolic process;linoleic acid metabolic process;integral component of memb…
NCL	-0.178503	0.000144763	ENSG00000115053	4691	nucleolin [Source:HGNC Symbol;Acc:HGNC:7667]""	GO:2000778;GO:0008022;GO:0042393;GO:0071222;GO:0036464;GO:0003676;GO:1990631;GO:0042134;GO:0030529;GO:0005737;GO:0043565;GO:0001525;GO:0070062;GO:0005730;GO:0005634;GO:0016020;GO:0000166;GO:0005654;GO:0043066;GO:0005509;GO:0003697;GO:0042802;GO:0032760;GO:1901838;GO:0035368;GO:0042162;GO:0044822;GO:0001650;GO:0001651;GO:0007283;GO:0005938;GO:0009986;GO:0043236;GO:0006897;GO:0097421;GO:2000232;GO:…	nucleoplasm;cytoplasm;cell cortex;identical protein binding;RNA binding;cell surface;nucleotide binding;calcium ion binding;negative regulation of apoptotic process;regulation of rRNA processing;protein binding;laminin binding;poly(A) RNA binding;membrane;spermatogenesis;selenocysteine insertion sequence binding;cytoplasmic ribonucleoprotein granule;intracellular ribonucleoprotein complex;protein…
DCDC2	-0.287113	0.000157813	ENSG00000146038	51473	doublecortin domain containing 2 [Source:HGNC Symbol;Acc:HGNC:18141]""	GO:0005856;GO:0005737;GO:0006968;GO:0035556;GO:0007605;GO:0005634;GO:0005622;GO:0030111;GO:0072372;GO:0001764;GO:0045880;GO:0005515;GO:1902017;GO:0005930;GO:0060091	regulation of Wnt signaling pathway;regulation of cilium assembly;sensory perception of sound;neuron migration;intracellular;axoneme;cellular defense response;primary cilium;nucleus;cytoplasm;protein binding;kinocilium;cytoskeleton;intracellular signal transduction;positive regulation of smoothened signaling pathway
TRAFD1	0.508182	0.000161638	ENSG00000135148	10906	TRAF-type zinc finger domain containing 1 [Source:HGNC Symbol;Acc:HGNC:24808]""	GO:0046872;GO:0045824;GO:0034097;GO:0005515	negative regulation of innate immune response;protein binding;response to cytokine;metal ion binding
ID2	-0.390069	0.000162918	ENSG00000115738	3398	inhibitor of DNA binding 2"	dominant negative helix-loop-helix protein [Source:HGNC Symbol;Acc:HGNC:5361]"	GO:0032922;GO:0003149;GO:0001656;GO:0048711;GO:0021772;GO:0048468;GO:0048469;GO:0033598;GO:0010629;GO:0010628;GO:0060612;GO:0044325;GO:0007275;GO:0005737;GO:0071158;GO:0009649;GO:0000122;GO:0005813;GO:0005634;GO:0048661;GO:0008344;GO:0045665;GO:0043392;GO:0045600;GO:0002521;GO:0048715;GO:2000178;GO:0045668;GO:0006351;GO:0048667;GO:0048557;GO:0007623;GO:0048663;GO:0019216;GO:0045648;GO:0042752;GO:…
PRR15	-0.486037	0.00016392	ENSG00000176532	222171	proline rich 15 [Source:HGNC Symbol;Acc:HGNC:22310]""	GO:0007275	multicellular organismal development
ADCY6	-0.463749	0.000164403	ENSG00000174233	112	adenylate cyclase 6 [Source:HGNC Symbol;Acc:HGNC:237]""	GO:0045121;GO:1904322;GO:0071380;GO:0005929;GO:0004016;GO:0044281;GO:0034199;GO:0019933;GO:0042312;GO:0031226;GO:0035556;GO:0071377;GO:0007212;GO:0003091;GO:0016021;GO:0016020;GO:0016849;GO:0007189;GO:0006112;GO:0008543;GO:0035811;GO:0009190;GO:0006171;GO:0005524;GO:0042383;GO:0045087;GO:0019901;GO:0006833;GO:0007173;GO:0007268;GO:0071870;GO:0048011;GO:0005886;GO:0055085;GO:0031528;GO:0046872;GO:…	cAMP-mediated signaling;cellular response to prostaglandin E stimulus;fibroblast growth factor receptor signaling pathway;dopamine receptor signaling pathway;cellular response to forskolin;endosome;adenylate cyclase activity;integral component of membrane;intracellular signal transduction;cyclic nucleotide biosynthetic process;plasma membrane;adenylate cyclase-inhibiting G-protein coupled recepto…
SRSF10	0.334351	0.000173952	ENSG00000188529	10772	serine/arginine-rich splicing factor 10 [Source:HGNC Symbol;Acc:HGNC:16713]""	GO:0016607;GO:0005737;GO:0000244;GO:0003676;GO:0006355;GO:0050733;GO:0000398;GO:0000166;GO:0005654;GO:0000375;GO:0006376;GO:0051082;GO:0005515;GO:0003723;GO:0048025;GO:0005634;GO:0044822;GO:0006406;GO:0016482	nucleic acid binding;mRNA splice site selection;cytoplasm;nucleoplasm;protein binding;RNA splicing;regulation of transcription;RS domain binding;negative regulation of mRNA splicing;nucleotide binding;poly(A) RNA binding;spliceosomal tri-snRNP complex assembly;nucleus;RNA binding;unfolded protein binding;cytoplasmic transport;mRNA export from nucleus;mRNA splicing;nuclear speck
PTGFRN	-0.371617	0.00018045	ENSG00000134247	5738	prostaglandin F2 receptor inhibitor [Source:HGNC Symbol;Acc:HGNC:9601]""	GO:0005794;GO:0034389;GO:0009986;GO:0005789;GO:0005515;GO:0016021	endoplasmic reticulum membrane;lipid particle organization;Golgi apparatus;protein binding;cell surface;integral component of membrane
ALCAM	-0.377676	0.000181016	ENSG00000170017	214	activated leukocyte cell adhesion molecule [Source:HGNC Symbol;Acc:HGNC:400]""	GO:0009897;GO:0005925;GO:0007165;GO:1990138;GO:0048846;GO:0043025;GO:0016021;GO:0042101;GO:0030424;GO:0007155;GO:0001772;GO:0005515;GO:0008045;GO:0005887;GO:0007411;GO:0007157;GO:0031290;GO:0031226;GO:0005102;GO:0070062	neuronal cell body;axon;retinal ganglion cell axon guidance;neuron projection extension;motor neuron axon guidance;receptor binding;intrinsic component of plasma membrane;protein binding;signal transduction;external side of plasma membrane;heterophilic cell-cell adhesion via plasma membrane cell adhesion molecules;integral component of plasma membrane;focal adhesion;axon extension involved in axo…
AKIRIN2	0.635791	0.000191721	ENSG00000135334	55122	akirin 2 [Source:HGNC Symbol;Acc:HGNC:21407]""	GO:0008284;GO:0017053;GO:0000122;GO:0045087;GO:0019899;GO:0009790;GO:0010629;GO:0045944;GO:0006351;GO:0005515;GO:0010950;GO:0045892;GO:0032496;GO:0005634;GO:0032755	enzyme binding;negative regulation of transcription from RNA polymerase II promoter;positive regulation of endopeptidase activity;innate immune response;transcription;response to lipopolysaccharide;transcriptional repressor complex;positive regulation of interleukin-6 production;negative regulation of gene expression;negative regulation of transcription;nucleus;embryo development;positive regulat…
RPS3	-0.211534	0.000194013	ENSG00000149273	6188	ribosomal protein S3 [Source:HGNC Symbol;Acc:HGNC:10420]""	GO:2001235;GO:0000184;GO:0022627;GO:0031116;GO:1902231;GO:1902546;GO:0019083;GO:0006614;GO:0019899;GO:0008017;GO:0051018;GO:0042769;GO:0006979;GO:0051536;GO:0043507;GO:0007067;GO:0005925;GO:0042981;GO:0051225;GO:0051301;GO:0010628;GO:0032357;GO:0070181;GO:0072686;GO:0006415;GO:0070062;GO:0005730;GO:0030544;GO:0005634;GO:0097100;GO:0004520;GO:0032358;GO:0003735;GO:0071159;GO:0010467;GO:0019058;GO:…	damaged DNA binding;positive regulation of NF-kappaB transcription factor activity;positive regulation of JUN kinase activity;structural constituent of ribosome;tubulin binding;cytosol;iron-sulfur cluster binding;chromosome segregation;translational termination;mRNA binding;translational initiation;kinase binding;response to oxidative stress;translation;plasma membrane;positive regulation of cyst…
SYNJ1	0.910832	0.000194013	ENSG00000159082	8867	synaptojanin 1 [Source:HGNC Symbol;Acc:HGNC:11503]""	GO:0008022;GO:0008152;GO:0017124;GO:0042578;GO:0030117;GO:1903390;GO:0003676;GO:0048260;GO:0043647;GO:0048488;GO:0046855;GO:0005737;GO:0014015;GO:0000166;GO:0046856;GO:0043005;GO:0004445;GO:0032403;GO:0006661;GO:0048489;GO:0032526;GO:0034097;GO:0016082;GO:0046488;GO:0034595;GO:0006836;GO:0043234;GO:0007420;GO:0016191;GO:0005829;GO:0006644;GO:0004439;GO:0006796;GO:0003723;GO:0005515;GO:1901632;GO:…	phosphoric ester hydrolase activity;neuron projection;cytosol;phosphatidylinositol phosphate 5-phosphatase activity;positive regulation of gliogenesis;metabolic process;phospholipid metabolic process;response to retinoic acid;RNA binding;nucleotide binding;regulation of synaptic vesicle membrane organization;protein binding;response to cytokine;small molecule metabolic process;inositol phosphate …
CCNL1	0.523137	0.000196528	ENSG00000163660	57018	cyclin L1 [Source:HGNC Symbol;Acc:HGNC:20569]""	GO:0016607;GO:1901409;GO:0005515;GO:0016538;GO:0000079;GO:0019901;GO:0006355;GO:0045737;GO:0006351;GO:0000307;GO:0045944;GO:0005634;GO:0006396	positive regulation of transcription from RNA polymerase II promoter;cyclin-dependent protein serine/threonine kinase regulator activity;protein kinase binding;RNA processing;protein binding;regulation of transcription;nuclear speck;cyclin-dependent protein kinase holoenzyme complex;nucleus;positive regulation of cyclin-dependent protein serine/threonine kinase activity;transcription;positive reg…
CCNT1	0.459755	0.000200307	ENSG00000129315	904	cyclin T1 [Source:HGNC Symbol;Acc:HGNC:1599]""	GO:0008024;GO:0000307;GO:0003677;GO:0050434;GO:0007049;GO:1900364;GO:0005634;GO:0005654;GO:0016538;GO:0010467;GO:0051301;GO:0006367;GO:0006366;GO:0045737;GO:0006468;GO:0016032;GO:0006368;GO:0007179;GO:0044212;GO:1901409;GO:0000079;GO:0017069;GO:0045944;GO:0006351;GO:0005515;GO:0003682	nucleoplasm;positive transcription elongation factor complex b;transcription from RNA polymerase II promoter;transcription elongation from RNA polymerase II promoter;transforming growth factor beta receptor signaling pathway;chromatin binding;cyclin-dependent protein kinase holoenzyme complex;protein binding;DNA binding;gene expression;cyclin-dependent protein serine/threonine kinase regulator ac…
PAX8	-0.261649	0.000200538	ENSG00000125618	7849	paired box 8 [Source:HGNC Symbol;Acc:HGNC:8622]""	GO:2000611;GO:2000612;GO:0030154;GO:0072050;GO:0001077;GO:0045893;GO:0072284;GO:0003677;GO:0072289;GO:0009653;GO:0042981;GO:0072073;GO:0007417;GO:0071371;GO:0072221;GO:0005634;GO:0001823;GO:0001822;GO:0072207;GO:0005654;GO:0071599;GO:2000594;GO:0006366;GO:0045944;GO:0004996;GO:0030878;GO:0043565;GO:0090190;GO:0072278;GO:0072164;GO:0001655;GO:0001656;GO:0072307;GO:0001658;GO:0006790;GO:0044212;GO:…	RNA polymerase II core promoter sequence-specific DNA binding;nucleoplasm;RNA polymerase II core promoter proximal region sequence-specific DNA binding;anatomical structure morphogenesis;metanephric epithelium development;mesonephros development;mesonephric tubule development;S-shaped body morphogenesis;regulation of thyroid-stimulating hormone secretion;central nervous system development;DNA bin…
HNRNPA3	-0.246739	0.000213468	ENSG00000170144	220988	heterogeneous nuclear ribonucleoprotein A3 [Source:HGNC Symbol;Acc:HGNC:24941]""	GO:0005737;GO:1990124;GO:0043005;GO:0035770;GO:0003676;GO:0051033;GO:0000166;GO:0071013;GO:0005634;GO:0000398;GO:0008380;GO:0005654;GO:0010467;GO:0003723;GO:0005515;GO:0051028;GO:0030529;GO:0044822;GO:0003729	nucleic acid binding;mRNA transport;cytoplasm;catalytic step 2 spliceosome;nucleoplasm;protein binding;mRNA splicing;ribonucleoprotein granule;messenger ribonucleoprotein complex;intracellular ribonucleoprotein complex;poly(A) RNA binding;RNA transmembrane transporter activity;nucleus;RNA binding;neuron projection;mRNA binding;nucleotide binding;gene expression;RNA splicing
KIAA0586	0.654353	0.000228681	ENSG00000100578	9786	KIAA0586 [Source:HGNC Symbol;Acc:HGNC:19960]""	GO:0005737;GO:0036064;GO:0070201;GO:0042384;GO:0060271;GO:0007224;GO:0005813;GO:0005515	cilium morphogenesis;smoothened signaling pathway;regulation of establishment of protein localization;cytoplasm;ciliary basal body;protein binding;cilium assembly;centrosome
CDKN1A	0.823874	0.000230149	ENSG00000124762	1026	cyclin-dependent kinase inhibitor 1A (p21"	Cip1) [Source:HGNC Symbol;Acc:HGNC:1784]"	GO:0060574;GO:0051384;GO:0030308;GO:0000086;GO:0048146;GO:0000307;GO:0000082;GO:0033158;GO:0097193;GO:0019912;GO:0046872;GO:0010629;GO:0009411;GO:0051412;GO:0034198;GO:0010942;GO:0008543;GO:0014070;GO:0030332;GO:0005737;GO:0005654;GO:0071479;GO:2000134;GO:0030890;GO:0070557;GO:0055093;GO:0005634;GO:0009636;GO:0010033;GO:1904031;GO:0090399;GO:0034605;GO:0043066;GO:0032403;GO:0048471;GO:0031625;GO:…
LIPE	0.932371	0.000235331	ENSG00000079435	3991	lipase"	hormone-sensitive [Source:HGNC Symbol;Acc:HGNC:6621]"	GO:0033878;GO:0006468;GO:0004806;GO:0008152;GO:0016787;GO:0005829;GO:0005811;GO:0042758;GO:0016042;GO:0019901;GO:0005901;GO:0019433;GO:0044281;GO:0005515;GO:0046340;GO:0016298;GO:0008203
G2E3	0.633635	0.000237152	ENSG00000092140	55632	G2/M-phase specific E3 ubiquitin protein ligase [Source:HGNC Symbol;Acc:HGNC:20338]""	GO:0005737;GO:0005730;GO:0016874;GO:0006915;GO:0016567;GO:0008270;GO:0005515;GO:0004842	nucleolus;protein binding;apoptotic process;zinc ion binding;ubiquitin-protein transferase activity;ligase activity;cytoplasm;protein ubiquitination
PSMD1	-0.347824	0.000237152	ENSG00000173692	5707	proteasome 26S subunit"	non-ATPase 1 [Source:HGNC Symbol;Acc:HGNC:9554]"	GO:0042981;GO:0000186;GO:0004175;GO:0022624;GO:0090263;GO:0000165;GO:0038061;GO:0033209;GO:0000082;GO:0050852;GO:0006595;GO:0034641;GO:0051439;GO:0005488;GO:0000502;GO:0007411;GO:0051437;GO:0051436;GO:0008543;GO:0000209;GO:0008540;GO:0002474;GO:0005838;GO:0070062;GO:0043488;GO:0043161;GO:0006521;GO:0016020;GO:0002479;GO:0005654;GO:0010467;GO:0043066;GO:0030234;GO:0034515;GO:0002223;GO:0090090;GO:…
SLC39A10	-0.412054	0.000237152	ENSG00000196950	57181	solute carrier family 39 (zinc transporter)"	member 10 [Source:HGNC Symbol;Acc:HGNC:20861]"	GO:0002903;GO:0071578;GO:0030890;GO:0016021;GO:0016020;GO:0050861;GO:0005385;GO:0030001;GO:0006882;GO:0005886;GO:1903615;GO:0046873;GO:0055085
GADD45A	0.506801	0.000237152	ENSG00000116717	1647	growth arrest and DNA damage inducible alpha [Source:HGNC Symbol;Acc:HGNC:4095]""	GO:0000185;GO:0000086;GO:0071260;GO:0006469;GO:0005737;GO:0005654;GO:0071479;GO:0005634;GO:0043065;GO:2000379;GO:1900745;GO:0006281;GO:0006915;GO:0007050;GO:0046330;GO:0001047;GO:0071850;GO:0042770;GO:0051726;GO:0000079;GO:0006950;GO:0007098;GO:0005515	cell cycle arrest;positive regulation of JNK cascade;nucleoplasm;cytoplasm;response to stress;negative regulation of protein kinase activity;activation of MAPKKK activity;core promoter binding;centrosome cycle;protein binding;positive regulation of apoptotic process;positive regulation of reactive oxygen species metabolic process;regulation of cell cycle;signal transduction in response to DNA dam…
CERK	-0.534922	0.000240434	ENSG00000100422	64781	ceramide kinase [Source:HGNC Symbol;Acc:HGNC:19256]""	GO:0000287;GO:0016310;GO:0016021;GO:0016301;GO:0001729;GO:0005739;GO:0006665;GO:0046834;GO:0044281;GO:0005515;GO:0005886;GO:0006672;GO:0005524;GO:0006687	ceramide kinase activity;magnesium ion binding;protein binding;sphingolipid metabolic process;phosphorylation;small molecule metabolic process;kinase activity;lipid phosphorylation;ATP binding;ceramide metabolic process;mitochondrion;glycosphingolipid metabolic process;integral component of membrane;plasma membrane
SLC24A5	0.813808	0.000245922	ENSG00000188467	283652	solute carrier family 24 (sodium/potassium/calcium exchanger)"	member 5 [Source:HGNC Symbol;Acc:HGNC:20611]"	GO:0042470;GO:0030955;GO:0016021;GO:0048021;GO:0034220;GO:0015293;GO:0005262;GO:0031402;GO:0006874;GO:0050896;GO:0005802;GO:0070588;GO:0035725;GO:0055085;GO:0006813;GO:0032588;GO:0005509;GO:0008273;GO:0006811;GO:0048022
PIM3	0.553943	0.000251904	ENSG00000198355	415116	Pim-3 proto-oncogene"	serine/threonine kinase [Source:HGNC Symbol;Acc:HGNC:19310]"	GO:0005737;GO:0007346;GO:0006915;GO:0006468;GO:0004674;GO:0043066;GO:0005524;GO:0005515;GO:0004672;GO:0061179;GO:0046777;GO:0007049
KIF22	0.408131	0.000251904	ENSG00000079616	3835	kinesin family member 22 [Source:HGNC Symbol;Acc:HGNC:6391]""	GO:0007596;GO:0000785;GO:0016887;GO:0003677;GO:0005871;GO:0007067;GO:0005925;GO:0005874;GO:0007062;GO:0005737;GO:0072686;GO:0005634;GO:0007080;GO:0005524;GO:0019886;GO:0006281;GO:0008017;GO:0005819;GO:0008152;GO:0051310;GO:0000776;GO:0005829;GO:0007018;GO:0003777;GO:0005515	cytosol;cytoplasm;sister chromatid cohesion;chromatin;metabolic process;spindle;kinetochore;metaphase plate congression;microtubule;protein binding;DNA binding;focal adhesion;ATP binding;DNA repair;mitotic metaphase plate congression;ATPase activity;microtubule binding;kinesin complex;microtubule-based movement;antigen processing and presentation of exogenous peptide antigen via MHC class II;mito…
WEE1	0.558052	0.000254983	ENSG00000166483	7465	WEE1 G2 checkpoint kinase [Source:HGNC Symbol;Acc:HGNC:12761]""	GO:0000086;GO:0007596;GO:0000082;GO:0018108;GO:0000226;GO:0030010;GO:0007067;GO:0051301;GO:0005737;GO:0005730;GO:0005634;GO:0000287;GO:0005654;GO:0004715;GO:0004713;GO:0004672;GO:0005524;GO:0006468;GO:0000278;GO:0051726;GO:0048812;GO:0005515	mitotic cell cycle;magnesium ion binding;nucleoplasm;cytoplasm;neuron projection morphogenesis;protein tyrosine kinase activity;cell division;protein binding;protein kinase activity;peptidyl-tyrosine phosphorylation;regulation of cell cycle;ATP binding;mitotic nuclear division;establishment of cell polarity;nucleus;microtubule cytoskeleton organization;nucleolus;protein phosphorylation;G1/S trans…
MAN1A2	-0.390303	0.000257371	ENSG00000198162	10905	mannosidase"	alpha	class 1A
RBM39	0.311541	0.000275935	ENSG00000131051	9584	RNA binding motif protein 39 [Source:HGNC Symbol;Acc:HGNC:15923]""	GO:0016607;GO:0015630;GO:0003676;GO:0000166;GO:0044822;GO:0005634;GO:0005815;GO:0005654;GO:0006355;GO:0006351;GO:0005515;GO:0006397;GO:0008380;GO:0006396;GO:0003723	nucleic acid binding;nucleotide binding;microtubule cytoskeleton;RNA processing;protein binding;RNA splicing;regulation of transcription;nuclear speck;poly(A) RNA binding;nucleus;mRNA processing;transcription;RNA binding;nucleoplasm;microtubule organizing center
RDH10	-0.317878	0.000275935	ENSG00000121039	157506	retinol dehydrogenase 10 (all-trans) [Source:HGNC Symbol;Acc:HGNC:19975]""	GO:0060431;GO:0008152;GO:0048568;GO:0031076;GO:0005789;GO:0042572;GO:0042574;GO:0001523;GO:0016491;GO:0005737;GO:0001701;GO:0016021;GO:0016020;GO:0052650;GO:0043584;GO:0043583;GO:0060449;GO:0014032;GO:0009887;GO:0048703;GO:0044297;GO:0007601;GO:0007603;GO:0035115;GO:0001656;GO:0055114;GO:0008406;GO:0043231;GO:0002138;GO:0004745	cytoplasm;metabolic process;embryonic organ development;intracellular membrane-bounded organelle;cell body;retinoic acid biosynthetic process;retinal metabolic process;bud elongation involved in lung branching;embryonic viscerocranium morphogenesis;embryonic camera-type eye development;ear development;phototransduction;oxidation-reduction process;membrane;embryonic forelimb morphogenesis;neural c…
KIF1A	-0.291149	0.000276498	ENSG00000130294	547	kinesin family member 1A [Source:HGNC Symbol;Acc:HGNC:888]""	GO:0005737;GO:0016887;GO:0008017;GO:0007018;GO:0008089;GO:0008152;GO:0005524;GO:0005515;GO:0005871;GO:0005874;GO:0003774;GO:0003777	kinesin complex;microtubule-based movement;microtubule;protein binding;anterograde axon cargo transport;metabolic process;motor activity;microtubule motor activity;cytoplasm;ATP binding;ATPase activity;microtubule binding
MITF	0.703055	0.000278495	ENSG00000187098	4286	microphthalmia-associated transcription factor [Source:HGNC Symbol;Acc:HGNC:7105]""	GO:0001077;GO:0010628;GO:0042981;GO:0097531;GO:0000122;GO:0005634;GO:0006366;GO:0030318;GO:0006461;GO:0045893;GO:2001141;GO:0046983;GO:0043234;GO:0001227;GO:0005515;GO:0003700;GO:0006355;GO:0006357;GO:0045944;GO:2000144;GO:0045670;GO:0000978	protein dimerization activity;protein complex;positive regulation of DNA-templated transcription;protein complex assembly;transcription from RNA polymerase II promoter;regulation of transcription from RNA polymerase II promoter;transcription factor activity;protein binding;RNA polymerase II core promoter proximal region sequence-specific DNA binding;regulation of apoptotic process;negative regula…
PDIA3	-0.214902	0.000291935	ENSG00000167004	2923	protein disulfide isomerase family A member 3 [Source:HGNC Symbol;Acc:HGNC:4606]""	GO:0006457;GO:0005783;GO:2001238;GO:0005788;GO:0042590;GO:0007165;GO:0005925;GO:0044267;GO:0070062;GO:0043209;GO:0005634;GO:0002479;GO:0004197;GO:0003756;GO:0006508;GO:0006662;GO:0043687;GO:0002474;GO:0044822;GO:0006606;GO:0006621;GO:0008152;GO:0045454;GO:0009986;GO:0055114;GO:0042470;GO:0016853;GO:0015035;GO:0005623;GO:0018279;GO:0004629;GO:0005515;GO:0034976;GO:0034975;GO:0015036	protein retention in ER lumen;antigen processing and presentation of peptide antigen via MHC class I;positive regulation of extrinsic apoptotic signaling pathway;metabolic process;protein import into nucleus;isomerase activity;disulfide oxidoreductase activity;cell surface;antigen processing and presentation of exogenous peptide antigen via MHC class I;proteolysis;melanosome;glycerol ether metabo…
MFHAS1	-0.263695	0.000294119	ENSG00000147324	9258	malignant fibrous histiocytoma amplified sequence 1 [Source:HGNC Symbol;Acc:HGNC:16982]""	GO:0007264;GO:0005525;GO:0005515;GO:0005622	protein binding;small GTPase mediated signal transduction;intracellular;GTP binding
RCOR1	0.425838	0.000308165	ENSG00000089902	23186	REST corepressor 1 [Source:HGNC Symbol;Acc:HGNC:17441]""	GO:0005654;GO:0003677	nucleoplasm;DNA binding
FAM168B	-0.287789	0.000309786	ENSG00000152102	130074	family with sequence similarity 168 member B [Source:HGNC Symbol;Acc:HGNC:27016]""	GO:0048471;GO:0005886;GO:0016021;GO:0070062;GO:0030424	axon;perinuclear region of cytoplasm;integral component of membrane;plasma membrane;extracellular exosome
ARRDC4	0.565376	0.000318592	ENSG00000140450	91947	arrestin domain containing 4 [Source:HGNC Symbol;Acc:HGNC:28087]""	GO:0016023;GO:0005886;GO:0005768;GO:0005769;GO:0051443	endosome;cytoplasmic membrane-bounded vesicle;plasma membrane;positive regulation of ubiquitin-protein transferase activity;early endosome
KIF15	0.489528	0.000318592	ENSG00000163808	56992	kinesin family member 15 [Source:HGNC Symbol;Acc:HGNC:17273]""	;GO:0016020;GO:0005819;GO:0008152;GO:0019886;GO:0008283;GO:0005813;GO:0005829;GO:0007596;GO:0007018;GO:0003774;GO:0005524;GO:0016887;GO:0003677;GO:0005871;GO:0007067;GO:0005873;GO:0005874;GO:0008017;GO:0003777	kinesin complex;ATP binding;microtubule-based movement;DNA binding;antigen processing and presentation of exogenous peptide antigen via MHC class II;microtubule;cell proliferation;mitotic nuclear division;plus-end kinesin complex;metabolic process;cytosol;ATPase activity;membrane;blood coagulation;spindle;microtubule motor activity;;centrosome;motor activity;microtubule binding
RPS21	-0.332058	0.000324941	ENSG00000171858	6227	ribosomal protein S21 [Source:HGNC Symbol;Acc:HGNC:10409]""	GO:0000184;GO:0022627;GO:0019083;GO:0006614;GO:0015935;GO:0005737;GO:0044267;GO:0003735;GO:0010467;GO:0019058;GO:0005515;GO:0044822;GO:0000461;GO:0000447;GO:0005840;GO:0047485;GO:0005829;GO:0005622;GO:0016032;GO:0006415;GO:0006414;GO:0006413;GO:0006412	translational termination;structural constituent of ribosome;cytosol;cytoplasm;protein N-terminus binding;translational initiation;viral transcription;protein binding;ribosome;intracellular;poly(A) RNA binding;nuclear-transcribed mRNA catabolic process;gene expression;small ribosomal subunit;cellular protein metabolic process;translational elongation;viral process;SRP-dependent cotranslational pr…
LAMA3	-0.316288	0.000329145	ENSG00000053747	3909	laminin subunit alpha 3 [Source:HGNC Symbol;Acc:HGNC:6483]""	GO:0005610;GO:0005604;GO:0070062;GO:0035987;GO:0031581;GO:0045995;GO:0005102;GO:0030334;GO:0005198;GO:0030198;GO:0005515;GO:0007155;GO:0030155;GO:0008544;GO:0022617;GO:0034329;GO:0005576	cell adhesion;extracellular matrix organization;receptor binding;extracellular region;endodermal cell differentiation;cell junction assembly;hemidesmosome assembly;structural molecule activity;regulation of embryonic development;regulation of cell migration;laminin-5 complex;basement membrane;protein binding;epidermis development;extracellular exosome;regulation of cell adhesion;extracellular mat…
SPTAN1	0.213228	0.000336941	ENSG00000197694	6709	spectrin"	alpha	non-erythrocytic 1 [Source:HGNC Symbol;Acc:HGNC:11273]"
GBP5	1.5517	0.00034494	ENSG00000154451	115362	guanylate binding protein 5 [Source:HGNC Symbol;Acc:HGNC:19895]""	GO:1900017;GO:0071346;GO:0045089;GO:0006954;GO:0051289;GO:0072616;GO:0031410;GO:0016020;GO:0003924;GO:0050702;GO:0000139;GO:0008152;GO:1900227;GO:0005515;GO:0042802;GO:0005525	interleukin-1 beta secretion;positive regulation of cytokine production involved in inflammatory response;positive regulation of NLRP3 inflammasome complex assembly;positive regulation of innate immune response;cellular response to interferon-gamma;protein binding;interleukin-18 secretion;protein homotetramerization;GTPase activity;identical protein binding;Golgi membrane;metabolic process;GTP bi…
HNRNPF	0.285808	0.000347976	ENSG00000169813	3185	heterogeneous nuclear ribonucleoprotein F [Source:HGNC Symbol;Acc:HGNC:5039]""	GO:0005737;GO:0016020;GO:0003676;GO:0017025;GO:0071013;GO:0043484;GO:0008134;GO:0005634;GO:0000398;GO:0008380;GO:0005654;GO:0003727;GO:0010467;GO:0003723;GO:0005515;GO:0000166;GO:0044822;GO:0006396	nucleic acid binding;transcription factor binding;TBP-class protein binding;catalytic step 2 spliceosome;RNA processing;regulation of RNA splicing;RNA splicing;membrane;cytoplasm;poly(A) RNA binding;single-stranded RNA binding;nucleus;protein binding;RNA binding;nucleoplasm;nucleotide binding;gene expression;mRNA splicing
TRIM47	-0.612369	0.000352474	ENSG00000132481	91107	tripartite motif containing 47 [Source:HGNC Symbol;Acc:HGNC:19020]""	GO:0005737;GO:0005634;GO:0008270;GO:0005515;GO:0005622	cytoplasm;protein binding;intracellular;nucleus;zinc ion binding
MT-ND5	0.434643	0.000352474	ENSG00000198786	4540	mitochondrially encoded NADH:ubiquinone oxidoreductase core subunit 5 [Source:HGNC Symbol;Acc:HGNC:7461]""	GO:0042542;GO:0008137;GO:0016021;GO:0044237;GO:0006120;GO:0005743;GO:0010243;GO:0044281;GO:0043005;GO:0022904;GO:0001666;GO:0042773;GO:0055114;GO:0005747	ATP synthesis coupled electron transport;neuron projection;response to hypoxia;mitochondrial inner membrane;NADH dehydrogenase (ubiquinone) activity;response to hydrogen peroxide;small molecule metabolic process;integral component of membrane;mitochondrial respiratory chain complex I;respiratory electron transport chain;response to organonitrogen compound;oxidation-reduction process;mitochondrial…
ZNF844	1.14398	0.000353842	ENSG00000223547	284391	zinc finger protein 844 [Source:HGNC Symbol;Acc:HGNC:25932]""	GO:0005515;GO:0005634;GO:0005622;GO:0006355;GO:0006351;GO:0003676;GO:0003677;GO:0046872	nucleic acid binding;DNA binding;protein binding;intracellular;regulation of transcription;nucleus;metal ion binding;transcription
ZNF207	0.298694	0.000381951	ENSG00000010244	7756	zinc finger protein 207 [Source:HGNC Symbol;Acc:HGNC:12998]""	GO:0050821;GO:0090307;GO:0008270;GO:0003677;GO:0005874;GO:0051301;GO:0005737;GO:0005819;GO:0005730;GO:0005634;GO:0046785;GO:0051983;GO:0046872;GO:0044822;GO:0008017;GO:1990047;GO:0008201;GO:0000776;GO:0000777;GO:0008608;GO:0000070;GO:0003700;GO:0001578;GO:0006355;GO:0005515;GO:0007094	DNA binding;cytoplasm;zinc ion binding;spindle;spindle matrix;kinetochore;transcription factor activity;cell division;protein binding;mitotic spindle assembly checkpoint;poly(A) RNA binding;metal ion binding;protein stabilization;attachment of spindle microtubules to kinetochore;microtubule binding;condensed chromosome kinetochore;heparin binding;nucleus;microtubule bundle formation;nucleolus;mit…
MACROD2	-0.323564	0.000386203	ENSG00000172264	140733	MACRO domain containing 2 [Source:HGNC Symbol;Acc:HGNC:16126]""	GO:0019213;GO:0051725;GO:0007420;GO:0005634;GO:0042278;GO:0016798;GO:0006974	purine nucleoside metabolic process;hydrolase activity;deacetylase activity;brain development;cellular response to DNA damage stimulus;nucleus;protein de-ADP-ribosylation
PLXND1	-0.349501	0.000389121	ENSG00000004399	23129	plexin D1 [Source:HGNC Symbol;Acc:HGNC:9107]""	GO:0021785;GO:0001569;GO:0007165;GO:0060976;GO:0007411;GO:0001525;GO:0007416;GO:0043542;GO:0032092;GO:0016020;GO:0045765;GO:0048841;GO:1902287;GO:0017154;GO:0003151;GO:0030334;GO:0030027;GO:0019904;GO:0005887;GO:0005886;GO:0060666;GO:0002116;GO:0003279;GO:0071526;GO:0005515;GO:0035904	patterning of blood vessels;lamellipodium;dichotomous subdivision of terminal units involved in salivary gland branching;plasma membrane;regulation of angiogenesis;protein binding;axon guidance;aorta development;membrane;semaphorin-plexin signaling pathway;regulation of cell migration;integral component of plasma membrane;positive regulation of protein binding;semaphorin-plexin signaling pathway …
PRR12	-0.344284	0.000389374	ENSG00000126464	57479	proline rich 12 [Source:HGNC Symbol;Acc:HGNC:29217]""	GO:0003677	DNA binding
KCTD9	0.511364	0.000390141	ENSG00000104756	54793	potassium channel tetramerization domain containing 9 [Source:HGNC Symbol;Acc:HGNC:22401]""	GO:0051260;GO:0005515	protein binding;protein homooligomerization
CBWD2	-0.522576	0.000398207	ENSG00000136682	150472	COBW domain containing 2 [Source:HGNC Symbol;Acc:HGNC:17907]""	GO:0005524	ATP binding
FAM72B	1.1131	0.000399127	ENSG00000188610	653820	family with sequence similarity 72 member B [Source:HGNC Symbol;Acc:HGNC:24805]""	GO:0005737;GO:0043231	intracellular membrane-bounded organelle;cytoplasm
MXD1	0.471855	0.000399421	ENSG00000059728	4084	MAX dimerization protein 1 [Source:HGNC Symbol;Acc:HGNC:6761]""	GO:0003714;GO:0008283;GO:0003700;GO:0005634;GO:0000122;GO:0003712;GO:0007275;GO:0006351;GO:0005515;GO:0000978;GO:0001078;GO:0046983	transcription factor activity;negative regulation of transcription from RNA polymerase II promoter;multicellular organismal development;cell proliferation;protein dimerization activity;RNA polymerase II core promoter proximal region sequence-specific DNA binding;transcription;nucleus;transcriptional repressor activity;transcription corepressor activity;protein binding;transcription cofactor activ…
ZCCHC8	0.763916	0.00040302	ENSG00000033030	55596	zinc finger"	CCHC domain containing 8 [Source:HGNC Symbol;Acc:HGNC:25265]"	GO:0003676;GO:0071013;GO:0000398;GO:0005654;GO:0008270;GO:0005515;GO:0005634;GO:0044822
AHCY	-0.225963	0.000406542	ENSG00000101444	191	adenosylhomocysteinase [Source:HGNC Symbol;Acc:HGNC:343]""	GO:0071268;GO:0051287;GO:0004013;GO:0006805;GO:0042745;GO:0044281;GO:0001666;GO:0005737;GO:0070062;GO:0005634;GO:0033353;GO:0043005;GO:0032259;GO:0006730;GO:0042802;GO:0002439;GO:0007584;GO:0000096;GO:0042470;GO:0030554;GO:0005829;GO:0034641;GO:0019510;GO:0005515	neuron projection;S-adenosylhomocysteine catabolic process;cytosol;cytoplasm;identical protein binding;S-adenosylmethionine cycle;adenosylhomocysteinase activity;melanosome;NAD binding;protein binding;small molecule metabolic process;circadian sleep/wake cycle;adenyl nucleotide binding;chronic inflammatory response to antigenic stimulus;response to nutrient;sulfur amino acid metabolic process;res…
ALDH7A1	-0.2961	0.000406542	ENSG00000164904	501	aldehyde dehydrogenase 7 family member A1 [Source:HGNC Symbol;Acc:HGNC:877]""	GO:0016491;GO:0005737;GO:0008802;GO:0006081;GO:0007605;GO:0070062;GO:0006554;GO:0055114;GO:0005634;GO:0005739;GO:0016620;GO:0008152;GO:0034641;GO:0044281;GO:0005515;GO:0005759;GO:0019285;GO:0005829;GO:0004029;GO:0004043	aldehyde dehydrogenase (NAD) activity;cellular aldehyde metabolic process;betaine-aldehyde dehydrogenase activity;cytoplasm;cytosol;protein binding;mitochondrial matrix;oxidoreductase activity;cellular nitrogen compound metabolic process;metabolic process;glycine betaine biosynthetic process from choline;L-aminoadipate-semialdehyde dehydrogenase activity;nucleus;lysine catabolic process;small mol…
XRCC6	-0.240158	0.000406542	ENSG00000196419	2547	X-ray repair complementing defective repair in Chinese hamster cells 6 [Source:HGNC Symbol;Acc:HGNC:4055]""	GO:0008022;GO:0071480;GO:0071481;GO:0000783;GO:0044877;GO:0000784;GO:0003677;GO:0043564;GO:0006303;GO:0006302;GO:0075713;GO:0005634;GO:0016020;GO:0005654;GO:0006266;GO:0005667;GO:0004003;GO:0003690;GO:0003691;GO:0032508;GO:0005524;GO:0070419;GO:0000723;GO:0005515;GO:0048660;GO:0006281;GO:0042162;GO:0045087;GO:0044822;GO:0051290;GO:0032481;GO:0045892;GO:0045893;GO:0051575;GO:0006310;GO:0044212;GO:…	damaged DNA binding;cytosol;double-stranded telomeric DNA binding;double-strand break repair via nonhomologous end joining;nuclear telomere cap complex;DNA ligation;protein binding;DNA binding;regulation of smooth muscle cell proliferation;double-strand break repair via classical nonhomologous end joining;poly(A) RNA binding;ATP binding;macromolecular complex binding;DNA repair;transcription fact…
ZYG11B	-0.480873	0.000416587	ENSG00000162378	79699	zyg-11 family member B"	cell cycle regulator [Source:HGNC Symbol;Acc:HGNC:25820]"	GO:0016567;GO:0005488;GO:0005515;GO:0031462;GO:0004842;GO:0051438
RLF	0.545902	0.000442414	ENSG00000117000	6018	rearranged L-myc fusion [Source:HGNC Symbol;Acc:HGNC:10025]""	GO:0051276;GO:0006355;GO:0005634;GO:0008270;GO:0015074;GO:0045944;GO:0045893;GO:0005515;GO:0003677;GO:0046872;GO:0006351	positive regulation of transcription;chromosome organization;protein binding;DNA binding;regulation of transcription;zinc ion binding;nucleus;metal ion binding;positive regulation of transcription from RNA polymerase II promoter;transcription;DNA integration
ARCN1	0.337125	0.000450063	ENSG00000095139	372	archain 1 [Source:HGNC Symbol;Acc:HGNC:649]""	GO:0005737;GO:0005794;GO:0006890;GO:0043473;GO:0043231;GO:0048193;GO:0044822;GO:0006810;GO:0048205;GO:0008344;GO:0061024;GO:0006886;GO:0015031;GO:0016020;GO:0021691;GO:0030126;GO:0005829;GO:0030137;GO:0005783	COPI-coated vesicle;pigmentation;Golgi apparatus;COPI vesicle coat;cytoplasm;COPI coating of Golgi vesicle;membrane organization;endoplasmic reticulum;adult locomotory behavior;poly(A) RNA binding;Golgi vesicle transport;cerebellar Purkinje cell layer maturation;transport;cytosol;membrane;intracellular membrane-bounded organelle;intracellular protein transport;retrograde vesicle-mediated transpor…
2021-09-02	-0.204841	0.000451979	ENSG00000168385	4735	septin 2 [Source:HGNC Symbol;Acc:HGNC:7729]""	GO:0015629;GO:0060170;GO:0032947;GO:0031175;GO:0007067;GO:0007049;GO:0032880;GO:0005737;GO:0005819;GO:0070062;GO:0000145;GO:0005730;GO:0043209;GO:0005634;GO:0051301;GO:0048471;GO:0030234;GO:0005525;GO:0042384;GO:0009986;GO:0050790;GO:0032154;GO:0005938;GO:0005886;GO:0042995;GO:0000777;GO:0035869;GO:0007224;GO:0030496;GO:0002036;GO:0005515;GO:0045202	smoothened signaling pathway;cytoplasm;regulation of catalytic activity;cell cortex;regulation of protein localization;cell surface;spindle;cell projection;enzyme regulator activity;plasma membrane;neuron projection development;cell division;protein binding;myelin sheath;cilium assembly;perinuclear region of cytoplasm;protein complex scaffold;ciliary transition zone;cleavage furrow;mitotic nuclea…
GATA2	1.18441	0.000451979	ENSG00000179348	2624	GATA binding protein 2 [Source:HGNC Symbol;Acc:HGNC:4171]""	GO:0021902;GO:0001709;GO:0048565;GO:0035065;GO:0000979;GO:0007596;GO:0048469;GO:0060100;GO:0001158;GO:0045666;GO:0021533;GO:0001077;GO:0001764;GO:0008270;GO:0003677;GO:0006909;GO:2000977;GO:0000980;GO:0048663;GO:0050766;GO:0070742;GO:0043303;GO:0000122;GO:0033993;GO:0005634;GO:0005654;GO:0042629;GO:0045766;GO:0045746;GO:0035854;GO:0010725;GO:0021514;GO:0006366;GO:0021954;GO:0060872;GO:2000178;GO:…	negative regulation of fat cell proliferation;phagocytosis;hemopoiesis;positive regulation of neuron differentiation;GABAergic neuron differentiation;nucleoplasm;negative regulation of neural precursor cell proliferation;digestive tract development;negative regulation of transcription from RNA polymerase II promoter;zinc ion binding;C2H2 zinc finger domain binding;embryonic placenta development;t…
HIST2H3PS2	1.08975	0.000468292	ENSG00000203818	NA	histone cluster 2"	H3	pseudogene 2 [Source:HGNC Symbol;Acc:HGNC:32060]"
EIF2AK2	0.286336	0.000477613	ENSG00000055332	5610	eukaryotic translation initiation factor 2 alpha kinase 2 [Source:HGNC Symbol;Acc:HGNC:9437]""	GO:0000186;GO:0009615;GO:0033197;GO:0030683;GO:0019048;GO:0018108;GO:0034047;GO:1901224;GO:0034198;GO:0008601;GO:0032496;GO:0035455;GO:0046777;GO:0004694;GO:0005737;GO:0033689;GO:1901532;GO:0005634;GO:0016020;GO:0009636;GO:0045071;GO:0009612;GO:0010033;GO:0043065;GO:1900225;GO:0019058;GO:1902033;GO:0010998;GO:0004674;GO:0004672;GO:0048471;GO:0032722;GO:0044822;GO:0005524;GO:0019054;GO:0008285;GO:…	response to organic substance;endoplasmic reticulum unfolded protein response;positive regulation of NF-kappaB transcription factor activity;cytosol;cytoplasm;double-stranded RNA binding;negative regulation of osteoblast proliferation;regulation of protein phosphatase type 2A activity;protein kinase activity;regulation of translational initiation by eIF2 alpha phosphorylation;negative regulation …
SFN	-0.342573	0.000482466	ENSG00000175793	2810	stratifin [Source:HGNC Symbol;Acc:HGNC:10773]""	GO:0030307;GO:0097193;GO:0061024;GO:0061436;GO:0007165;GO:0010482;GO:0071901;GO:0005737;GO:0000079;GO:0070062;GO:0046827;GO:0008426;GO:0010467;GO:0045606;GO:0006367;GO:0010839;GO:0043588;GO:0006469;GO:0030216;GO:0006915;GO:0019901;GO:0012501;GO:0019904;GO:0007264;GO:0005615;GO:0008630;GO:0030659;GO:0031424;GO:0005829;GO:0051726;GO:0051219;GO:0003334;GO:0001836;GO:0043154;GO:1900740;GO:0005515;GO:…	keratinocyte differentiation;positive regulation of protein insertion into mitochondrial membrane involved in apoptotic signaling pathway;phosphoprotein binding;cytosol;cytoplasm;negative regulation of protein kinase activity;membrane organization;positive regulation of protein export from nucleus;establishment of skin barrier;keratinization;extracellular space;protein binding;negative regulation…
ICAM1	0.862126	0.00048792	ENSG00000090339	3383	intercellular adhesion molecule 1 [Source:HGNC Symbol;Acc:HGNC:5344]""	GO:1902042;GO:0046718;GO:0045907;GO:0016337;GO:0019221;GO:0031669;GO:0009897;GO:0042493;GO:0030155;GO:0097368;GO:0050900;GO:0004872;GO:0034698;GO:0002457;GO:0071222;GO:0032496;GO:0005925;GO:0061028;GO:0014070;GO:0043200;GO:0001666;GO:0010212;GO:0070062;GO:0010477;GO:0071356;GO:1900027;GO:0016021;GO:0016020;GO:0046813;GO:0071312;GO:0071310;GO:0030198;GO:0046688;GO:0071333;GO:0032403;GO:0022614;GO:…	positive regulation of nitric oxide biosynthetic process;positive regulation of NF-kappaB transcription factor activity;ovarian follicle development;transmembrane signaling receptor activity;sensory perception of sound;leukocyte migration;response to lipopolysaccharide;response to amphetamine;T cell activation via T cell receptor contact with antigen bound to MHC molecule on antigen presenting ce…
CGGBP1	0.385989	0.000521857	ENSG00000163320	8545	CGG triplet repeat binding protein 1 [Source:HGNC Symbol;Acc:HGNC:1888]""	GO:0001227;GO:0000122;GO:0005634;GO:0005654;GO:0006351;GO:0005515;GO:0003690;GO:0000977	negative regulation of transcription from RNA polymerase II promoter;nucleoplasm;protein binding;nucleus;transcriptional repressor activity;transcription;double-stranded DNA binding;RNA polymerase II regulatory region sequence-specific DNA binding
MTMR4	-0.384634	0.000527481	ENSG00000108389	9110	myotubularin related protein 4 [Source:HGNC Symbol;Acc:HGNC:7452]""	GO:0006644;GO:0016791;GO:0005829;GO:0016311;GO:0006470;GO:0004725;GO:0004722;GO:0014894;GO:0005615;GO:0031901;GO:0005515;GO:0006661;GO:0035335;GO:0046872;GO:0030512;GO:0007179;GO:0044281	peptidyl-tyrosine dephosphorylation;protein tyrosine phosphatase activity;phosphatase activity;negative regulation of transforming growth factor beta receptor signaling pathway;protein serine/threonine phosphatase activity;protein binding;early endosome membrane;small molecule metabolic process;response to denervation involved in regulation of muscle adaptation;phosphatidylinositol biosynthetic p…
RRP12	0.437781	0.000537793	ENSG00000052749	23223	ribosomal RNA processing 12 homolog [Source:HGNC Symbol;Acc:HGNC:29100]""	GO:0044822;GO:0016021;GO:0031965;GO:0005488;GO:0005730	poly(A) RNA binding;nucleolus;binding;nuclear membrane;integral component of membrane
FNBP4	0.473208	0.000543743	ENSG00000109920	23360	formin binding protein 4 [Source:HGNC Symbol;Acc:HGNC:19752]""	GO:0005654;GO:0005515	nucleoplasm;protein binding
IRF2BP1	0.39881	0.000561986	ENSG00000170604	26145	interferon regulatory factor 2 binding protein 1 [Source:HGNC Symbol;Acc:HGNC:21728]""	GO:0005654;GO:0006355;GO:0006351;GO:0005515;GO:0046872;GO:0016874	nucleoplasm;protein binding;regulation of transcription;ligase activity;metal ion binding;transcription
PLXNA1	-0.293651	0.000584563	ENSG00000114554	5361	plexin A1 [Source:HGNC Symbol;Acc:HGNC:9099]""	GO:0005737;GO:0021785;GO:0030334;GO:0002116;GO:0070062;GO:0014910;GO:0005634;GO:0016020;GO:0048841;GO:1902287;GO:0004872;GO:0005515;GO:0005886;GO:0005887;GO:0007411;GO:0060666;GO:0097485;GO:0017154;GO:0007275;GO:1990138;GO:0007165	semaphorin receptor complex;neuron projection extension;regulation of cell migration;cytoplasm;integral component of plasma membrane;protein binding;regulation of smooth muscle cell migration;signal transduction;branchiomotor neuron axon guidance;semaphorin-plexin signaling pathway involved in axon guidance;neuron projection guidance;multicellular organismal development;nucleus;membrane;dichotomo…
CERS2	-0.218383	0.00058864	ENSG00000143418	29956	ceramide synthase 2 [Source:HGNC Symbol;Acc:HGNC:14076]""	GO:0030148;GO:0005783;GO:0005789;GO:0016021;GO:0016020;GO:0031965;GO:0006665;GO:0044281;GO:0005515;GO:0003677;GO:0050291;GO:0046513	endoplasmic reticulum membrane;DNA binding;membrane;protein binding;sphingolipid biosynthetic process;sphingolipid metabolic process;endoplasmic reticulum;sphingosine N-acyltransferase activity;nuclear membrane;small molecule metabolic process;ceramide biosynthetic process;integral component of membrane
MGAT5	-0.34461	0.000591035	ENSG00000152127	4249	mannosyl (alpha-1"	6-)-glycoprotein beta-1	6-N-acetyl-glucosaminyltransferase [Source:HGNC Symbol;Acc:HGNC:7049]"
SAMD9	0.905716	0.000593719	ENSG00000205413	54809	sterile alpha motif domain containing 9 [Source:HGNC Symbol;Acc:HGNC:1348]""	GO:0005737;GO:0043231;GO:0005515	intracellular membrane-bounded organelle;protein binding;cytoplasm
DDX24	0.291003	0.000601344	ENSG00000273761	57062	DEAD (Asp-Glu-Ala-Asp) box helicase 24 [Source:HGNC Symbol;Acc:HGNC:13266]""	GO:0016070;GO:0008152;GO:0005730;GO:0044822;GO:0016020;GO:0004004;GO:0004386;GO:0003724;GO:0003676;GO:0010501;GO:0005524	nucleic acid binding;nucleolus;ATP-dependent RNA helicase activity;metabolic process;poly(A) RNA binding;RNA metabolic process;membrane;ATP binding;helicase activity;RNA secondary structure unwinding;RNA helicase activity
GANAB	-0.209573	0.000614576	ENSG00000089597	23193	glucosidase"	alpha; neutral AB [Source:HGNC Symbol;Acc:HGNC:4138]"	GO:0042470;GO:0006457;GO:0070062;GO:0017177;GO:0044267;GO:0043687;GO:0016020;GO:0044822;GO:0030246;GO:0005788;GO:0003824;GO:0005515;GO:0005794;GO:0004553;GO:0005975;GO:0033919;GO:0018279
HERC2	-0.33321	0.000615971	ENSG00000277278	8924	HECT and RLD domain containing E3 ubiquitin protein ligase 2 [Source:HGNC Symbol;Acc:HGNC:4868]""	;GO:0005085;GO:0008270;GO:0005737;GO:0044267;GO:0006303;GO:0043547;GO:0000724;GO:0016874;GO:0006886;GO:0016020;GO:0005814;GO:0005654;GO:0042787;GO:0046872;GO:0006281;GO:0043687;GO:0006974;GO:0007283;GO:0016925;GO:0004842;GO:0006302;GO:0031625;GO:0032183;GO:0005743;GO:0016567;GO:0005515;GO:0005634	;nucleoplasm;cytoplasm;zinc ion binding;ubiquitin-protein transferase activity;protein ubiquitination;double-strand break repair via nonhomologous end joining;cellular response to DNA damage stimulus;protein binding;double-strand break repair via homologous recombination;positive regulation of GTPase activity;ubiquitin protein ligase binding;protein sumoylation;metal ion binding;membrane;DNA repa…
MECOM	-0.28878	0.0006185	ENSG00000085276	2122	MDS1 and EVI1 complex locus [Source:HGNC Symbol;Acc:HGNC:3498]""	GO:0030154;GO:0016235;GO:0003676;GO:0003677;GO:0046329;GO:0016607;GO:0006325;GO:0005634;GO:0005654;GO:0046872;GO:0043069;GO:0042803;GO:0005794;GO:0006915;GO:0000118;GO:0045892;GO:0045893;GO:0043231;GO:0071425;GO:0051726;GO:0003700;GO:0005829;GO:0005737;GO:0006355;GO:0006351;GO:0005515	protein homodimerization activity;Golgi apparatus;cytosol;cytoplasm;intracellular membrane-bounded organelle;cell differentiation;transcription factor activity;transcription;DNA binding;nucleoplasm;regulation of cell cycle;metal ion binding;histone deacetylase complex;chromatin organization;negative regulation of transcription;negative regulation of programmed cell death;nucleus;hematopoietic ste…
SLC45A4	-0.389422	0.00062352	ENSG00000022567	57210	solute carrier family 45 member 4 [Source:HGNC Symbol;Acc:HGNC:29196]""	GO:0016021;GO:0006810;GO:0008506;GO:0015770	sucrose:proton symporter activity;sucrose transport;integral component of membrane;transport
FBXW2	-0.335957	0.000642944	ENSG00000119402	26190	F-box and WD repeat domain containing 2 [Source:HGNC Symbol;Acc:HGNC:13608]""	GO:0016567;GO:0004842;GO:0006464;GO:0005515;GO:0006508	protein ubiquitination;protein binding;proteolysis;ubiquitin-protein transferase activity;cellular protein modification process
FCF1	-0.547171	0.000668825	ENSG00000119616	51077	FCF1 rRNA-processing protein [Source:HGNC Symbol;Acc:HGNC:20220]""	GO:0044822;GO:0032040;GO:0006364;GO:0005730	poly(A) RNA binding;rRNA processing;small-subunit processome;nucleolus
ZNF280C	0.737416	0.000669857	ENSG00000056277	55609	zinc finger protein 280C [Source:HGNC Symbol;Acc:HGNC:25955]""	GO:0001227;GO:0000122;GO:0005634;GO:0045892;GO:0006351;GO:0003677;GO:0007411;GO:0046872	negative regulation of transcription from RNA polymerase II promoter;DNA binding;transcription;axon guidance;negative regulation of transcription;nucleus;transcriptional repressor activity;metal ion binding
MEPCE	0.468707	0.000685137	ENSG00000146834	56257	methylphosphate capping enzyme [Source:HGNC Symbol;Acc:HGNC:20247]""	GO:0016073;GO:0000122;GO:0008757;GO:0044822;GO:0008173;GO:0001510;GO:0008168;GO:0040031;GO:0035562;GO:1900087	negative regulation of transcription from RNA polymerase II promoter;snRNA modification;RNA methylation;S-adenosylmethionine-dependent methyltransferase activity;poly(A) RNA binding;methyltransferase activity;snRNA metabolic process;positive regulation of G1/S transition of mitotic cell cycle;RNA methyltransferase activity;negative regulation of chromatin binding
MAT2A	-0.248208	0.00069206	ENSG00000168906	4144	methionine adenosyltransferase II"	alpha [Source:HGNC Symbol;Acc:HGNC:6904]"	GO:0004478;GO:0046872;GO:0006556;GO:0006730;GO:0006805;GO:0048269;GO:0044281;GO:0005515;GO:0032259;GO:0005829;GO:0005524
RUNDC1	0.524216	0.000697817	ENSG00000198863	146923	RUN domain containing 1 [Source:HGNC Symbol;Acc:HGNC:25418]""
FAM72A	1.02257	0.00069926	ENSG00000196550	554282	family with sequence similarity 72 member A [Source:HGNC Symbol;Acc:HGNC:24044]""	;GO:0005737;GO:0005739;GO:0043231;GO:0005515	;protein binding;intracellular membrane-bounded organelle;mitochondrion;cytoplasm
FAM60A	0.336549	0.000711826	ENSG00000139146	58516	family with sequence similarity 60 member A [Source:HGNC Symbol;Acc:HGNC:30702]""	;GO:0030336;GO:0016580;GO:0005515	;protein binding;Sin3 complex;negative regulation of cell migration
ST3GAL1	-0.30838	0.000712898	ENSG00000008513	6482	ST3 beta-galactoside alpha-2"	3-sialyltransferase 1 [Source:HGNC Symbol;Acc:HGNC:10862]"	GO:0016020;GO:0030203;GO:0009311;GO:0003836;GO:0044281;GO:0030173;GO:0008373;GO:0044267;GO:0070062;GO:0006486;GO:0006487;GO:0006488;GO:0016021;GO:0006054;GO:0042339;GO:0018279;GO:0005794;GO:0006468;GO:0016266;GO:0018146;GO:0043687;GO:0006464;GO:0005975;GO:0032580;GO:0006493;GO:0001574;GO:0097503;GO:0000139
LARP4	0.37806	0.000728872	ENSG00000161813	113251	La ribonucleoprotein domain family member 4 [Source:HGNC Symbol;Acc:HGNC:24320]""	GO:0022604;GO:0007010;GO:0003676;GO:0044822;GO:0016020;GO:0000166;GO:0005515	nucleic acid binding;protein binding;regulation of cell morphogenesis;poly(A) RNA binding;membrane;cytoskeleton organization;nucleotide binding
PPP1R9B	-0.299321	0.000728872	ENSG00000108819	84687	protein phosphatase 1 regulatory subunit 9B [Source:HGNC Symbol;Acc:HGNC:9298]""	GO:0060179;GO:0008022;GO:0071482;GO:2000474;GO:0061458;GO:0007612;GO:0016358;GO:0050804;GO:0030175;GO:0044327;GO:0035690;GO:0032591;GO:0044326;GO:0044325;GO:0090004;GO:0021987;GO:0014070;GO:0015629;GO:0005737;GO:0043200;GO:0032355;GO:1990778;GO:0021766;GO:0003779;GO:1904372;GO:0097338;GO:0034695;GO:0043005;GO:0004672;GO:0032403;GO:0043025;GO:1990780;GO:1904386;GO:0042127;GO:0006468;GO:0031749;GO:…	regulation of opioid receptor signaling pathway;cellular response to organic cyclic compound;cortical actin cytoskeleton;neuron projection;cytoplasm;response to immobilization stress;developmental process involved in reproduction;response to amphetamine;dendrite development;response to clozapine;cerebral cortex development;learning;response to organonitrogen compound;dendritic spine membrane;kina…
NPEPPS	-0.335634	0.000735937	ENSG00000141279	9520	aminopeptidase puromycin sensitive [Source:HGNC Symbol;Acc:HGNC:7900]""	GO:0002474;GO:0042277;GO:0070062;GO:0004177;GO:0005829;GO:0071456;GO:0043171;GO:1903955;GO:0008270;GO:0005886;GO:0070006;GO:0006508;GO:0005634;GO:0000209;GO:0008237	peptide binding;metalloaminopeptidase activity;cellular response to hypoxia;aminopeptidase activity;cytosol;antigen processing and presentation of peptide antigen via MHC class I;zinc ion binding;peptide catabolic process;nucleus;plasma membrane;metallopeptidase activity;proteolysis;positive regulation of protein targeting to mitochondrion;protein polyubiquitination;extracellular exosome
KLF6	0.361483	0.000762375	ENSG00000067082	1316	Kruppel-like factor 6 [Source:HGNC Symbol;Acc:HGNC:2235]""	GO:0071409;GO:0030183;GO:0003700;GO:0071407;GO:0005634;GO:0070301;GO:0042060;GO:1901653;GO:0045944;GO:0006351;GO:0005515;GO:0003690;GO:0046872;GO:0045893	cellular response to organic cyclic compound;positive regulation of transcription;B cell differentiation;wound healing;transcription factor activity;protein binding;double-stranded DNA binding;cellular response to cycloheximide;nucleus;metal ion binding;positive regulation of transcription from RNA polymerase II promoter;transcription;cellular response to hydrogen peroxide;cellular response to pe…
FLG	-0.20944	0.000779359	ENSG00000143631	2312	filaggrin [Source:HGNC Symbol;Acc:HGNC:3748]""	GO:0043231;GO:0030216;GO:0005634;GO:0005198;GO:0036457;GO:0061436;GO:0005509;GO:0005515;GO:0007275;GO:0005882	calcium ion binding;keratinocyte differentiation;multicellular organismal development;protein binding;keratohyalin granule;structural molecule activity;nucleus;establishment of skin barrier;intracellular membrane-bounded organelle;intermediate filament
BRCA2	0.731663	0.000782444	ENSG00000139618	675	breast cancer 2 [Source:HGNC Symbol;Acc:HGNC:1101]""	GO:0000722;GO:0010332;GO:0033593;GO:0008630;GO:0008585;GO:0031052;GO:0007141;GO:0035264;GO:0010485;GO:0010484;GO:0005737;GO:0010165;GO:0032355;GO:0006302;GO:0000724;GO:0005813;GO:0005634;GO:0006281;GO:0005654;GO:0048478;GO:0006310;GO:0002020;GO:0032465;GO:0043009;GO:0042771;GO:0003697;GO:0045931;GO:0000910;GO:0070200;GO:0051298;GO:0043966;GO:0043967;GO:0030141;GO:0007584;GO:0006289;GO:0006974;GO:…	multicellular organism growth;hemopoiesis;response to gamma radiation;BRCA2-MAGE-D1 complex;nucleoplasm;histone H4 acetylation;cell aging;male meiosis I;replication fork protection;homologous chromosome orientation involved in meiotic metaphase I plate congression;inner cell mass cell proliferation;protease binding;histone H3 acetylation;positive regulation of mitotic cell cycle;cellular response…
VCPIP1	0.463786	0.000828283	ENSG00000175073	80124	valosin containing protein (p97)/p47 complex interacting protein 1 [Source:HGNC Symbol;Acc:HGNC:30897]""	GO:0005795;GO:0005737;GO:0007030;GO:0090168;GO:0005783;GO:0071108;GO:0016320;GO:0035871;GO:0016567;GO:0007067;GO:0004843	cytoplasm;mitotic nuclear division;ubiquitin-specific protease activity;Golgi organization;endoplasmic reticulum;Golgi stack;Golgi reassembly;protein ubiquitination;protein K11-linked deubiquitination;endoplasmic reticulum membrane fusion;protein K48-linked deubiquitination
PARP9	0.414025	0.000857995	ENSG00000138496	83666	poly(ADP-ribose) polymerase family member 9 [Source:HGNC Symbol;Acc:HGNC:24118]""	GO:0005737;GO:0006302;GO:0005829;GO:0016020;GO:0005739;GO:0005654;GO:0060330;GO:0005515;GO:0003950;GO:0016477;GO:0008152;GO:0005634	NAD+ ADP-ribosyltransferase activity;metabolic process;double-strand break repair;cell migration;cytosol;regulation of response to interferon-gamma;cytoplasm;nucleoplasm;nucleus;membrane;mitochondrion;protein binding
PSD3	-0.537939	0.000862963	ENSG00000156011	23362	pleckstrin and Sec7 domain containing 3 [Source:HGNC Symbol;Acc:HGNC:19093]""	GO:0005543;GO:0043547;GO:0016020;GO:0005086;GO:0045211;GO:0014069;GO:0032012;GO:0030054	postsynaptic membrane;positive regulation of GTPase activity;regulation of ARF protein signal transduction;membrane;cell junction;postsynaptic density;phospholipid binding;ARF guanyl-nucleotide exchange factor activity
NGFR	1.09624	0.000868305	ENSG00000064300	4804	nerve growth factor receptor [Source:HGNC Symbol;Acc:HGNC:7809]""	GO:0009897;GO:0032922;GO:0006954;GO:0033209;GO:0097190;GO:0005168;GO:0032809;GO:0042593;GO:0043524;GO:0004872;GO:0004871;GO:0032590;GO:0010942;GO:0007411;GO:0032496;GO:0035914;GO:0042981;GO:0034599;GO:0005737;GO:0005654;GO:0045786;GO:0043204;GO:0045334;GO:0030135;GO:0006886;GO:0005635;GO:1901216;GO:0009611;GO:0043065;GO:0043066;GO:0005031;GO:0043005;GO:0031293;GO:0043121;GO:0051897;GO:0005576;GO:…	neuron projection;endosome;Golgi apparatus;transmembrane signaling receptor activity;cytosol;cytoplasm;response to lipopolysaccharide;regulation of axonogenesis;clathrin-coated endocytic vesicle;negative regulation of axonogenesis;sensory perception of pain;response to wounding;cell surface;receptor activity;plasma membrane;coated vesicle;positive regulation of myelination;regulation of cysteine-…
SLC25A25	0.590687	0.000868305	ENSG00000148339	114789	solute carrier family 25 (mitochondrial carrier; phosphate carrier)"	member 25 [Source:HGNC Symbol;Acc:HGNC:20663]"	GO:0014823;GO:0070062;GO:0046034;GO:0016021;GO:0060612;GO:0070588;GO:0005739;GO:0055085;GO:0003735;GO:0005743;GO:0045333;GO:0005509;GO:0035264;GO:0002021;GO:0032094;GO:0043010;GO:0006412;GO:0043231
PHF19	0.460235	0.000884377	ENSG00000119403	26147	PHD finger protein 19 [Source:HGNC Symbol;Acc:HGNC:24566]""	GO:0035098;GO:0048863;GO:0035064;GO:0000122;GO:0005654;GO:0040029;GO:0061087;GO:0006355;GO:0010467;GO:0006351;GO:0005515;GO:0019827;GO:0045814;GO:0016568;GO:0008270	negative regulation of transcription from RNA polymerase II promoter;chromatin modification;stem cell population maintenance;methylated histone binding;protein binding;regulation of transcription;regulation of gene expression;negative regulation of gene expression;nucleoplasm;stem cell differentiation;positive regulation of histone H3-K27 methylation;ESC/E(Z) complex;transcription;zinc ion bindin…
FIGN	-0.5971	0.000928124	ENSG00000182263	55137	fidgetin [Source:HGNC Symbol;Acc:HGNC:13285]""	GO:0005737;GO:0010569;GO:0008022;GO:0008568;GO:0005815;GO:0005524;GO:0007067;GO:0016363;GO:0005874;GO:0051301	protein C-terminus binding;nuclear matrix;cell division;cytoplasm;mitotic nuclear division;microtubule organizing center;regulation of double-strand break repair via homologous recombination;microtubule;microtubule-severing ATPase activity;ATP binding
MT-ND1	0.459838	0.000928192	ENSG00000198888	4535	mitochondrially encoded NADH:ubiquinone oxidoreductase core subunit 1 [Source:HGNC Symbol;Acc:HGNC:7455]""	GO:0033194;GO:0008137;GO:0016021;GO:0016020;GO:0042493;GO:0044237;GO:0006120;GO:0005743;GO:0014070;GO:0005739;GO:0005747;GO:0005515;GO:0022904;GO:0030425;GO:0031966;GO:0043025;GO:0055114;GO:0044281	mitochondrial inner membrane;protein binding;NADH dehydrogenase (ubiquinone) activity;oxidation-reduction process;small molecule metabolic process;integral component of membrane;neuronal cell body;dendrite;response to drug;mitochondrial respiratory chain complex I;respiratory electron transport chain;membrane;mitochondrion;response to hydroperoxide;response to organic cyclic compound;mitochondria…
MID1IP1	0.484471	0.000930883	ENSG00000165175	58526	MID1 interacting protein 1 [Source:HGNC Symbol;Acc:HGNC:20715]""	GO:0005737;GO:0051258;GO:0008022;GO:0015630;GO:0006629;GO:0007026;GO:0005829;GO:0051351;GO:0005515;GO:0046890;GO:0005874;GO:0005634;GO:0045723	protein C-terminus binding;negative regulation of microtubule depolymerization;microtubule cytoskeleton;cytosol;protein binding;cytoplasm;positive regulation of fatty acid biosynthetic process;protein polymerization;positive regulation of ligase activity;regulation of lipid biosynthetic process;lipid metabolic process;microtubule;nucleus
FAM105A	0.618836	0.000935805	ENSG00000145569	54491	family with sequence similarity 105 member A [Source:HGNC Symbol;Acc:HGNC:25629]""
SEMA6A	-0.459284	0.000944615	ENSG00000092421	57556	sema domain"	transmembrane domain (TM)	and cytoplasmic domain
BAZ1A	0.422381	0.000961446	ENSG00000198604	11177	bromodomain adjacent to zinc finger domain 1A [Source:HGNC Symbol;Acc:HGNC:960]""	GO:0008623;GO:0006338;GO:0008270;GO:0006355;GO:0006261;GO:0005515;GO:0016590;GO:0006351	chromatin remodeling;protein binding;regulation of transcription;zinc ion binding;CHRAC;transcription;DNA-dependent DNA replication;ACF complex
ATAD2	0.249801	0.000969947	ENSG00000156802	29028	ATPase family"	AAA domain containing 2 [Source:HGNC Symbol;Acc:HGNC:30123]"	GO:0031936;GO:0042393;GO:0070062;GO:0005634;GO:0016887;GO:0005524;GO:0005654;GO:0006355;GO:0045944;GO:0045893;GO:0005515;GO:0003682;GO:0008152;GO:0016568;GO:0006351
GOSR1	0.309511	0.000972656	ENSG00000108587	9527	golgi SNAP receptor complex member 1 [Source:HGNC Symbol;Acc:HGNC:4430]""	GO:0048209;GO:0005797;GO:0016020;GO:0006888;GO:0005515;GO:0005794;GO:0005801;GO:0000149;GO:0006906;GO:0006891;GO:0000139;GO:0042147;GO:0015031;GO:0005484;GO:0031201;GO:0016021	ER to Golgi vesicle-mediated transport;SNARE complex;integral component of membrane;Golgi apparatus;SNAP receptor activity;regulation of vesicle targeting;membrane;Golgi medial cisterna;cis-Golgi network;Golgi membrane;retrograde transport;SNARE binding;protein transport;protein binding;intra-Golgi vesicle-mediated transport;vesicle fusion
PTBP1	0.19248	0.000973333	ENSG00000011304	5725	polypyrimidine tract binding protein 1 [Source:HGNC Symbol;Acc:HGNC:9583]""	GO:0036002;GO:0033119;GO:0000381;GO:0070062;GO:0005730;GO:0044822;GO:0016020;GO:0000398;GO:0000166;GO:0005654;GO:0010467;GO:0003723;GO:0005515;GO:0048025;GO:0008187;GO:0051148;GO:0005634;GO:0008380;GO:0003676;GO:0006397	nucleic acid binding;nucleolus;nucleoplasm;gene expression;RNA splicing;membrane;mRNA processing;negative regulation of mRNA splicing;negative regulation of RNA splicing;poly(A) RNA binding;protein binding;nucleus;regulation of alternative mRNA splicing;pre-mRNA binding;RNA binding;poly-pyrimidine tract binding;nucleotide binding;negative regulation of muscle cell differentiation;mRNA splicing;ex…
ALDH1A1	-0.399161	0.000973333	ENSG00000165092	216	aldehyde dehydrogenase 1 family member A1 [Source:HGNC Symbol;Acc:HGNC:402]""	GO:0016491;GO:0043547;GO:0055114;GO:0006081;GO:0070062;GO:0005829;GO:0005096;GO:0005737;GO:0006805;GO:0044281;GO:0008152;GO:0018479;GO:0005497;GO:0042572;GO:0006069;GO:0004029;GO:0001758	aldehyde dehydrogenase (NAD) activity;cellular aldehyde metabolic process;xenobiotic metabolic process;cytosol;cytoplasm;retinol metabolic process;small molecule metabolic process;oxidoreductase activity;metabolic process;androgen binding;benzaldehyde dehydrogenase (NAD+) activity;ethanol oxidation;positive regulation of GTPase activity;GTPase activator activity;oxidation-reduction process;retina…
FAM72D	0.946731	0.000995476	ENSG00000215784	728833	family with sequence similarity 72 member D [Source:HGNC Symbol;Acc:HGNC:33593]""	GO:0005737;GO:0043231	intracellular membrane-bounded organelle;cytoplasm
SZRD1	-0.255806	0.00100731	ENSG00000055070	26099	SUZ RNA binding domain containing 1 [Source:HGNC Symbol;Acc:HGNC:30232]""
USP22	-0.245744	0.00100731	ENSG00000124422	23326	ubiquitin specific peptidase 22 [Source:HGNC Symbol;Acc:HGNC:12621]""	GO:0045931;GO:0000124;GO:0007049;GO:0043967;GO:0006325;GO:0016579;GO:0004843;GO:0003713;GO:0019899;GO:0030374;GO:0016574;GO:0070461;GO:0006511;GO:0008270;GO:0045893;GO:0005515;GO:0036459;GO:0009790;GO:0016578;GO:0010485;GO:0006351	histone deubiquitination;enzyme binding;positive regulation of transcription;ubiquitin-specific protease activity;ubiquitinyl hydrolase activity;transcription coactivator activity;histone ubiquitination;positive regulation of mitotic cell cycle;histone H4 acetylation;chromatin organization;embryo development;transcription;SAGA-type complex;H4 histone acetyltransferase activity;cell cycle;ligand-d…
NR2F6	-0.4004	0.0010247	ENSG00000160113	2063	nuclear receptor subfamily 2 group F member 6 [Source:HGNC Symbol;Acc:HGNC:7977]""	GO:0050965;GO:0007165;GO:0043401;GO:0003677;GO:0004879;GO:0043565;GO:0030522;GO:0000122;GO:0005634;GO:0005654;GO:0010467;GO:0006367;GO:0000980;GO:0048666;GO:0043153;GO:0001227;GO:0003700;GO:0003707;GO:0006355;GO:0006351;GO:0005515;GO:0004887;GO:0008270	nucleoplasm;neuron development;zinc ion binding;transcription factor activity;thyroid hormone receptor activity;DNA binding;transcription;detection of temperature stimulus involved in sensory perception of pain;gene expression;negative regulation of transcription from RNA polymerase II promoter;RNA polymerase II transcription factor activity;transcription initiation from RNA polymerase II promote…
SMG9	0.430607	0.00104299	ENSG00000105771	56006	SMG9 nonsense mediated mRNA decay factor [Source:HGNC Symbol;Acc:HGNC:25763]""	GO:0000184;GO:0005829;GO:0005622;GO:0010467;GO:0005515;GO:0042802	cytosol;protein binding;intracellular;identical protein binding;nuclear-transcribed mRNA catabolic process;gene expression
RFWD3	0.350357	0.00106038	ENSG00000168411	55159	ring finger and WD repeat domain 3 [Source:HGNC Symbol;Acc:HGNC:25539]""	GO:0005737;GO:0005654;GO:0016605;GO:0010212;GO:0031571;GO:0097371;GO:0005634;GO:0006281;GO:0008270;GO:0098779;GO:0016567;GO:0016874;GO:0002230;GO:0004842;GO:2000001;GO:0005515;GO:0035861;GO:0002039;GO:0098792	PML body;site of double-strand break;ubiquitin-protein transferase activity;xenophagy;protein binding;mitophagy in response to mitochondrial depolarization;zinc ion binding;regulation of DNA damage checkpoint;mitotic G1 DNA damage checkpoint;positive regulation of defense response to virus by host;ligase activity;nucleus;MDM2/MDM4 family protein binding;protein ubiquitination;cytoplasm;DNA repair…
IDH1	-0.256005	0.00106038	ENSG00000138413	3417	isocitrate dehydrogenase 1 (NADP+) [Source:HGNC Symbol;Acc:HGNC:5382]""	GO:0005782;GO:0051287;GO:0008585;GO:0006099;GO:0044281;GO:0006097;GO:0014070;GO:0005737;GO:0050661;GO:0070062;GO:0000287;GO:0005777;GO:0005739;GO:0006749;GO:0004448;GO:0071071;GO:0042803;GO:0044255;GO:0006979;GO:0055114;GO:0060696;GO:0016616;GO:0005829;GO:0004450;GO:0006103;GO:0006102;GO:0005102;GO:0006740;GO:0048545	magnesium ion binding;protein homodimerization activity;cytosol;cytoplasm;isocitrate dehydrogenase activity;peroxisomal matrix;mitochondrion;glutathione metabolic process;response to oxidative stress;response to organic cyclic compound;NAD binding;response to steroid hormone;small molecule metabolic process;regulation of phospholipid catabolic process;oxidation-reduction process;peroxisome;tricar…
AP2M1	-0.190663	0.00106284	ENSG00000161203	1173	adaptor related protein complex 2"	mu 1 subunit [Source:HGNC Symbol;Acc:HGNC:564]"	GO:0005886;GO:0072583;GO:0042059;GO:0061024;GO:0030131;GO:0007411;GO:0044325;GO:0030666;GO:0070062;GO:0036020;GO:0006886;GO:0030669;GO:0005739;GO:0048011;GO:0006810;GO:0016032;GO:0019886;GO:0005215;GO:1903077;GO:0008289;GO:0050690;GO:0007173;GO:0007268;GO:0030122;GO:0048013;GO:0050750;GO:0043195;GO:0005048;GO:0005829;GO:0005765;GO:0005515;GO:0035615;GO:0016192
APOL6	0.92923	0.00107417	ENSG00000221963	80830	apolipoprotein L6 [Source:HGNC Symbol;Acc:HGNC:14870]""	GO:0006869;GO:0005737;GO:0005576;GO:0042157;GO:0008289	extracellular region;lipid transport;lipoprotein metabolic process;lipid binding;cytoplasm
INPPL1	-0.350728	0.00107737	ENSG00000165458	3636	inositol polyphosphate phosphatase like 1 [Source:HGNC Symbol;Acc:HGNC:6080]""	GO:0005794;GO:0006644;GO:0030175;GO:0010629;GO:0044281;GO:0032868;GO:0005856;GO:0008285;GO:0003779;GO:0046856;GO:0006661;GO:0016787;GO:0042169;GO:0030027;GO:0017124;GO:0005886;GO:0007155;GO:0044255;GO:0009791;GO:0007015;GO:0006897;GO:0097178;GO:0001958;GO:0005829;GO:0043647;GO:0005737;GO:0002376;GO:0005515;GO:0006006	Golgi apparatus;hydrolase activity;cytoplasm;endochondral ossification;ruffle assembly;cytoskeleton;negative regulation of gene expression;negative regulation of cell proliferation;plasma membrane;actin filament organization;protein binding;small molecule metabolic process;cytosol;phosphatidylinositol dephosphorylation;SH2 domain binding;glucose metabolic process;cell adhesion;cellular lipid meta…
DTX3L	0.347253	0.00107737	ENSG00000163840	151636	deltex 3 like"	E3 ubiquitin ligase [Source:HGNC Symbol;Acc:HGNC:30323]"	GO:0005737;GO:0005654;GO:0042393;GO:0006302;GO:0016874;GO:0005634;GO:0010390;GO:0006974;GO:0008270;GO:0005515;GO:0004842
PRR11	0.349592	0.00108627	ENSG00000068489	55771	proline rich 11 [Source:HGNC Symbol;Acc:HGNC:25619]""	GO:0005737;GO:0005634;GO:0016020;GO:0051726	cytoplasm;regulation of cell cycle;nucleus;membrane
RPL22	-0.219268	0.00109162	ENSG00000116251	6146	ribosomal protein L22 [Source:HGNC Symbol;Acc:HGNC:10315]""	GO:0000184;GO:0022625;GO:0019083;GO:0006614;GO:0005925;GO:0005737;GO:0044267;GO:0070062;GO:0005634;GO:0030529;GO:0003735;GO:0010467;GO:0019058;GO:0002181;GO:0016032;GO:0044822;GO:0046632;GO:0008201;GO:0005840;GO:0005829;GO:0005622;GO:0003723;GO:0005515;GO:0006415;GO:0006414;GO:0006413;GO:0006412	translational termination;structural constituent of ribosome;cytosol;RNA binding;translational initiation;viral transcription;protein binding;ribosome;intracellular;cytoplasmic translation;poly(A) RNA binding;focal adhesion;cytoplasm;nuclear-transcribed mRNA catabolic process;gene expression;alpha-beta T cell differentiation;cellular protein metabolic process;translational elongation;SRP-dependen…
CTGF	0.674471	0.00113424	ENSG00000118523	1490	connective tissue growth factor [Source:HGNC Symbol;Acc:HGNC:2500]""	GO:0070318;GO:0008022;GO:0030324;GO:0005829;GO:0034059;GO:0005794;GO:0050867;GO:0030154;GO:0051385;GO:0070278;GO:0007160;GO:0007267;GO:0010629;GO:0001503;GO:0010628;GO:0007165;GO:0035988;GO:0032967;GO:0035556;GO:0008544;GO:0008543;GO:0001894;GO:0014070;GO:0043200;GO:0032355;GO:0001525;GO:0005615;GO:0051496;GO:0001934;GO:0009611;GO:0032330;GO:0010467;GO:0043434;GO:0070542;GO:0006367;GO:0010942;GO:…	positive regulation of cell activation;fibroblast growth factor receptor signaling pathway;positive regulation of cell proliferation;positive regulation of JNK cascade;Golgi apparatus;cytosol;positive regulation of cardiac muscle contraction;positive regulation of cell differentiation;lung development;cell cortex;extracellular matrix constituent secretion;intracellular signal transduction;respons…
DDX60L	0.984357	0.00113588	ENSG00000181381	91351	DEAD (Asp-Glu-Ala-Asp) box polypeptide 60-like [Source:HGNC Symbol;Acc:HGNC:26429]""	GO:0003676;GO:0005524;GO:0003723;GO:0008152;GO:0004386	metabolic process;RNA binding;helicase activity;ATP binding;nucleic acid binding
LGALS1	0.506877	0.00115658	ENSG00000100097	3956	lectin"	galactoside-binding	soluble
PVRL1	-0.428155	0.0011664	ENSG00000110400	5818	poliovirus receptor-related 1 (herpesvirus entry mediator C) [Source:HGNC Symbol;Acc:HGNC:9706]""	GO:0046718;GO:0016337;GO:0005887;GO:0034332;GO:0005886;GO:0030246;GO:0030424;GO:0002934;GO:0006826;GO:0007165;GO:0007411;GO:0045202;GO:0002089;GO:0051963;GO:0050839;GO:0060041;GO:0016021;GO:0016020;GO:0043005;GO:0015026;GO:0042803;GO:0008037;GO:0016342;GO:0048593;GO:0070166;GO:0005913;GO:0005912;GO:0045216;GO:0006955;GO:0007155;GO:0007157;GO:0007156;GO:0034329;GO:0032584;GO:0043231;GO:0042734;GO:…	neuron projection;adherens junction organization;protein homodimerization activity;catenin complex;protein heterodimerization activity;cell-cell junction organization;axon;cell recognition;growth cone membrane;intracellular membrane-bounded organelle;adherens junction;receptor activity;coreceptor activity;enamel mineralization;regulation of synapse assembly;desmosome organization;lens morphogenes…
WDR47	0.686799	0.00117196	ENSG00000085433	22911	WD repeat domain 47 [Source:HGNC Symbol;Acc:HGNC:29141]""	GO:0005737;GO:0005874;GO:0007275;GO:0005515	microtubule;protein binding;multicellular organismal development;cytoplasm
NT5DC2	-0.337358	0.00118353	ENSG00000168268	64943	5'-nucleotidase domain containing 2 [Source:HGNC Symbol;Acc:HGNC:25717]""	GO:0016311;GO:0046872;GO:0008253	5'-nucleotidase activity;metal ion binding;dephosphorylation
TSNAX	0.388949	0.00118353	ENSG00000116918	7257	translin-associated factor X [Source:HGNC Symbol;Acc:HGNC:12380]""	GO:0008565;GO:0005794;GO:0043565;GO:0005634;GO:0044822;GO:0030154;GO:0007283;GO:0007275;GO:0010467;GO:0031047;GO:0005515;GO:0003677;GO:0015031;GO:0048471;GO:0046872;GO:0005829	multicellular organismal development;protein transporter activity;Golgi apparatus;cytosol;protein binding;DNA binding;cell differentiation;poly(A) RNA binding;perinuclear region of cytoplasm;sequence-specific DNA binding;gene silencing by RNA;protein transport;nucleus;spermatogenesis;gene expression;metal ion binding
KCTD12	0.438765	0.00121526	ENSG00000178695	115207	potassium channel tetramerization domain containing 12 [Source:HGNC Symbol;Acc:HGNC:14678]""	GO:0070062;GO:0042734;GO:0044822;GO:0051260;GO:0045211;GO:0005515;GO:0030054	postsynaptic membrane;protein binding;presynaptic membrane;poly(A) RNA binding;protein homooligomerization;cell junction;extracellular exosome
NSRP1	0.4436	0.001231	ENSG00000126653	84081	nuclear speckle splicing regulatory protein 1 [Source:HGNC Symbol;Acc:HGNC:25305]""	GO:0032502;GO:0016607;GO:0000381;GO:0005634;GO:0044822;GO:0006913;GO:0030529;GO:0005515;GO:0006397;GO:0008380;GO:0003729	protein binding;RNA splicing;mRNA processing;developmental process;nuclear speck;intracellular ribonucleoprotein complex;poly(A) RNA binding;nucleocytoplasmic transport;nucleus;regulation of alternative mRNA splicing;mRNA binding
PDIA6	-0.189129	0.00124117	ENSG00000143870	10130	protein disulfide isomerase family A member 6 [Source:HGNC Symbol;Acc:HGNC:30168]""	GO:0042470;GO:0006457;GO:0070062;GO:0005793;GO:0044267;GO:0016853;GO:0030968;GO:0005788;GO:0005789;GO:0036498;GO:0003756;GO:0005515;GO:0005886;GO:0034663;GO:0005783;GO:0045454;GO:0034976	endoplasmic reticulum membrane;endoplasmic reticulum-Golgi intermediate compartment;melanosome;protein disulfide isomerase activity;cell redox homeostasis;IRE1-mediated unfolded protein response;protein binding;endoplasmic reticulum unfolded protein response;protein folding;endoplasmic reticulum;isomerase activity;plasma membrane;cellular protein metabolic process;endoplasmic reticulum lumen;resp…
ALKBH5	-0.314265	0.00127127	ENSG00000091542	54890	alkB homolog 5"	RNA demethylase [Source:HGNC Symbol;Acc:HGNC:25996]"	GO:0016607;GO:0046872;GO:0006397;GO:0016706;GO:0044822;GO:0030154;GO:0035515;GO:0007283;GO:0002230;GO:0098792;GO:0001666;GO:0005634;GO:0006406;GO:0035553
KIF1C	-0.265785	0.00128261	ENSG00000129250	10749	kinesin family member 1C [Source:HGNC Symbol;Acc:HGNC:6317]""	GO:0005794;GO:0006890;GO:0005783;GO:0008017;GO:0007018;GO:0030705;GO:0008152;GO:0003774;GO:0003777;GO:0005515;GO:0005524;GO:0005871;GO:0005874;GO:0044822;GO:0016887	kinesin complex;microtubule-based movement;Golgi apparatus;motor activity;cytoskeleton-dependent intracellular transport;microtubule;protein binding;endoplasmic reticulum;metabolic process;poly(A) RNA binding;retrograde vesicle-mediated transport;microtubule motor activity;ATP binding;ATPase activity;microtubule binding
PSMA7	-0.250671	0.00128862	ENSG00000101182	5688	proteasome subunit alpha 7 [Source:HGNC Symbol;Acc:HGNC:9536]""	GO:0000186;GO:0004175;GO:0090263;GO:0000165;GO:0038061;GO:0033209;GO:0000082;GO:0050852;GO:0006595;GO:0034641;GO:0051439;GO:0044281;GO:0000502;GO:0007411;GO:0051437;GO:0051436;GO:0008543;GO:0000209;GO:0002474;GO:0005839;GO:0043488;GO:0042981;GO:0006521;GO:0002479;GO:0005654;GO:0010467;GO:0043066;GO:0019773;GO:0042802;GO:0002223;GO:0090090;GO:0008286;GO:0000278;GO:0045087;GO:0006915;GO:0031145;GO:…	mitotic cell cycle;fibroblast growth factor receptor signaling pathway;endopeptidase activity;polyamine metabolic process;antigen processing and presentation of peptide antigen via MHC class I;regulation of cellular amino acid metabolic process;negative regulation of ubiquitin-protein ligase activity involved in mitotic cell cycle;Fc-epsilon receptor signaling pathway;axon guidance;antigen proces…
ZNF589	0.639376	0.00130175	ENSG00000164048	51385	zinc finger protein 589 [Source:HGNC Symbol;Acc:HGNC:16747]""	GO:0005634;GO:0005622;GO:0006355;GO:0003676;GO:0003677;GO:0046872	nucleic acid binding;DNA binding;intracellular;regulation of transcription;nucleus;metal ion binding
SETDB1	0.274484	0.00130175	ENSG00000143379	9869	SET domain"	bifurcated 1 [Source:HGNC Symbol;Acc:HGNC:10761]"	GO:0005737;GO:0018024;GO:0043231;GO:0006325;GO:0005634;GO:0003677;GO:0005654;GO:0045471;GO:0034968;GO:0033273;GO:0006351;GO:0005515;GO:0005886;GO:0005694;GO:0008270
PRKCSH	-0.239812	0.00132588	ENSG00000130175	5589	protein kinase C substrate 80K-H [Source:HGNC Symbol;Acc:HGNC:9411]""	GO:0045087;GO:0006457;GO:0005783;GO:0005080;GO:0005788;GO:0006807;GO:0001889;GO:0035556;GO:0044325;GO:0044267;GO:0001701;GO:0005509;GO:0018279;GO:0043687;GO:0051291;GO:0010977;GO:0072001;GO:0006491;GO:0051219;GO:0005622;GO:0003723;GO:0005515	intracellular signal transduction;phosphoprotein binding;RNA binding;nitrogen compound metabolic process;protein kinase C binding;calcium ion binding;innate immune response;protein binding;intracellular;protein folding;endoplasmic reticulum;in utero embryonic development;endoplasmic reticulum lumen;ion channel binding;cellular protein metabolic process;N-glycan processing;liver development;renal …
RABL6	-0.248846	0.00134146	ENSG00000196642	55684	RAB"	member RAS oncogene family-like 6 [Source:HGNC Symbol;Acc:HGNC:24703]"	GO:0005737;GO:0005634;GO:0005622;GO:0005515;GO:0015031;GO:0007264;GO:0005525
CEP97	0.51615	0.00134146	ENSG00000182504	79598	centrosomal protein 97kDa [Source:HGNC Symbol;Acc:HGNC:26244]""	GO:0043234;GO:0006996;GO:0030030;GO:0005813;GO:0005829;GO:0005737;GO:0005815;GO:0005516;GO:0005515	protein complex;organelle organization;cytosol;protein binding;microtubule organizing center;calmodulin binding;cytoplasm;cell projection organization;centrosome
GPCPD1	0.990524	0.00134921	ENSG00000125772	56261	glycerophosphocholine phosphodiesterase 1 [Source:HGNC Symbol;Acc:HGNC:26957]""	GO:0005737;GO:0006644;GO:0006629;GO:0008889;GO:0005829;GO:0008081;GO:0007519;GO:0030246;GO:0044281;GO:2001070;GO:0046475;GO:0046474;GO:0030643;GO:0047389	glycerophosphocholine phosphodiesterase activity;cytosol;cytoplasm;small molecule metabolic process;cellular phosphate ion homeostasis;phosphoric diester hydrolase activity;carbohydrate binding;glycerophospholipid biosynthetic process;lipid metabolic process;phospholipid metabolic process;starch binding;glycerophospholipid catabolic process;skeletal muscle tissue development;glycerophosphodiester…
USP11	0.317316	0.00135986	ENSG00000102226	8237	ubiquitin specific peptidase 11 [Source:HGNC Symbol;Acc:HGNC:12609]""	GO:0005737;GO:0005634;GO:0036459;GO:0004197;GO:0005515;GO:0006511;GO:0016579;GO:0004843	ubiquitinyl hydrolase activity;protein binding;ubiquitin-specific protease activity;cytoplasm;cysteine-type endopeptidase activity;nucleus;protein deubiquitination;ubiquitin-dependent protein catabolic process
MAL2	-0.173982	0.00138361	ENSG00000147676	114569	mal"	T-cell differentiation protein 2 (gene/pseudogene) [Source:HGNC Symbol;Acc:HGNC:13634]"	GO:0045121;GO:0070062;GO:0016324;GO:0016021;GO:0016020;GO:0012505;GO:0005515;GO:0048471
RPS20	-0.169958	0.00138665	ENSG00000008988	6224	ribosomal protein S20 [Source:HGNC Symbol;Acc:HGNC:10405]""	GO:0000184;GO:0015935;GO:0019083;GO:0006614;GO:0022627;GO:0005737;GO:0044267;GO:0070062;GO:0016020;GO:0003735;GO:0010467;GO:0019058;GO:0016032;GO:0044822;GO:0005840;GO:0005829;GO:0005622;GO:0003723;GO:0005515;GO:0006415;GO:0006414;GO:0006413;GO:0006412	translational termination;structural constituent of ribosome;cytosol;RNA binding;translational initiation;viral transcription;protein binding;ribosome;intracellular;poly(A) RNA binding;membrane;nuclear-transcribed mRNA catabolic process;gene expression;cellular protein metabolic process;translational elongation;viral process;SRP-dependent cotranslational protein targeting to membrane;translation;…
ADM	1.1083	0.00141546	ENSG00000148926	133	adrenomedullin [Source:HGNC Symbol;Acc:HGNC:259]""	GO:0008284;GO:0045906;GO:0051384;GO:0048589;GO:0019731;GO:0060712;GO:0045909;GO:0009409;GO:0060670;GO:0007165;GO:0042594;GO:0019933;GO:0050829;GO:0032868;GO:0032496;GO:0001666;GO:0005737;GO:0002026;GO:0005615;GO:0030819;GO:0031100;GO:0055074;GO:0009611;GO:0045766;GO:0043065;GO:0010460;GO:0001843;GO:0006171;GO:0005179;GO:0008285;GO:0006701;GO:0031102;GO:0007507;GO:0008015;GO:0097084;GO:0031700;GO:…	cAMP-mediated signaling;neural tube closure;signal transduction;odontogenesis of dentin-containing tooth;cytosol;cytoplasm;response to lipopolysaccharide;positive regulation of vasodilation;response to wounding;spongiotrophoblast layer development;response to starvation;positive regulation of heart rate;cell-cell signaling;branching involved in labyrinthine layer morphogenesis;defense response to…
DKK1	-0.650703	0.00141546	ENSG00000107984	22943	dickkopf WNT signaling pathway inhibitor 1 [Source:HGNC Symbol;Acc:HGNC:2891]""	GO:0007492;GO:0090082;GO:0030326;GO:0033137;GO:0050807;GO:0032526;GO:0042662;GO:0042663;GO:0060325;GO:0090244;GO:0004871;GO:1904693;GO:0007275;GO:0061743;GO:0000904;GO:0001706;GO:0008083;GO:0000122;GO:0005615;GO:0001942;GO:0060323;GO:0030178;GO:0005886;GO:0048642;GO:1900116;GO:0031901;GO:0090090;GO:1904723;GO:0001707;GO:2000726;GO:1904338;GO:0048019;GO:0002090;GO:0030514;GO:0050750;GO:0060394;GO:…	regulation of Wnt signaling pathway;negative regulation of BMP signaling pathway;forebrain development;face morphogenesis;response to retinoic acid;midbrain morphogenesis;co-receptor binding;plasma membrane;extracellular space;growth factor activity;endoderm formation;negative regulation of peptidyl-serine phosphorylation;extracellular region;protein binding;low-density lipoprotein particle recep…
EXT1	-0.311566	0.00142361	ENSG00000182197	2131	exostosin glycosyltransferase 1 [Source:HGNC Symbol;Acc:HGNC:3512]""	GO:0007492;GO:0030203;GO:0005783;GO:0007498;GO:0021772;GO:0005789;GO:0001501;GO:0030176;GO:0044281;GO:0007411;GO:0008375;GO:0033692;GO:0006486;GO:0016021;GO:0007369;GO:0015020;GO:0046872;GO:0042803;GO:0005794;GO:0072498;GO:0050508;GO:0050509;GO:0005975;GO:0007420;GO:0042328;GO:0000139;GO:0015012;GO:0001503;GO:0016757;GO:0015014;GO:0046982;GO:0006024;GO:0007165	protein glycosylation;protein homodimerization activity;Golgi apparatus;carbohydrate metabolic process;protein heterodimerization activity;heparan sulfate N-acetylglucosaminyltransferase activity;glycosaminoglycan metabolic process;embryonic skeletal joint development;gastrulation;small molecule metabolic process;olfactory bulb development;axon guidance;endoplasmic reticulum;metal ion binding;glu…
ASPH	-0.202697	0.00145542	ENSG00000198363	444	aspartate beta-hydroxylase [Source:HGNC Symbol;Acc:HGNC:757]""	GO:0035108;GO:0005783;GO:1901879;GO:0005789;GO:0034704;GO:0030176;GO:0010649;GO:0014701;GO:0044325;GO:0005737;GO:0007389;GO:0097202;GO:0032237;GO:0016021;GO:0016020;GO:0018193;GO:0005198;GO:0033017;GO:0005509;GO:0045893;GO:0010524;GO:0060325;GO:0032541;GO:0008285;GO:0005515;GO:0006936;GO:0090316;GO:0031585;GO:0060314;GO:0034220;GO:0060316;GO:0071277;GO:0005886;GO:0060021;GO:0055085;GO:0055114;GO:…	junctional sarcoplasmic reticulum membrane;plasma membrane;palate development;limb morphogenesis;cytoplasm;structural constituent of muscle;regulation of release of sequestered calcium ion into cytosol by sarcoplasmic reticulum;face morphogenesis;electron carrier activity;peptide-aspartate beta-dioxygenase activity;activation of cysteine-type endopeptidase activity;regulation of protein depolymer…
PKM	-0.156277	0.00146067	ENSG00000067225	5315	pyruvate kinase"	muscle [Source:HGNC Symbol;Acc:HGNC:9021]"	GO:0014870;GO:0031012;GO:0061621;GO:0001889;GO:0044281;GO:0005929;GO:0032868;GO:0001666;GO:0006096;GO:0005737;GO:0030955;GO:0031982;GO:0043209;GO:0005634;GO:0000287;GO:0005739;GO:0010033;GO:0042866;GO:0007584;GO:0005524;GO:0031100;GO:0044822;GO:0016301;GO:0003824;GO:0023026;GO:0043531;GO:0005886;GO:1903561;GO:0006006;GO:0070062;GO:0009629;GO:0005975;GO:0012501;GO:0005829;GO:0005515;GO:0043403;GO:…
SKA1	0.476092	0.00146455	ENSG00000262634	220134	spindle and kinetochore associated complex subunit 1 [Source:HGNC Symbol;Acc:HGNC:28109]""	GO:0031110;;GO:0000278;GO:0005829;GO:0000940;GO:0051301;GO:0005515;GO:0007059;GO:0007067;GO:0007264;GO:0008017;GO:0005876	;mitotic cell cycle;regulation of microtubule polymerization or depolymerization;cell division;protein binding;mitotic nuclear division;chromosome segregation;condensed chromosome outer kinetochore;spindle microtubule;cytosol;small GTPase mediated signal transduction;microtubule binding
PPP2R5D	0.425177	0.00146884	ENSG00000112640	5528	protein phosphatase 2 regulatory subunit B'"	delta [Source:HGNC Symbol;Acc:HGNC:9312]"	GO:0034138;GO:0034134;GO:0007165;GO:0004722;GO:0038123;GO:0034047;GO:0044281;GO:0038124;GO:0008601;GO:0005634;GO:0005654;GO:0006112;GO:0006470;GO:0035666;GO:0045087;GO:0034162;GO:0002224;GO:0034146;GO:0051403;GO:0034166;GO:0034142;GO:0048011;GO:0002755;GO:0002756;GO:0005975;GO:0000159;GO:0007399;GO:0005829;GO:0061621;GO:0005515;GO:0006006;GO:0005488
PPIG	0.354998	0.00147236	ENSG00000138398	9360	peptidylprolyl isomerase G (cyclophilin G) [Source:HGNC Symbol;Acc:HGNC:14650]""	GO:0016607;GO:0005737;GO:0000413;GO:0006457;GO:0003755;GO:0044822;GO:0005634;GO:0005654;GO:0005515;GO:0016018;GO:0016363;GO:0008380	peptidyl-prolyl cis-trans isomerase activity;nuclear matrix;nucleoplasm;protein binding;RNA splicing;protein folding;protein peptidyl-prolyl isomerization;nuclear speck;poly(A) RNA binding;cyclosporin A binding;cytoplasm;nucleus
WTIP	-0.457175	0.00147862	ENSG00000142279	126374	Wilms tumor 1 interacting protein [Source:HGNC Symbol;Acc:HGNC:20964]""	GO:0022604;GO:0008270;GO:0007010;GO:0035195;GO:0005634;GO:0003714;GO:0000932;GO:1903507;GO:0006355;GO:0005912;GO:0005515;GO:0001666;GO:2000637;GO:0035331;GO:0006351	response to hypoxia;protein binding;negative regulation of nucleic acid-templated transcription;regulation of transcription;zinc ion binding;regulation of cell morphogenesis;transcription;gene silencing by miRNA;negative regulation of hippo signaling;transcription corepressor activity;adherens junction;cytoplasmic mRNA processing body;cytoskeleton organization;nucleus;positive regulation of gene …
MYO9B	-0.326539	0.00148363	ENSG00000099331	4650	myosin IXB [Source:HGNC Symbol;Acc:HGNC:7609]""	GO:0015629;GO:0007165;GO:0016887;GO:0035556;GO:0005737;GO:0001726;GO:0000146;GO:0016020;GO:0003779;GO:0016459;GO:0048471;GO:0046872;GO:0043531;GO:0003774;GO:0005524;GO:0051056;GO:0031941;GO:0030027;GO:0005096;GO:0051015;GO:0030048;GO:0005938;GO:0008152;GO:0007266;GO:0007264;GO:0043547;GO:0030898;GO:0043008;GO:0005829;GO:0005516;GO:0005515;GO:0005884;GO:0008270	intracellular signal transduction;cytosol;cytoplasm;cell cortex;zinc ion binding;metabolic process;ruffle;myosin complex;protein binding;positive regulation of GTPase activity;motor activity;calmodulin binding;metal ion binding;membrane;ATP binding;ATPase activity;Rho protein signal transduction;actin filament binding;filamentous actin;actin filament;microfilament motor activity;perinuclear regio…
RGS3	0.570448	0.00148717	ENSG00000138835	5998	regulator of G-protein signaling 3 [Source:HGNC Symbol;Acc:HGNC:9999]""	GO:0005737;GO:0043547;GO:0005829;GO:0005096;GO:0000188;GO:0005654;GO:0008277;GO:0005515;GO:0005886;GO:0005634	cytosol;inactivation of MAPK activity;regulation of G-protein coupled receptor protein signaling pathway;cytoplasm;nucleoplasm;nucleus;GTPase activator activity;protein binding;positive regulation of GTPase activity;plasma membrane
CIT	0.334114	0.00154843	ENSG00000122966	11113	citron rho-interacting serine/threonine kinase [Source:HGNC Symbol;Acc:HGNC:1985]""	GO:0000910;GO:0048699;GO:0046872;GO:0035556;GO:0005829;GO:0016020;GO:0017124;GO:0005622;GO:0006468;GO:0004674;GO:0030165;GO:0097110;GO:0005515;GO:0004672;GO:0032467;GO:0007264;GO:0007067;GO:0005524	PDZ domain binding;generation of neurons;protein phosphorylation;cytosol;protein binding;mitotic nuclear division;intracellular;SH3 domain binding;positive regulation of cytokinesis;protein kinase activity;intracellular signal transduction;scaffold protein binding;metal ion binding;membrane;protein serine/threonine kinase activity;small GTPase mediated signal transduction;cytokinesis;ATP binding
ZNF92	0.662117	0.0015585	ENSG00000146757	168374	zinc finger protein 92 [Source:HGNC Symbol;Acc:HGNC:13168]""	GO:0003700;GO:0005634;GO:0005622;GO:0006355;GO:0006351;GO:0003676;GO:0000978;GO:0046872;GO:0008270	transcription factor activity;nucleic acid binding;regulation of transcription;intracellular;RNA polymerase II core promoter proximal region sequence-specific DNA binding;zinc ion binding;nucleus;metal ion binding;transcription
EZR	-0.161622	0.00156012	ENSG00000092820	7430	ezrin [Source:HGNC Symbol;Acc:HGNC:12691]""	GO:0051286;GO:0044853;GO:0090004;GO:0090002;GO:0050839;GO:0031982;GO:0043209;GO:0016020;GO:0030855;GO:0051117;GO:0044297;GO:0051660;GO:0008360;GO:0019904;GO:0042995;GO:0044548;GO:0005829;GO:0071320;GO:0010737;GO:0032532;GO:0046847;GO:0098592;GO:0030175;GO:0010628;GO:0005925;GO:0005856;GO:0036064;GO:0035088;GO:1902896;GO:0061028;GO:0003779;GO:1900041;GO:0048471;GO:2000643;GO:0008017;GO:0001772;GO:…	cytosol;regulation of organelle assembly;positive regulation of protein secretion;plasma membrane raft;Schwann cell microvillus;negative regulation of p38MAPK cascade;protein domain specific binding;regulation of microvillus length;cellular protein complex localization;protein kinase A catalytic subunit binding;actin filament binding;negative regulation of transcription from RNA polymerase II pro…
POLR2A	0.257161	0.00157104	ENSG00000181222	5430	polymerase (RNA) II (DNA directed) polypeptide A"	220kDa [Source:HGNC Symbol;Acc:HGNC:9187]"	GO:0001055;GO:0001172;GO:0003677;GO:0050434;GO:0034587;GO:0014070;GO:0006283;GO:0005719;GO:0005634;GO:0010467;GO:0005654;GO:0071453;GO:0006367;GO:0006366;GO:0006368;GO:0046872;GO:0008380;GO:0033120;GO:0005515;GO:0006281;GO:0044822;GO:0006289;GO:0003968;GO:0031047;GO:0001047;GO:0035019;GO:0016032;GO:0031625;GO:0000398;GO:0006355;GO:0006370;GO:0005665;GO:0006351;GO:0000974;GO:0003899
TFG	0.303632	0.00161357	ENSG00000114354	10342	TRK-fused gene [Source:HGNC Symbol;Acc:HGNC:11758]""	GO:0048208;GO:0044267;GO:0005829;GO:0006888;GO:0070062;GO:0043687;GO:0005737;GO:0000139;GO:0004871;GO:0061024;GO:0007165;GO:0005515;GO:0018279;GO:0043123	ER to Golgi vesicle-mediated transport;signal transduction;cellular protein metabolic process;cytoplasm;cytosol;protein binding;positive regulation of I-kappaB kinase/NF-kappaB signaling;membrane organization;Golgi membrane;protein N-linked glycosylation via asparagine;signal transducer activity;COPII vesicle coating;post-translational protein modification;extracellular exosome
LAD1	-0.267926	0.00161357	ENSG00000159166	3898	ladinin 1 [Source:HGNC Symbol;Acc:HGNC:6472]""	GO:0005604;GO:0070062;GO:0005198	basement membrane;structural molecule activity;extracellular exosome
EMC9	0.567356	0.00162885	ENSG00000100908	51016	ER membrane protein complex subunit 9 [Source:HGNC Symbol;Acc:HGNC:20273]""	GO:0005737;GO:0072546;GO:0005515	protein binding;ER membrane protein complex;cytoplasm
MSL1	-0.363913	0.00166273	ENSG00000188895	339287	male-specific lethal 1 homolog (Drosophila) [Source:HGNC Symbol;Acc:HGNC:27905]""	GO:0072487;GO:0006325;GO:0003682;GO:0005654;GO:0043984	nucleoplasm;chromatin organization;histone H4-K16 acetylation;chromatin binding;MSL complex
PPFIA3	0.465785	0.00167889	ENSG00000177380	8541	protein tyrosine phosphatase"	receptor type	f polypeptide (PTPRF)
UBE4B	-0.379353	0.00169429	ENSG00000130939	10277	ubiquitination factor E4B [Source:HGNC Symbol;Acc:HGNC:12500]""	GO:0019899;GO:0009411;GO:0031175;GO:0061630;GO:0003222;GO:0008626;GO:0006513;GO:0043161;GO:0005634;GO:0000209;GO:0006511;GO:0042787;GO:0005524;GO:0005737;GO:0034450;GO:0051117;GO:0044257;GO:0004842;GO:0000151;GO:0016567;GO:0051865;GO:0005515;GO:0016874;GO:0034976	neuron projection development;cytoplasm;ubiquitin-protein transferase activity;protein ubiquitination;protein autoubiquitination;response to UV;protein polyubiquitination;ATPase binding;protein binding;granzyme-mediated apoptotic signaling pathway;ubiquitin-ubiquitin ligase activity;ATP binding;proteasome-mediated ubiquitin-dependent protein catabolic process;response to endoplasmic reticulum str…
KMT2D	-0.294121	0.00171918	ENSG00000167548	8085	lysine (K)-specific methyltransferase 2D [Source:HGNC Symbol;Acc:HGNC:7133]""	GO:0008284;GO:0044212;GO:0048477;GO:0006325;GO:0006342;GO:0005634;GO:0003677;GO:0033148;GO:0035097;GO:0005654;GO:0006355;GO:0045944;GO:0006351;GO:0005515;GO:0051568;GO:0043627;GO:0008168;GO:0032259;GO:0042800;GO:0001555;GO:0008270	histone methyltransferase complex;oogenesis;methylation;transcription regulatory region DNA binding;histone H3-K4 methylation;protein binding;chromatin organization;DNA binding;chromatin silencing;positive regulation of intracellular estrogen receptor signaling pathway;response to estrogen;regulation of transcription;methyltransferase activity;nucleus;positive regulation of transcription from RNA…
RANBP2	0.256507	0.00175885	ENSG00000153201	5903	RAN binding protein 2 [Source:HGNC Symbol;Acc:HGNC:9848]""	GO:0006457;GO:0019221;GO:0034605;GO:0019083;GO:0019048;GO:0010827;GO:0042405;GO:0051028;GO:0044267;GO:0000413;GO:0007264;GO:0008645;GO:0044615;GO:0016020;GO:0008270;GO:0015758;GO:0010467;GO:0019058;GO:0003755;GO:0019054;GO:0008033;GO:0000278;GO:0031965;GO:0043687;GO:0006606;GO:0031047;GO:0007077;GO:0016925;GO:0016874;GO:0055085;GO:0005975;GO:0046907;GO:0005643;GO:1900034;GO:0005829;GO:0008536;GO:…	nuclear pore nuclear basket;mitotic cell cycle;cytosol;RNA binding;carbohydrate metabolic process;zinc ion binding;regulation of cellular response to heat;protein import into nucleus;cellular response to heat;mitotic nuclear envelope disassembly;glucose transport;protein peptidyl-prolyl isomerization;viral transcription;protein binding;regulation of glucose transport;protein folding;small molecul…
FAM120A	-0.248321	0.00184479	ENSG00000048828	23196	family with sequence similarity 120A [Source:HGNC Symbol;Acc:HGNC:13247]""	GO:0005737;GO:0044822;GO:0016020;GO:0005634;GO:0005886	cytoplasm;poly(A) RNA binding;nucleus;plasma membrane;membrane
B2M	0.215365	0.00184479	ENSG00000166710	567	beta-2-microglobulin [Source:HGNC Symbol;Acc:HGNC:914]""	;GO:0009897;GO:0071222;GO:0019221;GO:0019731;GO:0006955;GO:0005788;GO:0042590;GO:0055072;GO:1990712;GO:0050829;GO:0048260;GO:0002726;GO:0019885;GO:0001948;GO:0002474;GO:0032092;GO:0005925;GO:0070062;GO:0016020;GO:0002479;GO:1903991;GO:0005886;GO:0046686;GO:0031905;GO:0031901;GO:0001916;GO:0005794;GO:0016032;GO:0033077;GO:0044267;GO:0045087;GO:0042026;GO:0050690;GO:0010977;GO:0060333;GO:0050830;GO…	;glycoprotein binding;early endosome lumen;positive regulation of T cell mediated cytotoxicity;cytoplasm;positive regulation of ferrous iron import into cell;identical protein binding;response to cadmium ion;negative regulation of receptor binding;T cell differentiation in thymus;positive regulation of receptor binding;antigen processing and presentation of exogenous peptide antigen via MHC class…
POGZ	0.223876	0.00184479	ENSG00000143442	23126	pogo transposable element with ZNF domain [Source:HGNC Symbol;Acc:HGNC:18801]""	GO:0005737;GO:0051382;GO:0005634;GO:0005654;GO:0000790;GO:0005515;GO:0003677;GO:0003676;GO:0007064;GO:0046872;GO:0051301	nuclear chromatin;nucleic acid binding;cell division;protein binding;DNA binding;kinetochore assembly;nucleus;metal ion binding;cytoplasm;mitotic sister chromatid cohesion;nucleoplasm
PIK3R3	-0.299437	0.00184876	ENSG00000117461	8503	phosphoinositide-3-kinase regulatory subunit 3 [Source:HGNC Symbol;Acc:HGNC:8981]""	GO:0043551;GO:0046935;GO:0008286;GO:0005515;GO:0005942;GO:0016303;GO:0005829;GO:0006644;GO:0035014;GO:2001275;GO:0036092;GO:0006661;GO:0044281	regulation of phosphatidylinositol 3-kinase activity;positive regulation of glucose import in response to insulin stimulus;cytosol;protein binding;insulin receptor signaling pathway;small molecule metabolic process;1-phosphatidylinositol-3-kinase activity;phosphatidylinositol biosynthetic process;phosphatidylinositol 3-kinase complex;phosphatidylinositol 3-kinase regulator activity;phospholipid m…
WHAMM	0.837617	0.00189093	ENSG00000156232	123720	WAS protein homolog associated with actin"	golgi membranes and microtubules [Source:HGNC Symbol;Acc:HGNC:30493]"	GO:0051127;GO:0071933;GO:0090527;GO:0006888;GO:0007015;GO:0030032;GO:0033116;GO:0005737;GO:0017049;GO:0003779;GO:0030659;GO:0097320;GO:0048041;GO:0000139;GO:0005874;GO:0008017
SETD1B	-0.491144	0.00193485	ENSG00000139718	23067	SET domain containing 1B [Source:HGNC Symbol;Acc:HGNC:29187]""	GO:0016607;GO:0005737;GO:0003676;GO:0006325;GO:0005694;GO:0005634;GO:0035097;GO:0000166;GO:0005654;GO:0006355;GO:0048188;GO:0006351;GO:0005515;GO:0051568;GO:0008168;GO:0032259;GO:0042800;GO:0003723	histone methyltransferase complex;nucleic acid binding;nucleotide binding;methylation;Set1C/COMPASS complex;protein binding;chromatin organization;regulation of transcription;nuclear speck;cytoplasm;histone H3-K4 methylation;methyltransferase activity;nucleus;transcription;RNA binding;nucleoplasm;histone methyltransferase activity (H3-K4 specific);chromosome
H2AFX	0.248028	0.00193733	ENSG00000188486	3014	H2A histone family member X [Source:HGNC Symbol;Acc:HGNC:4739]""	GO:0042393;GO:0071480;GO:0003677;GO:0019899;GO:0000781;GO:0000785;GO:0000786;GO:0051321;GO:0021987;GO:0001741;GO:0010212;GO:0070062;GO:0000724;GO:0006342;GO:0005634;GO:0005654;GO:0005657;GO:0005694;GO:0016032;GO:0006281;GO:0006974;GO:0000790;GO:0000794;GO:0006303;GO:0001673;GO:0006302;GO:0000077;GO:0035861;GO:0006334;GO:0090398;GO:0007283;GO:0005515;GO:0045739;GO:0046982;GO:0003684	DNA damage checkpoint;damaged DNA binding;cerebral cortex development;nucleoplasm;protein heterodimerization activity;chromosome;nucleosome;replication fork;XY body;cellular senescence;cellular response to DNA damage stimulus;protein binding;DNA binding;double-strand break repair via homologous recombination;DNA repair;spermatogenesis;nuclear chromatin;double-strand break repair via nonhomologous…
ITM2C	-0.230103	0.00193844	ENSG00000135916	81618	integral membrane protein 2C [Source:HGNC Symbol;Acc:HGNC:6175]""	GO:0005794;GO:0001540;GO:0070062;GO:0030182;GO:0016021;GO:2001238;GO:0005764;GO:0005765;GO:0010977;GO:0005515;GO:0005886;GO:0048471;GO:0005524	negative regulation of neuron projection development;Golgi apparatus;lysosome;neuron differentiation;protein binding;positive regulation of extrinsic apoptotic signaling pathway;lysosomal membrane;perinuclear region of cytoplasm;ATP binding;beta-amyloid binding;integral component of membrane;plasma membrane;extracellular exosome
HIST1H2BK	0.562609	0.00197879	ENSG00000197903	85236	histone cluster 1"	H2bk [Source:HGNC Symbol;Acc:HGNC:13954]"	GO:0005737;GO:0046982;GO:0005615;GO:0019731;GO:0006325;GO:0006334;GO:0003677;GO:0005654;GO:0050830;GO:0003674;GO:0000786;GO:0000788;GO:0002227;GO:0005634
GTPBP4	0.269557	0.00198608	ENSG00000107937	23560	GTP binding protein 4 [Source:HGNC Symbol;Acc:HGNC:21535]""	GO:0005730;GO:0030336;GO:0005794;GO:0001649;GO:0008285;GO:0031965;GO:0000079;GO:0016020;GO:0003924;GO:0042254;GO:0005737;GO:0050821;GO:0008156;GO:0033342;GO:0005515;GO:0031397;GO:0048471;GO:0005634;GO:0044822;GO:0022408;GO:0005525	nuclear membrane;nucleolus;negative regulation of DNA replication;Golgi apparatus;poly(A) RNA binding;nucleus;negative regulation of cell-cell adhesion;membrane;GTPase activity;ribosome biogenesis;negative regulation of cell proliferation;cytoplasm;osteoblast differentiation;perinuclear region of cytoplasm;negative regulation of collagen binding;GTP binding;protein binding;protein stabilization;r…
RPL37A	-0.226702	0.0019969	ENSG00000197756	6168	ribosomal protein L37a [Source:HGNC Symbol;Acc:HGNC:10348]""	GO:0000184;GO:0022625;GO:0019083;GO:0006614;GO:0005925;GO:0044267;GO:0070062;GO:0005634;GO:0003735;GO:0010467;GO:0019058;GO:0046872;GO:0016032;GO:0044822;GO:0005840;GO:0005829;GO:0005622;GO:0005515;GO:0006415;GO:0006414;GO:0006413;GO:0006412	translational termination;structural constituent of ribosome;cytosol;translational initiation;viral transcription;protein binding;ribosome;intracellular;poly(A) RNA binding;focal adhesion;metal ion binding;nuclear-transcribed mRNA catabolic process;gene expression;cellular protein metabolic process;translational elongation;viral process;nucleus;SRP-dependent cotranslational protein targeting to m…
SGOL1	0.714662	0.0019969	ENSG00000129810	151648	shugoshin-like 1 (S. pombe) [Source:HGNC Symbol;Acc:HGNC:25088]""	GO:0008608;GO:0000780;GO:0007067;GO:0051301;GO:0005737;GO:0005813;GO:0005634;GO:0045132;GO:0000922;GO:0005654;GO:0030892;GO:0000278;GO:0019900;GO:0007059;GO:0007264;GO:0000775;GO:0000776;GO:0000777;GO:0000779;GO:0005829;GO:0010457;GO:0005515	mitotic cell cycle;nucleoplasm;cytoplasm;chromosome segregation;centriole-centriole cohesion;kinase binding;chromosome;kinetochore;cell division;protein binding;cytosol;attachment of spindle microtubules to kinetochore;mitotic nuclear division;condensed chromosome kinetochore;mitotic cohesin complex;nucleus;small GTPase mediated signal transduction;centrosome;condensed nuclear chromosome;condense…
PPP2R2A	0.264408	0.00200441	ENSG00000221914	5520	protein phosphatase 2 regulatory subunit B"	alpha [Source:HGNC Symbol;Acc:HGNC:9304]"	GO:0051721;GO:0008757;GO:0000184;GO:0000278;GO:0000086;GO:0006470;GO:0005829;GO:0034047;GO:0048156;GO:0004722;GO:0005654;GO:0032403;GO:0010467;GO:0005515;GO:0007084;GO:0043278;GO:0008601;GO:0032259;GO:0000159
HSP90AB1	-0.137994	0.00201659	ENSG00000096384	3326	heat shock protein 90kDa alpha family class B member 1 [Source:HGNC Symbol;Acc:HGNC:5258]""	GO:0019062;GO:0006457;GO:0032435;GO:0034605;GO:0016234;GO:0071353;GO:0045429;GO:0043524;GO:0005739;GO:0009651;GO:0007411;GO:0044325;GO:0031526;GO:0008180;GO:0005737;GO:0032092;GO:0006986;GO:0070062;GO:0097435;GO:0016020;GO:0035872;GO:0051082;GO:0005654;GO:0043066;GO:0032564;GO:0031396;GO:0017098;GO:0042826;GO:0045087;GO:0005524;GO:0005525;GO:0002134;GO:0071902;GO:0019887;GO:0016324;GO:0044822;GO:…	positive regulation of nitric oxide biosynthetic process;cellular response to organic cyclic compound;fibril organization;regulation of protein ubiquitination;placenta development;cytosol;cytoplasm;double-stranded RNA binding;apical plasma membrane;regulation of type I interferon-mediated signaling pathway;dATP binding;negative regulation of proteasomal ubiquitin-dependent protein catabolic proce…
VDAC1	-0.249812	0.00203611	ENSG00000213585	7416	voltage-dependent anion channel 1 [Source:HGNC Symbol;Acc:HGNC:12669]""	GO:0008021;GO:0007268;GO:0016236;GO:0015288;GO:0006820;GO:0007270;GO:0044325;GO:0044070;GO:0001662;GO:0042645;GO:0046930;GO:0070062;GO:0043209;GO:0005634;GO:0016020;GO:0005739;GO:0008308;GO:0030855;GO:0032403;GO:0005253;GO:2000378;GO:0016032;GO:0006851;GO:0007612;GO:0006915;GO:0019901;GO:0005886;GO:0055085;GO:1903959;GO:0043234;GO:0000423;GO:0045121;GO:0005743;GO:0005741;GO:0005515;GO:0098656;GO:…	regulation of anion transport;mitochondrial nucleoid;epithelial cell differentiation;regulation of mitophagy;porin activity;learning;mitochondrion;mitochondrial calcium ion transport;plasma membrane;anion transmembrane transport;anion transport;protein binding;pore complex;myelin sheath;membrane;synaptic vesicle;protein complex binding;protein complex;ion channel binding;neuron-neuron synaptic tr…
TOE1	0.610578	0.00206691	ENSG00000132773	114034	target of EGR1"	member 1 (nuclear) [Source:HGNC Symbol;Acc:HGNC:15954]"	GO:0016607;GO:0090503;GO:0003676;GO:0005730;GO:0005634;GO:0004535;GO:0005737;GO:0000175;GO:0005654;GO:0005515;GO:0015030;GO:0046872
LAMC2	-0.312534	0.00207505	ENSG00000058085	3918	laminin subunit gamma 2 [Source:HGNC Symbol;Acc:HGNC:6493]""	GO:0005607;GO:0005615;GO:0031581;GO:0016020;GO:0005578;GO:0030198;GO:0005938;GO:0005515;GO:0007155;GO:0048471;GO:0008544;GO:0022617;GO:0034329;GO:0005576	extracellular space;extracellular matrix organization;laminin-2 complex;extracellular region;protein binding;cell junction assembly;cell cortex;hemidesmosome assembly;cell adhesion;perinuclear region of cytoplasm;membrane;epidermis development;proteinaceous extracellular matrix;extracellular matrix disassembly
STX18	-0.296043	0.00208391	ENSG00000168818	53407	syntaxin 18 [Source:HGNC Symbol;Acc:HGNC:15942]""	GO:0090158;GO:0006890;GO:0016021;GO:0005783;GO:0000139;GO:1903358;GO:0006886;GO:0016020;GO:0005622;GO:0061025;GO:0019904;GO:0005515;GO:1902117;GO:0005484;GO:0005789;GO:0031201;GO:1902953	endoplasmic reticulum membrane organization;endoplasmic reticulum membrane;SNARE complex;protein domain specific binding;SNAP receptor activity;intracellular;regulation of Golgi organization;endoplasmic reticulum;Golgi membrane;positive regulation of organelle assembly;membrane fusion;membrane;protein binding;intracellular protein transport;integral component of membrane;retrograde vesicle-mediat…
STAT3	0.232256	0.00210068	ENSG00000168610	6774	signal transducer and activator of transcription 3 (acute-phase response factor) [Source:HGNC Symbol;Acc:HGNC:11364]""	GO:0019221;GO:0001077;GO:0007165;GO:0044321;GO:0044320;GO:0060259;GO:0044212;GO:0060548;GO:0006606;GO:0060019;GO:0019901;GO:0019903;GO:0042755;GO:0001754;GO:0043434;GO:0010033;GO:0019827;GO:0060396;GO:0060397;GO:0035019;GO:0010730;GO:0045820;GO:0005829;GO:0006928;GO:0003677;GO:0005654;GO:0006366;GO:2001223;GO:0070102;GO:0097009;GO:0000981;GO:0035259;GO:0034097;GO:0048708;GO:0006953;GO:0048011;GO:…	negative regulation of neuron migration;cellular response to organic cyclic compound;leptin-mediated signaling pathway;cytosol;movement of cell or subcellular component;negative regulation of glycolytic process;identical protein binding;positive regulation of Notch signaling pathway;protein import into nucleus;regulation of transcription from RNA polymerase II promoter;acute-phase response;respon…
ATP6V1C2	-0.252553	0.00212703	ENSG00000143882	245973	ATPase"	H+ transporting	lysosomal 42kDa
CCT2	0.216717	0.00212776	ENSG00000166226	10576	chaperonin containing TCP1"	subunit 2 (beta) [Source:HGNC Symbol;Acc:HGNC:1615]"	GO:0005737;GO:0051131;GO:0031625;GO:0006457;GO:0070062;GO:0044267;GO:0051084;GO:0005829;GO:0044297;GO:0005832;GO:0043209;GO:0002199;GO:0007339;GO:0051082;GO:0005515;GO:0005874;GO:1901998;GO:0005524
ACSL3	0.261408	0.00222542	ENSG00000123983	2181	acyl-CoA synthetase long-chain family member 3 [Source:HGNC Symbol;Acc:HGNC:3570]""	GO:0006633;GO:0005811;GO:0005783;GO:0051047;GO:0034379;GO:0005789;GO:0008152;GO:0019432;GO:0035338;GO:0044539;GO:0014070;GO:0005778;GO:0016021;GO:0016020;GO:0004467;GO:0048471;GO:0005524;GO:0005794;GO:0007584;GO:0019901;GO:0003824;GO:0019904;GO:0042998;GO:0001676;GO:0044255;GO:2001247;GO:0007420;GO:0005741;GO:0044281	endoplasmic reticulum membrane;Golgi apparatus;positive regulation of Golgi to plasma membrane protein transport;metabolic process;small molecule metabolic process;positive regulation of secretion;response to organic cyclic compound;long-chain fatty acid metabolic process;protein domain specific binding;long-chain fatty-acyl-CoA biosynthetic process;endoplasmic reticulum;long-chain fatty acid-CoA…
EIF4EBP2	-0.20486	0.00222976	ENSG00000148730	1979	eukaryotic translation initiation factor 4E binding protein 2 [Source:HGNC Symbol;Acc:HGNC:3289]""	GO:0005737;GO:0008286;GO:0035176;GO:0030371;GO:0019933;GO:0031929;GO:0007613;GO:0050804;GO:0048167;GO:0005515;GO:0045947;GO:0008190;GO:0006412	cAMP-mediated signaling;modulation of synaptic transmission;regulation of synaptic plasticity;protein binding;TOR signaling;translation repressor activity;eukaryotic initiation factor 4E binding;social behavior;cytoplasm;negative regulation of translational initiation;insulin receptor signaling pathway;memory;translation
CDKN2AIP	0.622197	0.00226724	ENSG00000168564	55602	CDKN2A interacting protein [Source:HGNC Symbol;Acc:HGNC:24325]""	GO:0005654;GO:0030308;GO:0005730;GO:0030307;GO:0005634;GO:0031647;GO:0006974;GO:0001652;GO:0003723;GO:0005515;GO:0009967;GO:0002039	positive regulation of signal transduction;nucleolus;cellular response to DNA damage stimulus;protein binding;p53 binding;positive regulation of cell growth;nucleus;negative regulation of cell growth;RNA binding;nucleoplasm;regulation of protein stability;granular component
CEBPG	0.362379	0.00226832	ENSG00000153879	1054	CCAAT/enhancer binding protein (C/EBP)"	gamma [Source:HGNC Symbol;Acc:HGNC:1837]"	GO:0044377;GO:0001077;GO:0001889;GO:0003677;GO:0043388;GO:0000978;GO:0043565;GO:0045078;GO:0005634;GO:0005654;GO:0006366;GO:0003690;GO:0042803;GO:0030183;GO:0008134;GO:0006955;GO:0043433;GO:0016071;GO:0051091;GO:0003700;GO:0042267;GO:0043353;GO:0006355;GO:0006357;GO:0045944;GO:0005515;GO:0045739;GO:0046982
MACF1	-0.283266	0.00227707	ENSG00000127603	23499	microtubule-actin crosslinking factor 1 [Source:HGNC Symbol;Acc:HGNC:13664]""	;GO:0030177;GO:0016887;GO:0051893;GO:0032886;GO:0005874;GO:0005856;GO:0016021;GO:0003779;GO:0043001;GO:0005509;GO:0008017;GO:0005794;GO:0044822;GO:0042060;GO:0007050;GO:0051015;GO:0008152;GO:0005886;GO:0032587;GO:0007010;GO:0010632;GO:0008092;GO:0016055;GO:0045773;GO:0005737;GO:0005515	;cell cycle arrest;regulation of microtubule-based process;cytoplasm;Golgi to plasma membrane protein transport;metabolic process;cytoskeleton;plasma membrane;calcium ion binding;Golgi apparatus;wound healing;microtubule;protein binding;poly(A) RNA binding;cytoskeletal protein binding;ATPase activity;microtubule binding;actin filament binding;regulation of focal adhesion assembly;ruffle membrane;…
EEF2K	-0.452183	0.00228565	ENSG00000103319	29904	eukaryotic elongation factor 2 kinase [Source:HGNC Symbol;Acc:HGNC:24615]""	GO:0061003;GO:0006468;GO:0031952;GO:1990637;GO:0032869;GO:0046777;GO:0005737;GO:0004674;GO:0043066;GO:0005509;GO:0004672;GO:0005524;GO:0071454;GO:0008286;GO:0008135;GO:0071277;GO:0014069;GO:0002931;GO:0004686;GO:0005829;GO:0071320;GO:0005516;GO:0051965;GO:1990416;GO:0045807;GO:0006414	translation factor activity;cytosol;cytoplasm;calcium ion binding;cellular response to anoxia;response to ischemia;negative regulation of apoptotic process;protein kinase activity;elongation factor-2 kinase activity;ATP binding;positive regulation of dendritic spine morphogenesis;postsynaptic density;protein autophosphorylation;positive regulation of endocytosis;cellular response to brain-derived…
2021-09-11	-0.25184	0.00232794	ENSG00000138758	55752	septin 11 [Source:HGNC Symbol;Acc:HGNC:25589]""	GO:0005737;GO:0001725;GO:0007049;GO:0070062;GO:0043197;GO:0051291;GO:0030424;GO:0030054;GO:0005515;GO:0051301;GO:0005525	stress fiber;cytoplasm;cell division;protein binding;axon;protein heterooligomerization;cell cycle;dendritic spine;GTP binding;cell junction;extracellular exosome
SBK1	-0.49667	0.00233246	ENSG00000188322	388228	SH3 domain binding kinase 1 [Source:HGNC Symbol;Acc:HGNC:17699]""	GO:0005737;GO:0004674;GO:0006468;GO:0005524;GO:0004672	protein kinase activity;cytoplasm;protein serine/threonine kinase activity;ATP binding;protein phosphorylation
2021-09-09	-0.205822	0.00235416	ENSG00000184640	10801	septin 9 [Source:HGNC Symbol;Acc:HGNC:7323]""	GO:0005737;GO:0001725;GO:0015629;;GO:0003924;GO:0051291;GO:0007049;GO:0005515;GO:0048471;GO:0005874;GO:0051301;GO:0005525	;stress fiber;cell division;protein binding;GTPase activity;cytoplasm;microtubule;protein heterooligomerization;perinuclear region of cytoplasm;GTP binding;cell cycle;actin cytoskeleton
KRT80	0.6181	0.00238755	ENSG00000167767	144501	keratin 80"	type II [Source:HGNC Symbol;Acc:HGNC:27056]"	GO:0005737;GO:0005882;GO:0045095;GO:0005515;GO:0005198
PTPRS	-0.222935	0.00240337	ENSG00000105426	5802	protein tyrosine phosphatase"	receptor type	S [Source:HGNC Symbol;Acc:HGNC:9681]"
IRAK1	-0.270702	0.00240337	ENSG00000184216	3654	interleukin 1 receptor associated kinase 1 [Source:HGNC Symbol;Acc:HGNC:6112]""	GO:0000187;GO:0016020;GO:0071222;GO:0034138;GO:0034134;GO:0034605;GO:0043406;GO:0045323;GO:0007165;GO:0038124;GO:0031072;GO:0032496;GO:0046777;GO:0010008;GO:0005737;GO:0007254;GO:0070498;GO:0016567;GO:0048661;GO:0070555;GO:0005811;GO:0035872;GO:0004674;GO:0043066;GO:0004672;GO:0035666;GO:0019221;GO:0005524;GO:0042803;GO:0071456;GO:0006468;GO:0051092;GO:0045087;GO:0016301;GO:0034162;GO:0002224;GO:…	positive regulation of NF-kappaB transcription factor activity;protein homodimerization activity;cytosol;cytoplasm;response to lipopolysaccharide;protein heterodimerization activity;regulation of cytokine-mediated signaling pathway;toll-like receptor 4 signaling pathway;NF-kappaB-inducing kinase activity;cellular response to heat;protein ubiquitination;toll-like receptor 9 signaling pathway;trans…
CDS2	-0.470224	0.00245862	ENSG00000101290	8760	CDP-diacylglycerol synthase 2 [Source:HGNC Symbol;Acc:HGNC:1801]""	GO:0006655;GO:0006644;GO:0005783;GO:0016772;GO:0016021;GO:0016020;GO:0016024;GO:0005743;GO:0044281;GO:0046474;GO:0004605;GO:0005789	endoplasmic reticulum membrane;CDP-diacylglycerol biosynthetic process;mitochondrial inner membrane;transferase activity;small molecule metabolic process;glycerophospholipid biosynthetic process;endoplasmic reticulum;membrane;phospholipid metabolic process;phosphatidylglycerol biosynthetic process;integral component of membrane;phosphatidate cytidylyltransferase activity
PLCG1	-0.318773	0.00247495	ENSG00000124181	5335	phospholipase C gamma 1 [Source:HGNC Symbol;Acc:HGNC:9065]""	GO:0000186;GO:0005168;GO:0019221;GO:0007596;GO:0051281;GO:0008152;GO:0050900;GO:0044281;GO:0004871;GO:0007411;GO:0035556;GO:0005622;GO:0008543;GO:0008180;GO:0009395;GO:0001726;GO:0001701;GO:0008081;GO:0005057;GO:0006629;GO:0030971;GO:0045766;GO:0016042;GO:0005509;GO:0016477;GO:0038096;GO:0050852;GO:0005515;GO:0019722;GO:0030027;GO:0045087;GO:0035254;GO:0019901;GO:0043536;GO:0038095;GO:0007173;GO:…	fibroblast growth factor receptor signaling pathway;cytosol;cytoplasm;leukocyte migration;metabolic process;phosphoric diester hydrolase activity;Fc-epsilon receptor signaling pathway;phosphatidylinositol phospholipase C activity;cell projection;plasma membrane;calcium ion binding;innate immune response;positive regulation of release of sequestered calcium ion into cytosol;cell migration;vascular…
SLC39A8	-0.5499	0.00249752	ENSG00000138821	64116	solute carrier family 39 (zinc transporter)"	member 8 [Source:HGNC Symbol;Acc:HGNC:20862]"	GO:0031090;GO:0016021;GO:0016020;GO:0070574;GO:0030001;GO:0005886;GO:0046873;GO:0006829;GO:0055085
GEN1	0.45057	0.00255111	ENSG00000178295	348654	GEN1"	Holliday junction 5' flap endonuclease [Source:HGNC Symbol;Acc:HGNC:26881]"	GO:0090305;GO:0071139;GO:0070062;GO:0000724;GO:0004518;GO:0005813;GO:0003824;GO:0006281;GO:0090267;GO:0005654;GO:0010824;GO:0003677;GO:0008821;GO:0046872;GO:0006302;GO:0071140
NQO1	-0.310464	0.00257472	ENSG00000181019	1728	NAD(P)H dehydrogenase"	quinone 1 [Source:HGNC Symbol;Acc:HGNC:2874]"	GO:0006595;GO:0006805;GO:0034641;GO:0044281;GO:0007271;GO:0003955;GO:0043086;GO:0014070;GO:0005737;GO:0032355;GO:0070062;GO:0006521;GO:0009636;GO:0006809;GO:0043025;GO:0007584;GO:0042802;GO:0004128;GO:0044822;GO:0006801;GO:0045471;GO:0004784;GO:0006979;GO:0055114;GO:0007568;GO:0005829;GO:0019430;GO:0005515;GO:0043525
ZNF525	0.640133	0.00271807	ENSG00000203326	NA	zinc finger protein 525 [Source:HGNC Symbol;Acc:HGNC:29423]""	GO:0005840;GO:0005622;GO:0003735;GO:0006355;GO:0003676;GO:0046872;GO:0006412	nucleic acid binding;structural constituent of ribosome;ribosome;intracellular;regulation of transcription;metal ion binding;translation
CCDC66	0.844065	0.00271807	ENSG00000180376	285331	coiled-coil domain containing 66 [Source:HGNC Symbol;Acc:HGNC:27709]""	GO:0046548;GO:0050908;GO:0060060	detection of light stimulus involved in visual perception;retinal rod cell development;post-embryonic retina morphogenesis in camera-type eye
IDI1	0.309826	0.00279841	ENSG00000067064	3422	isopentenyl-diphosphate delta isomerase 1 [Source:HGNC Symbol;Acc:HGNC:5387]""	GO:0016787;GO:0000287;GO:0005829;GO:0050992;GO:0005777;GO:0030145;GO:0008299;GO:0004452;GO:0006695;GO:0044281;GO:0046872	dimethylallyl diphosphate biosynthetic process;magnesium ion binding;cytosol;manganese ion binding;small molecule metabolic process;isoprenoid biosynthetic process;hydrolase activity;metal ion binding;peroxisome;isopentenyl-diphosphate delta-isomerase activity;cholesterol biosynthetic process
ELMSAN1	0.383761	0.00279841	ENSG00000156030	91748	ELM2 and Myb/SANT-like domain containing 1 [Source:HGNC Symbol;Acc:HGNC:19853]""	GO:0005654;GO:0006355;GO:0005634;GO:0006351;GO:0003677	nucleoplasm;transcription;DNA binding;regulation of transcription;nucleus
RPS19	-0.156353	0.00281492	ENSG00000105372	6223	ribosomal protein S19 [Source:HGNC Symbol;Acc:HGNC:10402]""	GO:0009991;GO:0000184;GO:0022627;GO:0060266;GO:0019083;GO:0006614;GO:0000028;GO:0007000;GO:0060265;GO:0005737;GO:0044267;GO:0005925;GO:0070062;GO:0042274;GO:0016020;GO:0051262;GO:0003735;GO:0010467;GO:0019058;GO:0006364;GO:0042803;GO:0005515;GO:0002548;GO:0030218;GO:0044822;GO:0017134;GO:0019901;GO:0000462;GO:0007219;GO:0051272;GO:0005840;GO:0006412;GO:0030490;GO:0005730;GO:0005622;GO:0016032;GO:…	intracellular;protein homodimerization activity;structural constituent of ribosome;cytosol;cytoplasm;translational initiation;positive regulation of cellular component movement;translational termination;viral transcription;ribosomal small subunit assembly;protein tetramerization;protein binding;ribosome;rRNA processing;negative regulation of respiratory burst involved in inflammatory response;pol…
TARS	0.297679	0.0028357	ENSG00000113407	6897	threonyl-tRNA synthetase [Source:HGNC Symbol;Acc:HGNC:11572]""	GO:0006435;GO:0005737;GO:0004812;GO:0070062;GO:0015629;GO:0005829;GO:0004829;GO:0000166;GO:0010467;GO:0043039;GO:0005524;GO:0005515;GO:0006418;GO:0006412;GO:0016876;GO:0042803	tRNA aminoacylation for protein translation;nucleotide binding;tRNA aminoacylation;protein homodimerization activity;cytosol;protein binding;threonyl-tRNA aminoacylation;threonine-tRNA ligase activity;ligase activity;ATP binding;cytoplasm;aminoacyl-tRNA ligase activity;translation;actin cytoskeleton;gene expression;extracellular exosome
DNMT1	0.245923	0.00286967	ENSG00000130816	1786	DNA (cytosine-5-)-methyltransferase 1 [Source:HGNC Symbol;Acc:HGNC:2976]""	GO:0003690;GO:1990090;GO:0032776;GO:0009636;GO:0009408;GO:0010424;GO:0045322;GO:0010628;GO:0008270;GO:0003677;GO:0071284;GO:0008168;GO:0032496;GO:0046498;GO:0036276;GO:0009008;GO:0010288;GO:0010216;GO:0006306;GO:0032355;GO:0010212;GO:0030182;GO:0046499;GO:0000122;GO:0005634;GO:0036120;GO:0040029;GO:0051718;GO:0005654;GO:0003886;GO:0010467;GO:0005657;GO:0033189;GO:0045814;GO:0032259;GO:0043025;GO:…	chromatin modification;nucleoplasm;RNA binding;response to lipopolysaccharide;protein complex;DNA hypermethylation;zinc ion binding;DNA methylation;double-stranded DNA binding;methyltransferase activity;positive regulation of histone H3-K4 methylation;response to ionizing radiation;S-adenosylmethioninamine metabolic process;cellular response to amino acid stimulus;negative regulation of histone H…
SAMD9L	0.896907	0.00307429	ENSG00000177409	219285	sterile alpha motif domain containing 9-like [Source:HGNC Symbol;Acc:HGNC:1349]""	GO:0005515	protein binding
RAB3D	-0.403542	0.00308474	ENSG00000105514	9545	RAB3D"	member RAS oncogene family [Source:HGNC Symbol;Acc:HGNC:9779]"	GO:0016020;GO:0007264;GO:0070062;GO:0051020;GO:0006886;GO:0006887;GO:0003924;GO:0006913;GO:0005739;GO:0005622;GO:0017157;GO:0042588;GO:0007165;GO:0005515;GO:0005886;GO:0015031;GO:1903307;GO:0030133;GO:0031489;GO:0018125;GO:0005525
PLEKHO2	0.67997	0.0031114	ENSG00000241839	80301	pleckstrin homology domain containing O2 [Source:HGNC Symbol;Acc:HGNC:30026]""
COX5B	-0.386243	0.00312016	ENSG00000135940	1329	cytochrome c oxidase subunit Vb [Source:HGNC Symbol;Acc:HGNC:2269]""	GO:0004129;GO:0070062;GO:1902600;GO:0007585;GO:0005740;GO:0044237;GO:0006367;GO:0005743;GO:0010467;GO:0005739;GO:0044281;GO:0005515;GO:0022904;GO:0046872	hydrogen ion transmembrane transport;cytochrome-c oxidase activity;mitochondrial envelope;transcription initiation from RNA polymerase II promoter;mitochondrial inner membrane;protein binding;small molecule metabolic process;respiratory gaseous exchange;cellular metabolic process;respiratory electron transport chain;mitochondrion;metal ion binding;gene expression;extracellular exosome
RIOK3	0.508688	0.00313794	ENSG00000101782	8780	RIO kinase 3 [Source:HGNC Symbol;Acc:HGNC:11451]""	GO:0006468;GO:0004674;GO:0005515;GO:0007059;GO:0046872;GO:0005524	protein phosphorylation;protein binding;chromosome segregation;metal ion binding;protein serine/threonine kinase activity;ATP binding
PROM1	-0.268357	0.00320905	ENSG00000007062	8842	prominin 1 [Source:HGNC Symbol;Acc:HGNC:9454]""	GO:0005783;GO:0010842;GO:0072139;GO:0060042;GO:0072112;GO:0070062;GO:0042622;GO:0005615;GO:0016021;GO:2000768;GO:0042805;GO:0005793;GO:0016324;GO:0009986;GO:0005886;GO:0060219;GO:0001750;GO:0031982;GO:0031528;GO:0043231;GO:0045296;GO:0005515;GO:0045494	endoplasmic reticulum-Golgi intermediate compartment;apical plasma membrane;retina layer formation;photoreceptor outer segment membrane;intracellular membrane-bounded organelle;cell surface;camera-type eye photoreceptor cell differentiation;plasma membrane;extracellular space;protein binding;endoplasmic reticulum;glomerular visceral epithelial cell differentiation;photoreceptor outer segment;cadh…
HBEGF	1.03306	0.00324287	ENSG00000113070	1839	heparin-binding EGF-like growth factor [Source:HGNC Symbol;Acc:HGNC:3059]""	GO:0000186;GO:0030669;GO:0060326;GO:0030335;GO:0007165;GO:0048661;GO:0090303;GO:0007411;GO:0008543;GO:0051545;GO:0007517;GO:0030666;GO:0008083;GO:0051897;GO:0051549;GO:0000165;GO:0030307;GO:0016477;GO:0045087;GO:0008284;GO:0008286;GO:0005154;GO:0009986;GO:0008016;GO:0007173;GO:0005887;GO:0005886;GO:0048011;GO:0048010;GO:0007265;GO:0007264;GO:0048015;GO:0008201;GO:0005615;GO:0038095;GO:0035313;GO:…	fibroblast growth factor receptor signaling pathway;positive regulation of keratinocyte migration;Fc-epsilon receptor signaling pathway;cell surface;growth factor activity;plasma membrane;innate immune response;endocytic vesicle membrane;vascular endothelial growth factor receptor signaling pathway;extracellular region;protein binding;cell chemotaxis;MAPK cascade;positive regulation of protein ki…
HAP1	0.829632	0.00324287	ENSG00000173805	9001	huntingtin-associated protein 1 [Source:HGNC Symbol;Acc:HGNC:4812]""	GO:0008021;GO:0008104;GO:0005783;GO:0030030;GO:0016234;GO:0030424;GO:0005814;GO:0044325;GO:0050769;GO:0030054;GO:0015629;GO:0032230;GO:0021549;GO:0016023;GO:0005813;GO:0005634;GO:0006887;GO:0005776;GO:0005739;GO:0008089;GO:0045742;GO:2000766;GO:1902857;GO:0017157;GO:0005856;GO:0007420;GO:0006914;GO:0031587;GO:1902430;GO:0007268;GO:0048011;GO:0022008;GO:0032901;GO:0047496;GO:1902513;GO:0008090;GO:…	protein localization;lysosome;positive regulation of neurotrophin production;positive regulation of nonmotile primary cilium assembly;autophagy;axon;cytoplasmic membrane-bounded vesicle;mitochondrion;cytoskeleton;positive regulation of neurogenesis;cell junction;retrograde axon cargo transport;neurogenesis;protein binding;anterograde axon cargo transport;endoplasmic reticulum;negative regulation …
FAM83H	-0.208303	0.00329226	ENSG00000273889	286077	family with sequence similarity 83 member H [Source:HGNC Symbol;Acc:HGNC:24797]""	GO:0005737;;GO:0030335;GO:1990254;GO:0045104;GO:0045095;GO:0044380;GO:0019901;GO:0031214	;positive regulation of cell migration;keratin filament binding;cytoplasm;keratin filament;biomineral tissue development;protein localization to cytoskeleton;intermediate filament cytoskeleton organization;protein kinase binding
DUSP6	-0.319829	0.00333507	ENSG00000139318	1848	dual specificity phosphatase 6 [Source:HGNC Symbol;Acc:HGNC:3072]""	GO:0000187;GO:0000186;GO:0016791;GO:0034138;GO:0016311;GO:0034134;GO:0030154;GO:0008286;GO:0000188;GO:0038123;GO:0042663;GO:0038124;GO:0051409;GO:0010942;GO:0035335;GO:0008543;GO:0014070;GO:0005737;GO:0005654;GO:0000165;GO:0070848;GO:0010033;GO:0043065;GO:0006470;GO:0035666;GO:0060420;GO:0008138;GO:0042493;GO:0045087;GO:0017017;GO:0034162;GO:0002224;GO:0034146;GO:0051403;GO:0034166;GO:0034142;GO:…	negative regulation of protein phosphorylation;response to organic substance;fibroblast growth factor receptor signaling pathway;phosphatase activity;cytosol;activation of MAPK activity;toll-like receptor 4 signaling pathway;toll-like receptor TLR1:TLR2 signaling pathway;axon guidance;toll-like receptor 9 signaling pathway;response to organic cyclic compound;regulation of heart growth;protein tyr…
MIS18BP1	0.429226	0.00335887	ENSG00000129534	55320	MIS18 binding protein 1 [Source:HGNC Symbol;Acc:HGNC:20190]""	GO:0034080;GO:0006334;GO:0005654;GO:0000778;GO:0005515;GO:0003677;GO:0007067;GO:0051301	cell division;protein binding;mitotic nuclear division;DNA binding;condensed nuclear chromosome kinetochore;nucleosome assembly;CENP-A containing nucleosome assembly;nucleoplasm
TPM1	-0.282253	0.003366	ENSG00000140416	7168	tropomyosin 1 (alpha) [Source:HGNC Symbol;Acc:HGNC:12010]""	GO:0005200;GO:0055010;GO:0006928;GO:0030016;GO:0030017;GO:0060048;GO:0005856;GO:0001725;GO:0001701;GO:0045785;GO:0051496;GO:0016021;GO:0005862;GO:0003779;GO:1904706;GO:0030336;GO:0031941;GO:0032059;GO:0006936;GO:0006937;GO:0032781;GO:0008016;GO:0034614;GO:0042060;GO:0030049;GO:0008307;GO:0008360;GO:0045214;GO:0007010;GO:0032587;GO:0031529;GO:0003065;GO:0008092;GO:0005829;GO:0005737;GO:1904753;GO:…	structural constituent of cytoskeleton;negative regulation of vascular associated smooth muscle cell migration;stress fiber;cytosol;movement of cell or subcellular component;cardiac muscle contraction;structural constituent of muscle;regulation of muscle contraction;positive regulation of heart rate by epinephrine;bleb;cytoskeleton;wound healing;protein binding;regulation of cell shape;positive r…
CCDC14	0.353382	0.00337676	ENSG00000175455	64770	coiled-coil domain containing 14 [Source:HGNC Symbol;Acc:HGNC:25766]""	GO:0005737;GO:0005813;GO:0021762;GO:0005515	protein binding;substantia nigra development;centrosome;cytoplasm
HSPA5	-0.165476	0.00342802	ENSG00000044574	3309	heat shock protein family A (Hsp70) member 5 [Source:HGNC Symbol;Acc:HGNC:5238]""	GO:0016020;GO:0005783;GO:0021589;GO:0035437;GO:0005788;GO:0007596;GO:0019899;GO:0005789;GO:0030176;GO:0021762;GO:0005739;GO:0016887;GO:0034663;GO:0005925;GO:1901998;GO:0008180;GO:0001948;GO:0044267;GO:0006987;GO:0070062;GO:0006983;GO:0043209;GO:0002576;GO:0051087;GO:0071353;GO:0051082;GO:0043066;GO:0005509;GO:0005886;GO:0005790;GO:0043022;GO:0005524;GO:1990440;GO:0030335;GO:0071236;GO:0031398;GO:…	endoplasmic reticulum-Golgi intermediate compartment;glycoprotein binding;cellular response to antibiotic;misfolded protein binding;endoplasmic reticulum chaperone complex;positive regulation of protein ubiquitination;smooth endoplasmic reticulum;ER-associated ubiquitin-dependent protein catabolic process;maintenance of protein localization in endoplasmic reticulum;ATF6-mediated unfolded protein …
KIF7	0.762348	0.00348473	ENSG00000166813	374654	kinesin family member 7 [Source:HGNC Symbol;Acc:HGNC:30497]""	GO:0016887;GO:0008017;GO:0007018;GO:0045879;GO:0005524;GO:0008152;GO:0097542;GO:0045880;GO:0005515;GO:0005929;GO:0005871;GO:0005874;GO:0003777	kinesin complex;ATP binding;microtubule-based movement;microtubule;protein binding;microtubule binding;metabolic process;microtubule motor activity;ciliary tip;negative regulation of smoothened signaling pathway;cilium;ATPase activity;positive regulation of smoothened signaling pathway
YEATS2	0.26348	0.00351995	ENSG00000163872	55689	YEATS domain containing 2 [Source:HGNC Symbol;Acc:HGNC:25489]""	GO:0072686;GO:0043966;GO:0000122;GO:0006325;GO:0017025;GO:0005634;GO:0006355;GO:0005671;GO:0045892;GO:0005515	negative regulation of transcription from RNA polymerase II promoter;Ada2/Gcn5/Ada3 transcription activator complex;histone H3 acetylation;TBP-class protein binding;protein binding;chromatin organization;regulation of transcription;mitotic spindle;negative regulation of transcription;nucleus
RPLP1	-0.220631	0.003533	ENSG00000137818	6176	ribosomal protein"	large	P1 [Source:HGNC Symbol;Acc:HGNC:10372]"
ZNF93	0.701004	0.00357527	ENSG00000184635	81931	zinc finger protein 93 [Source:HGNC Symbol;Acc:HGNC:13169]""	GO:0003700;GO:0005634;GO:0003677;GO:0005622;GO:0006355;GO:0045892;GO:0006351;GO:0003676;GO:0070895;GO:0046872;GO:0008270	nucleic acid binding;DNA binding;transcription factor activity;transcription;intracellular;regulation of transcription;negative regulation of transcription;zinc ion binding;negative regulation of transposon integration;nucleus;metal ion binding
RBM23	0.335764	0.00360181	ENSG00000100461	55147	RNA binding motif protein 23 [Source:HGNC Symbol;Acc:HGNC:20155]""	GO:0005515;GO:0005634;GO:0016020;GO:0000166;GO:0003723;GO:0003676;GO:0006397	nucleic acid binding;RNA binding;membrane;mRNA processing;nucleus;protein binding;nucleotide binding
TM7SF3	-0.369156	0.00368259	ENSG00000064115	51768	transmembrane 7 superfamily member 3 [Source:HGNC Symbol;Acc:HGNC:23049]""	GO:0003674;GO:0016021;GO:0008150;GO:0070062;GO:0005886	integral component of membrane;biological_process;plasma membrane;molecular_function;extracellular exosome
GPC1	-0.314411	0.00368259	ENSG00000063660	2817	glypican 1 [Source:HGNC Symbol;Acc:HGNC:4449]""	GO:0030204;GO:0030203;GO:0030200;GO:0032288;GO:0044281;GO:0007411;GO:2001016;GO:0001523;GO:0031225;GO:0043202;GO:0014037;GO:0005615;GO:0016020;GO:0005507;GO:0005796;GO:0007603;GO:0043395;GO:0017134;GO:0005887;GO:0005886;GO:0040037;GO:0070062;GO:0043236;GO:0005975;GO:0045121;GO:0005578;GO:0005768;GO:0006027;GO:0006024	endosome;carbohydrate metabolic process;glycosaminoglycan metabolic process;Golgi lumen;laminin binding;plasma membrane;lysosomal lumen;negative regulation of fibroblast growth factor receptor signaling pathway;Schwann cell differentiation;axon guidance;small molecule metabolic process;copper ion binding;phototransduction;retinoid metabolic process;anchored component of membrane;chondroitin sulfa…
FBXL19	-0.52407	0.0036884	ENSG00000099364	54620	F-box and leucine-rich repeat protein 19 [Source:HGNC Symbol;Acc:HGNC:25300]""	GO:0043161;GO:0019005;GO:0008270;GO:0005515;GO:0003677	protein binding;proteasome-mediated ubiquitin-dependent protein catabolic process;DNA binding;SCF ubiquitin ligase complex;zinc ion binding
ADCY9	-0.534862	0.00369492	ENSG00000162104	115	adenylate cyclase 9 [Source:HGNC Symbol;Acc:HGNC:240]""	GO:0005886;GO:0030425;GO:0004016;GO:0044281;GO:0034199;GO:0019933;GO:0035556;GO:0008543;GO:0071377;GO:0003091;GO:0016021;GO:0016849;GO:0007189;GO:0006112;GO:0071880;GO:0009190;GO:0006171;GO:0005524;GO:0045087;GO:0006833;GO:0007173;GO:0005887;GO:0007268;GO:0048011;GO:0030424;GO:0055085;GO:0046872;GO:0007202;GO:0005622;GO:0007193;GO:0007165	cAMP-mediated signaling;fibroblast growth factor receptor signaling pathway;adenylate cyclase activity;axon;dendrite;intracellular signal transduction;cyclic nucleotide biosynthetic process;adenylate cyclase-activating adrenergic receptor signaling pathway;adenylate cyclase-inhibiting G-protein coupled receptor signaling pathway;innate immune response;renal water homeostasis;activation of phospho…
CBX4	0.444196	0.00372333	ENSG00000141582	8535	chromobox 4 [Source:HGNC Symbol;Acc:HGNC:1554]""	GO:0035064;GO:0035102;GO:0019899;GO:0016607;GO:0044267;GO:0016604;GO:0031519;GO:0000122;GO:0005634;GO:0003714;GO:0019789;GO:0005654;GO:0043066;GO:0043687;GO:0045892;GO:0016925;GO:0016874;GO:0044212;GO:0051219;GO:0032183;GO:0003727;GO:0006351;GO:0005515;GO:0003682;GO:0016568	chromatin modification;phosphoprotein binding;nucleoplasm;nuclear body;PcG protein complex;transcription corepressor activity;SUMO transferase activity;chromatin binding;negative regulation of apoptotic process;protein binding;single-stranded RNA binding;protein sumoylation;negative regulation of transcription from RNA polymerase II promoter;SUMO binding;cellular protein metabolic process;transcr…
KCTD5	0.485991	0.00372333	ENSG00000167977	54442	potassium channel tetramerization domain containing 5 [Source:HGNC Symbol;Acc:HGNC:21423]""	GO:0016032;GO:0005829;GO:0051260;GO:0005515;GO:0032403;GO:0005634	protein complex binding;cytosol;protein binding;viral process;protein homooligomerization;nucleus
MTHFD2	0.234602	0.00372842	ENSG00000065911	10797	methylenetetrahydrofolate dehydrogenase (NADP+ dependent) 2"	methenyltetrahydrofolate cyclohydrolase [Source:HGNC Symbol;Acc:HGNC:7434]"	GO:0004487;GO:0009396;GO:0005615;GO:0006730;GO:0000287;GO:0004477;GO:0004488;GO:0003824;GO:0005739;GO:0055114;GO:0046653;GO:0042301
APMAP	-0.249026	0.00372842	ENSG00000101474	57136	adipocyte plasma membrane associated protein [Source:HGNC Symbol;Acc:HGNC:13238]""	GO:0016844;GO:0070062;GO:0009986;GO:0016020;GO:0009058;GO:0008150;GO:0004064;GO:0016021;GO:0005783	biosynthetic process;strictosidine synthase activity;arylesterase activity;membrane;endoplasmic reticulum;biological_process;cell surface;integral component of membrane;extracellular exosome
RBM22	0.362786	0.00372842	ENSG00000086589	55696	RNA binding motif protein 22 [Source:HGNC Symbol;Acc:HGNC:25503]""	GO:0048306;GO:0071006;GO:0071007;GO:0035690;GO:0003676;GO:0005487;GO:0005737;GO:0036002;GO:0000387;GO:0005634;GO:0000060;GO:0000166;GO:0005654;GO:0046872;GO:0071013;GO:0017070;GO:0033120;GO:0000974;GO:0044822;GO:0090316;GO:0045292;GO:0000398;GO:0005515	positive regulation of RNA splicing;catalytic step 2 spliceosome;nucleoplasm;cytoplasm;mRNA splicing;protein import into nucleus;U6 snRNA binding;nucleotide binding;nucleocytoplasmic transporter activity;protein binding;U2-type catalytic step 1 spliceosome;calcium-dependent protein binding;poly(A) RNA binding;metal ion binding;pre-mRNA binding;U2-type catalytic step 2 spliceosome;spliceosomal snR…
NXF1	0.358456	0.00372842	ENSG00000162231	10482	nuclear RNA export factor 1 [Source:HGNC Symbol;Acc:HGNC:8071]""	GO:0042405;GO:0000346;GO:0005487;GO:0051028;GO:0016607;GO:0016973;GO:0005634;GO:0000166;GO:0005654;GO:0010467;GO:0006405;GO:0006406;GO:0005737;GO:0016032;GO:0044822;GO:0006810;GO:0005643;GO:0005829;GO:0005622;GO:0003727;GO:0003723;GO:0005515;GO:0003729	RNA export from nucleus;cytosol;cytoplasm;nucleotide binding;transport;nucleocytoplasmic transporter activity;protein binding;intracellular;poly(A) RNA binding;mRNA transport;RNA binding;nuclear inclusion body;mRNA export from nucleus;gene expression;viral process;poly(A)+ mRNA export from nucleus;nucleus;mRNA binding;nucleoplasm;nuclear pore;nuclear speck;single-stranded RNA binding;transcriptio…
HLA-C	0.26793	0.00373365	ENSG00000204525	3107	major histocompatibility complex"	class I	C [Source:HGNC Symbol;Acc:HGNC:4933]"
KIAA1522	-0.222214	0.00373365	ENSG00000162522	57648	KIAA1522 [Source:HGNC Symbol;Acc:HGNC:29301]""
ATXN7L3B	-0.273593	0.00374639	ENSG00000253719	552889	ataxin 7-like 3B [Source:HGNC Symbol;Acc:HGNC:37931]""
LONRF2	-0.626678	0.00396135	ENSG00000170500	164832	LON peptidase N-terminal domain and ring finger 2 [Source:HGNC Symbol;Acc:HGNC:24788]""	GO:0004176;GO:0006508;GO:0008270;GO:0005515	protein binding;proteolysis;ATP-dependent peptidase activity;zinc ion binding
NRP1	-0.298331	0.00407711	ENSG00000099250	8829	neuropilin 1 [Source:HGNC Symbol;Acc:HGNC:8004]""	GO:2001237;GO:0016358;GO:0030424;GO:0043524;GO:0007165;GO:0036486;GO:0043049;GO:0097102;GO:0016021;GO:0016020;GO:0097374;GO:0009611;GO:1901166;GO:0046872;GO:0061549;GO:0021636;GO:0021637;GO:0030517;GO:0060666;GO:0043235;GO:0050731;GO:0035767;GO:0005829;GO:0071526;GO:1902946;GO:0060982;GO:0035924;GO:1903375;GO:0021785;GO:0021828;GO:0060301;GO:0061551;GO:0048008;GO:0048485;GO:0001764;GO:0005925;GO:…	renal artery morphogenesis;cytosol;neuron development;motor neuron axon guidance;early endosome;sympathetic ganglion development;coronary artery morphogenesis;sympathetic neuron projection extension;facial nerve structural organization;positive regulation of smooth muscle cell migration;cellular response to vascular endothelial growth factor stimulus;angiogenesis involved in coronary vascular mor…
PHIP	0.330698	0.00418547	ENSG00000146247	55023	pleckstrin homology domain interacting protein [Source:HGNC Symbol;Acc:HGNC:15673]""	GO:0022604;GO:0045840;GO:0008286;GO:2001237;GO:0007010;GO:0070062;GO:0005634;GO:0005158;GO:0043568;GO:0008284;GO:0070577;GO:0043066;GO:0045944;GO:0045893;GO:0005515;GO:0008360;GO:0001932	negative regulation of extrinsic apoptotic signaling pathway;positive regulation of transcription;insulin receptor binding;negative regulation of apoptotic process;protein binding;regulation of cell shape;positive regulation of insulin-like growth factor receptor signaling pathway;regulation of protein phosphorylation;positive regulation of mitotic nuclear division;regulation of cell morphogenesi…
RRN3	0.351454	0.00418607	ENSG00000085721	54700	RRN3 homolog"	RNA polymerase I transcription factor [Source:HGNC Symbol;Acc:HGNC:30346]"	GO:0005654;GO:0001701;GO:0070063;GO:0048872;GO:0005730;GO:0007028;GO:0001164;GO:0008283;GO:0042254;GO:0006361;GO:0006360;GO:0010467;GO:2000142;GO:0045893;GO:0006352;GO:1902254;GO:0007000;GO:0005634;GO:0010976
CEP95	0.41747	0.00427468	ENSG00000258890	90799	centrosomal protein 95kDa [Source:HGNC Symbol;Acc:HGNC:25141]""	GO:0005737;GO:0005813;GO:0016021;GO:0005515;GO:0000922	cytoplasm;protein binding;integral component of membrane;spindle pole;centrosome
KIF26B	-0.424105	0.00436875	ENSG00000281216	55083	kinesin family member 26B [Source:HGNC Symbol;Acc:HGNC:25484]""	GO:0005737;GO:0008574;GO:0008104;GO:0030010;GO:0008017;GO:0007018;GO:0030705;GO:0072092;GO:0005524;GO:0008152;GO:0007411;GO:0005871;GO:0005874;GO:0003777;GO:0022409	kinesin complex;microtubule-based movement;protein localization;cytoskeleton-dependent intracellular transport;microtubule;cytoplasm;ureteric bud invasion;axon guidance;ATP-dependent microtubule motor activity;establishment of cell polarity;positive regulation of cell-cell adhesion;metabolic process;microtubule motor activity;ATP binding;microtubule binding
HEXIM1	-0.264477	0.00438108	ENSG00000186834	10614	hexamethylene bis-acetamide inducible 1 [Source:HGNC Symbol;Acc:HGNC:24953]""	GO:0005737;GO:0007507;GO:0097322;GO:0005634;GO:0000122;GO:0004861;GO:0005654;GO:0017069;GO:0045892;GO:0045736;GO:0005515;GO:1901798;GO:0006351	negative regulation of transcription from RNA polymerase II promoter;snRNA binding;nucleoplasm;protein binding;negative regulation of transcription;cytoplasm;negative regulation of cyclin-dependent protein serine/threonine kinase activity;nucleus;transcription;positive regulation of signal transduction by p53 class mediator;7SK snRNA binding;cyclin-dependent protein serine/threonine kinase inhibi…
RERE	-0.191107	0.00441946	ENSG00000142599	473	arginine-glutamic acid dipeptide (RE) repeats [Source:HGNC Symbol;Acc:HGNC:9965]""	GO:0048755;GO:0008270;GO:0003677;GO:0043565;GO:0000122;GO:0005634;GO:0021930;GO:0021691;GO:0006607;GO:0000118;GO:0008267;GO:0001106;GO:0021549;GO:0006338;GO:0001105;GO:0003700;GO:0006355;GO:0048813;GO:0045944;GO:0006351;GO:0005515;GO:0003682;GO:0021942	RNA polymerase II transcription corepressor activity;zinc ion binding;poly-glutamine tract binding;transcription factor activity;dendrite morphogenesis;chromatin binding;NLS-bearing protein import into nucleus;RNA polymerase II transcription coactivator activity;protein binding;DNA binding;radial glia guided migration of Purkinje cell;histone deacetylase complex;cerebellar granule cell precursor …
EXOC8	0.422121	0.0044317	ENSG00000116903	149371	exocyst complex component 8 [Source:HGNC Symbol;Acc:HGNC:24659]""	GO:0007032;GO:0044267;GO:0051601;GO:0017160;GO:0000145;GO:0005829;GO:0005770;GO:0030426;GO:0005737;GO:0061024;GO:0005515;GO:0006996;GO:0005886;GO:0015031;GO:0016020;GO:0022617;GO:0001927;GO:0034613	membrane;late endosome;cellular protein metabolic process;cellular protein localization;cytosol;exocyst assembly;endosome organization;protein transport;membrane organization;exocyst localization;cytoplasm;Ral GTPase binding;protein binding;exocyst;organelle organization;growth cone;plasma membrane;extracellular matrix disassembly
ARHGEF5	-0.544075	0.0045249	ENSG00000050327	7984	Rho guanine nucleotide exchange factor 5 [Source:HGNC Symbol;Acc:HGNC:13209]""	;GO:0005089;GO:0032956;GO:0005085;GO:0030036;GO:0071944;GO:0035023;GO:0043507;GO:0035556;GO:0043087;GO:0005737;GO:0071803;GO:0043547;GO:0051496;GO:0005634;GO:0051493;GO:0005654;GO:1904591;GO:0005525;GO:0005886;GO:0051091;GO:0002408;GO:0005622;GO:0005515	;intracellular signal transduction;positive regulation of JUN kinase activity;positive regulation of protein import;nucleoplasm;cytoplasm;regulation of actin cytoskeleton organization;regulation of GTPase activity;positive regulation of sequence-specific DNA binding transcription factor activity;plasma membrane;protein binding;intracellular;cell periphery;positive regulation of GTPase activity;po…
GTF2B	0.596107	0.00455879	ENSG00000137947	2959	general transcription factor IIB [Source:HGNC Symbol;Acc:HGNC:4648]""	GO:0006352;GO:0016032;GO:0006355;GO:0017025;GO:0008134;GO:0005730;GO:0006367;GO:0005654;GO:0046966;GO:0010467;GO:0008270;GO:0005515;GO:0006366;GO:0001047;GO:0006368;GO:0003677;GO:0005634	transcription factor binding;nucleolus;transcription initiation from RNA polymerase II promoter;TBP-class protein binding;nucleoplasm;protein binding;DNA binding;regulation of transcription;viral process;zinc ion binding;nucleus;transcription from RNA polymerase II promoter;transcription elongation from RNA polymerase II promoter;thyroid hormone receptor binding;gene expression;DNA-templated tran…
SDCBP	0.254638	0.00458936	ENSG00000137575	6386	syndecan binding protein [Source:HGNC Symbol;Acc:HGNC:10662]""	GO:0008022;GO:0006612;GO:0030036;GO:0005789;GO:1903553;GO:0005895;GO:0007411;GO:0035556;GO:0005925;GO:0007265;GO:0001948;GO:0005856;GO:0050839;GO:0070062;GO:0005615;GO:0005634;GO:0016020;GO:0019838;GO:0072562;GO:0005886;GO:0045545;GO:0046875;GO:0042802;GO:0042803;GO:0006930;GO:0005737;GO:0005137;GO:0042043;GO:0046330;GO:0005912;GO:0007268;GO:0048013;GO:1903561;GO:1903543;GO:0042470;GO:0042327;GO:…	glycoprotein binding;intracellular signal transduction;positive regulation of JNK cascade;substrate-dependent cell migration;cytosol;blood microparticle;protein targeting to membrane;protein heterodimerization activity;extracellular vesicle;protein N-terminus binding;adherens junction;cytoskeleton;plasma membrane;protein homodimerization activity;extracellular space;melanosome;interleukin-5 recep…
GADD45B	0.842976	0.00463338	ENSG00000099860	4616	growth arrest and DNA damage inducible beta [Source:HGNC Symbol;Acc:HGNC:4096]""	GO:0005737;GO:0000186;GO:0000185;GO:0006915;GO:0005515;GO:0051726;GO:0005634;GO:0030154;GO:0046330;GO:0043065;GO:0006950;GO:0006469;GO:1900745;GO:0007275	multicellular organismal development;positive regulation of JNK cascade;positive regulation of p38MAPK cascade;protein binding;positive regulation of apoptotic process;negative regulation of protein kinase activity;apoptotic process;cell differentiation;response to stress;regulation of cell cycle;nucleus;cytoplasm;activation of MAPKKK activity;activation of MAPKK activity
EPHA4	-0.353953	0.00464632	ENSG00000116106	2043	EPH receptor A4 [Source:HGNC Symbol;Acc:HGNC:3388]""	GO:0005741;GO:0005783;GO:0048710;GO:0018108;GO:0030424;GO:0031594;GO:0008045;GO:0007169;GO:0043087;GO:0046777;GO:0030054;GO:0072178;GO:0005737;GO:0043679;GO:0016021;GO:0031901;GO:0097161;GO:0042802;GO:0048681;GO:0004672;GO:0021957;GO:0046875;GO:0005524;GO:0004713;GO:0005794;GO:0006468;GO:0009986;GO:0044297;GO:0044295;GO:0007628;GO:0045211;GO:2001108;GO:0014069;GO:0030425;GO:0005887;GO:0005886;GO:…	axon guidance;positive regulation of JUN kinase activity;Golgi apparatus;cytoplasm;regulation of astrocyte differentiation;regulation of axonogenesis;identical protein binding;motor neuron axon guidance;dendrite;protein tyrosine kinase activity;PH domain binding;cell body;positive regulation of Rho guanyl-nucleotide exchange factor activity;cell surface;cell projection;cell junction;plasma membra…
CBLL1	0.546574	0.00474941	ENSG00000105879	79872	Cbl proto-oncogene-like 1"	E3 ubiquitin protein ligase [Source:HGNC Symbol;Acc:HGNC:21225]"	GO:0016607;GO:0030335;GO:0016337;GO:0003676;GO:0016874;GO:0030155;GO:0000151;GO:0016567;GO:0007162;GO:0004842;GO:0008270;GO:0005515;GO:0045807;GO:0061630;GO:0042802
LRIG2	0.618468	0.00481168	ENSG00000198799	9860	leucine-rich repeats and immunoglobulin-like domains 2 [Source:HGNC Symbol;Acc:HGNC:20889]""	GO:0005737;GO:0060384;GO:0007605;GO:0016021;GO:0005515;GO:0005886;GO:0010640	regulation of platelet-derived growth factor receptor signaling pathway;sensory perception of sound;innervation;cytoplasm;protein binding;integral component of membrane;plasma membrane
SUN2	0.380016	0.00488815	ENSG00000100242	25777	Sad1 and UNC84 domain containing 2 [Source:HGNC Symbol;Acc:HGNC:14210]""	GO:0031022;GO:0005521;GO:0090292;GO:0000794;GO:0005639;GO:0005637;GO:0008017;GO:0005635;GO:0031965;GO:0043495;GO:0006998;GO:0030335;GO:0007052;GO:0090286;GO:0034993;GO:0000784;GO:0005515;GO:0007097;GO:0051642;GO:0042802;GO:0010008	LINC complex;lamin binding;nuclear envelope;positive regulation of cell migration;nuclear membrane;integral component of nuclear inner membrane;nuclear matrix anchoring at nuclear membrane;protein binding;mitotic spindle organization;identical protein binding;endosome membrane;cytoskeletal anchoring at nuclear membrane;protein anchor;nuclear chromosome;centrosome localization;nuclear migration al…
HSPA8	-0.143735	0.00493485	ENSG00000109971	3312	heat shock protein family A (Hsp70) member 8 [Source:HGNC Symbol;Acc:HGNC:5241]""	GO:1902904;GO:0006457;GO:0061684;GO:0031072;GO:0098575;GO:0005886;GO:0019899;GO:0061024;GO:0051082;GO:0016887;GO:0007411;GO:0045892;GO:0001664;GO:0048026;GO:0005925;GO:0061738;GO:0043202;GO:0070062;GO:0043488;GO:0043209;GO:0051085;GO:0005634;GO:0016020;GO:0072562;GO:0030529;GO:0005654;GO:0010467;GO:0007269;GO:1904764;GO:0072318;GO:0001786;GO:0034605;GO:0005524;GO:0006351;GO:0005730;GO:0005622;GO:…	regulation of protein import;plasma membrane;axon guidance;cytosol;blood microparticle;mRNA splicing;phosphatidylserine binding;membrane organization;spliceosomal complex;regulation of cellular response to heat;MHC class II protein complex binding;clathrin coat disassembly;cellular response to heat;negative regulation of fibril organization;melanosome;heat shock protein binding;ATP metabolic proc…
RPL7A	-0.142619	0.00493485	ENSG00000148303	6130	ribosomal protein L7a [Source:HGNC Symbol;Acc:HGNC:10364]""	GO:0000184;GO:0022625;GO:0019083;GO:0006614;GO:0005925;GO:0005737;GO:0044267;GO:0070062;GO:0005730;GO:0005634;GO:0016020;GO:0042254;GO:0030529;GO:0003735;GO:0010467;GO:0019058;GO:0042788;GO:0016032;GO:0044822;GO:0005840;GO:0005829;GO:0003723;GO:0005515;GO:0006415;GO:0006414;GO:0006413;GO:0006412	translational termination;structural constituent of ribosome;cytosol;RNA binding;translational initiation;viral transcription;protein binding;ribosome;poly(A) RNA binding;focal adhesion;membrane;nuclear-transcribed mRNA catabolic process;gene expression;cellular protein metabolic process;translational elongation;viral process;intracellular ribonucleoprotein complex;polysomal ribosome;nucleus;SRP-…
GFOD1	-0.443264	0.00493485	ENSG00000145990	54438	glucose-fructose oxidoreductase domain containing 1 [Source:HGNC Symbol;Acc:HGNC:21096]""	GO:0008152;GO:0005576;GO:0055114;GO:0005515;GO:0016491	extracellular region;protein binding;metabolic process;oxidoreductase activity;oxidation-reduction process
NFKBIA	0.4694	0.00493485	ENSG00000100906	4792	nuclear factor of kappa light polypeptide gene enhancer in B-cells inhibitor"	alpha [Source:HGNC Symbol;Acc:HGNC:7797]"	GO:0034138;GO:0034134;GO:0019899;GO:0038123;GO:0038124;GO:0071407;GO:0032495;GO:0032496;GO:0032403;GO:0005737;GO:0045746;GO:0007253;GO:0010468;GO:0005634;GO:0000060;GO:0031625;GO:0070417;GO:0043066;GO:0032270;GO:0045893;GO:0031072;GO:0002224;GO:0010745;GO:0033256;GO:0008134;GO:0042802;GO:0002223;GO:0042127;GO:0035994;GO:0050852;GO:0005515;GO:0008139;GO:0045087;GO:0006915;GO:0051059;GO:0034162;GO:…
ZNF670	0.526671	0.00493485	ENSG00000277462	93474	zinc finger protein 670 [Source:HGNC Symbol;Acc:HGNC:28167]""	GO:0005515;GO:0005634;GO:0005622;GO:0006355;GO:0006351;GO:0003676;GO:0003677;GO:0046872	nucleic acid binding;DNA binding;protein binding;intracellular;regulation of transcription;nucleus;metal ion binding;transcription
SORL1	-0.374487	0.00493485	ENSG00000137642	6653	sortilin-related receptor"	L(DLR class) A repeats containing [Source:HGNC Symbol;Acc:HGNC:11185]"	GO:0006898;GO:0005783;GO:0006869;GO:0030306;GO:0014910;GO:0055037;GO:0043407;GO:2001137;GO:0007165;GO:1902997;GO:0070863;GO:0032091;GO:0031985;GO:0001540;GO:0070062;GO:0000042;GO:0045053;GO:0016021;GO:0016020;GO:0050768;GO:1902771;GO:0005615;GO:1902955;GO:0008203;GO:0032460;GO:1902953;GO:0005794;GO:0034362;GO:0006622;GO:0006605;GO:1902430;GO:0005887;GO:1901215;GO:0030169;GO:0006892;GO:0051604;GO:…
INTS1	-0.294394	0.00494097	ENSG00000164880	26173	integrator complex subunit 1 [Source:HGNC Symbol;Acc:HGNC:24555]""	GO:0016180;GO:0016021;GO:0016020;GO:0031965;GO:0032039;GO:0005488	snRNA processing;binding;integrator complex;nuclear membrane;membrane;integral component of membrane
IRF1	0.68562	0.00494598	ENSG00000125347	3659	interferon regulatory factor 1 [Source:HGNC Symbol;Acc:HGNC:6116]""	GO:0019221;GO:0071260;GO:0007596;GO:0002819;GO:0035458;GO:0001077;GO:0003677;GO:0005737;GO:0043565;GO:0005634;GO:0005654;GO:0032728;GO:0006366;GO:0010468;GO:0008285;GO:0045088;GO:0045084;GO:0034124;GO:0006915;GO:0007050;GO:0060333;GO:0032481;GO:0045892;GO:0060337;GO:0045590;GO:0050776;GO:0051607;GO:0051726;GO:0003700;GO:0005829;GO:0000790;GO:0006355;GO:0045944;GO:0005515;GO:0000975;GO:0000978;GO:…	regulation of MyD88-dependent toll-like receptor signaling pathway;cell cycle arrest;cytosol;cytoplasm;cellular response to mechanical stimulus;regulation of CD8-positive;transcription from RNA polymerase II promoter;negative regulation of cell proliferation;transcription factor activity;protein binding;DNA binding;RNA polymerase II core promoter proximal region sequence-specific DNA binding;nucl…
CP	0.169031	0.00498063	ENSG00000047457	1356	ceruloplasmin (ferroxidase) [Source:HGNC Symbol;Acc:HGNC:2295]""	GO:0007584;GO:0006879;GO:0070062;GO:0046658;GO:0004322;GO:0001889;GO:0051087;GO:0005623;GO:0005765;GO:0005576;GO:0005615;GO:0072562;GO:0046688;GO:0006825;GO:0007568;GO:0030324;GO:0005507;GO:0055085;GO:0055114;GO:0016491	cell;response to copper ion;ferroxidase activity;copper ion transport;extracellular space;extracellular region;blood microparticle;liver development;lung development;anchored component of plasma membrane;oxidoreductase activity;cellular iron ion homeostasis;copper ion binding;aging;lysosomal membrane;oxidation-reduction process;response to nutrient;extracellular exosome;transmembrane transport;ch…
LAMA1	-0.293577	0.00499341	ENSG00000101680	284217	laminin subunit alpha 1 [Source:HGNC Symbol;Acc:HGNC:6481]""	GO:0005606;GO:0005201;GO:0005604;GO:0005515;GO:0005615;GO:0030155;GO:0045995;GO:0030334;GO:0005608;GO:0030198;GO:0007166;GO:0007155;GO:0007411;GO:0005102;GO:0031012;GO:0005578;GO:0005576	extracellular space;laminin-3 complex;extracellular matrix organization;receptor binding;extracellular region;protein binding;extracellular matrix;regulation of embryonic development;basement membrane;axon guidance;extracellular matrix structural constituent;cell adhesion;laminin-1 complex;proteinaceous extracellular matrix;regulation of cell adhesion;cell surface receptor signaling pathway;regul…
TUBB6	0.255819	0.00502017	ENSG00000176014	84617	tubulin beta 6 class V [Source:HGNC Symbol;Acc:HGNC:20776]""	GO:0005737;GO:0044267;GO:0007017;GO:0006457;GO:0070062;GO:0051084;GO:0005634;GO:0003924;GO:0005200;GO:0003674;GO:0008152;GO:0005874;GO:0005525	structural constituent of cytoskeleton;'de novo' posttranslational protein folding;microtubule-based process;microtubule;cytoplasm;molecular_function;GTPase activity;protein folding;metabolic process;nucleus;GTP binding;cellular protein metabolic process;extracellular exosome
PNPLA6	-0.358153	0.00502017	ENSG00000032444	10908	patatin like phospholipase domain containing 6 [Source:HGNC Symbol;Acc:HGNC:16268]""	GO:0032502;GO:0009887;GO:0001525;GO:0005783;GO:0016021;GO:0016020;GO:0005789;GO:0008152;GO:0004622;GO:0016042;GO:0046470;GO:0006629	endoplasmic reticulum membrane;organ morphogenesis;endoplasmic reticulum;integral component of membrane;metabolic process;developmental process;lipid metabolic process;membrane;lysophospholipase activity;angiogenesis;lipid catabolic process;phosphatidylcholine metabolic process
CCNE1	-0.414886	0.00507944	ENSG00000105173	898	cyclin E1 [Source:HGNC Symbol;Acc:HGNC:1589]""	GO:0006270;GO:0000307;GO:0050681;GO:0000083;GO:0001889;GO:0051412;GO:0014074;GO:0051301;GO:0034097;GO:0005737;GO:0032355;GO:0001547;GO:0030521;GO:0005813;GO:0005634;GO:0003713;GO:0005654;GO:0016538;GO:0014070;GO:0032403;GO:0031670;GO:0006468;GO:0045859;GO:0000278;GO:0031100;GO:0000082;GO:0016301;GO:0019901;GO:0045471;GO:0045893;GO:0045597;GO:0051726;GO:0005829;GO:0016055;GO:0042493;GO:0033197;GO:…	mitotic cell cycle;cellular response to nutrient;DNA replication initiation;cytosol;cytoplasm;positive regulation of cell differentiation;transcription coactivator activity;response to progesterone;response to organonitrogen compound;regulation of transcription involved in G1/S transition of mitotic cell cycle;response to purine-containing compound;response to organic cyclic compound;response to …
SLC5A3	-0.34943	0.00515021	ENSG00000198743	6526	solute carrier family 5 (sodium/myo-inositol cotransporter)"	member 3 [Source:HGNC Symbol;Acc:HGNC:11038]"	GO:0006810;GO:0043576;GO:0007422;GO:0005215;GO:0016021;GO:0016020;GO:0006814;GO:0005887;GO:0005886;GO:0006020;GO:0015798;GO:0055085;GO:0005367
NACC1	-0.2157	0.0051729	ENSG00000160877	112939	nucleus accumbens associated 1"	BEN and BTB (POZ) domain containing [Source:HGNC Symbol;Acc:HGNC:20967]"	GO:0008284;GO:0005737;GO:0016604;GO:0005634;GO:0051260;GO:0045892;GO:0006351;GO:0005515
GPATCH4	0.362788	0.00517997	ENSG00000160818	54865	G-patch domain containing 4 [Source:HGNC Symbol;Acc:HGNC:25982]""	GO:0002244;GO:0003676	nucleic acid binding;hematopoietic progenitor cell differentiation
CPD	-0.223442	0.00524282	ENSG00000108582	1362	carboxypeptidase D [Source:HGNC Symbol;Acc:HGNC:2301]""	GO:0016020;GO:0070062;GO:0004181;GO:0005802;GO:0004185;GO:0008270;GO:0016485;GO:0006508;GO:0006518;GO:0005634;GO:0016021;GO:0005615	extracellular space;serine-type carboxypeptidase activity;integral component of membrane;protein processing;nucleus;trans-Golgi network;membrane;metallocarboxypeptidase activity;peptide metabolic process;zinc ion binding;proteolysis;extracellular exosome
NFKB1	0.472299	0.00524799	ENSG00000109320	4790	nuclear factor of kappa light polypeptide gene enhancer in B-cells 1 [Source:HGNC Symbol;Acc:HGNC:7794]""	GO:0007165;GO:0050728;GO:0009617;GO:0035666;GO:0032269;GO:0034162;GO:0034166;GO:0043234;GO:0044212;GO:0071322;GO:0005829;GO:0010884;GO:2000630;GO:0090263;GO:0031072;GO:0071260;GO:0010628;GO:0003677;GO:0035994;GO:0071359;GO:0071356;GO:0071354;GO:0005654;GO:0006366;GO:1900127;GO:0033256;GO:0000980;GO:0034146;GO:0006954;GO:0048011;GO:0002755;GO:0002756;GO:0038095;GO:0071347;GO:0032481;GO:0006355;GO:…	cellular response to organic cyclic compound;positive regulation of hyaluronan biosynthetic process;negative regulation of calcidiol 1-monooxygenase activity;identical protein binding;negative regulation of cellular protein metabolic process;cellular response to tumor necrosis factor;Fc-epsilon receptor signaling pathway;toll-like receptor TLR1:TLR2 signaling pathway;regulation of transcription f…
EIF3A	0.218807	0.00534049	ENSG00000107581	8661	eukaryotic translation initiation factor 3 subunit A [Source:HGNC Symbol;Acc:HGNC:3271]""	GO:0005737;GO:0044267;GO:0071541;GO:0005852;GO:0006446;GO:0005730;GO:0016282;GO:0044822;GO:0016020;GO:0005634;GO:0005198;GO:0010467;GO:0005515;GO:0033290;GO:0001732;GO:0001731;GO:0006412;GO:0006413;GO:0005829;GO:0003743	regulation of translational initiation;cellular protein metabolic process;eukaryotic translation initiation factor 3 complex;cytosol;protein binding;eukaryotic 43S preinitiation complex;structural molecule activity;cytoplasm;poly(A) RNA binding;formation of translation preinitiation complex;nucleolus;nucleus;eukaryotic 48S preinitiation complex;translation initiation factor activity;translational…
HAPLN3	-0.334301	0.00541821	ENSG00000140511	145864	hyaluronan and proteoglycan link protein 3 [Source:HGNC Symbol;Acc:HGNC:21446]""	GO:0005615;GO:0005540;GO:0001501;GO:0005515;GO:0007155;GO:0005578;GO:0007417	extracellular space;central nervous system development;cell adhesion;protein binding;skeletal system development;proteinaceous extracellular matrix;hyaluronic acid binding
DDX5	0.166534	0.00550707	ENSG00000108654	1655	DEAD (Asp-Glu-Ala-Asp) box helicase 5 [Source:HGNC Symbol;Acc:HGNC:2746]""	GO:0048306;GO:0050681;GO:0019899;GO:0009299;GO:0003676;GO:2001014;GO:0072332;GO:0036002;GO:0000381;GO:0070062;GO:0000122;GO:0005634;GO:0016020;GO:0003713;GO:0003712;GO:0030529;GO:0005654;GO:0045667;GO:0010501;GO:0044822;GO:0005524;GO:0030331;GO:0071013;GO:0033148;GO:0004004;GO:0004386;GO:1903506;GO:0008152;GO:0016049;GO:0043517;GO:0060765;GO:0016818;GO:0045069;GO:0005730;GO:0000398;GO:0003724;GO:…	androgen receptor binding;ATP-dependent RNA helicase activity;catalytic step 2 spliceosome;hydrolase activity;mRNA splicing;transcription coactivator activity;helicase activity;metabolic process;RNA helicase activity;protein binding;positive regulation of intracellular estrogen receptor signaling pathway;calcium-dependent protein binding;poly(A) RNA binding;calmodulin binding;ATP binding;regulati…
LGR4	-0.286917	0.00554801	ENSG00000205213	55366	leucine-rich repeat containing G protein-coupled receptor 4 [Source:HGNC Symbol;Acc:HGNC:13299]""	GO:0032922;GO:0048565;GO:0061290;GO:0090263;GO:0072282;GO:0035239;GO:0030282;GO:0001649;GO:2001013;GO:0004930;GO:0072224;GO:0016021;GO:0072202;GO:0007186;GO:0007623;GO:0045087;GO:0034122;GO:0090190;GO:0007283;GO:0045892;GO:0045893;GO:0005887;GO:0005886;GO:0036335;GO:0050710;GO:0030539;GO:0050673;GO:0004888;GO:0046849;GO:0005515;GO:0001942	cell differentiation involved in metanephros development;male genitalia development;transmembrane signaling receptor activity;digestive tract development;G-protein coupled receptor activity;metanephric nephron tubule morphogenesis;plasma membrane;innate immune response;metanephric glomerulus development;negative regulation of cytokine secretion;protein binding;bone remodeling;epithelial cell prol…
PITPNC1	-0.336352	0.00557775	ENSG00000154217	26207	phosphatidylinositol transfer protein"	cytoplasmic 1 [Source:HGNC Symbol;Acc:HGNC:21045]"	GO:0005737;GO:0015914;GO:0006810;GO:0008289;GO:0008526;GO:0005654;GO:0007165;GO:0005515;GO:0005622
TMEM100	-0.779492	0.00561499	ENSG00000166292	55273	transmembrane protein 100 [Source:HGNC Symbol;Acc:HGNC:25607]""	GO:0001570;GO:0001701;GO:0043204;GO:2001214;GO:0051930;GO:0043491;GO:0016021;GO:0050848;GO:0045603;GO:0030509;GO:0003197;GO:0007219;GO:0003674;GO:0005515;GO:0005886;GO:0048471;GO:0001525;GO:0005783;GO:0003198;GO:0060842;GO:0071773	plasma membrane;endocardial cushion development;perikaryon;epithelial to mesenchymal transition involved in endocardial cushion formation;vasculogenesis;regulation of sensory perception of pain;protein binding;molecular_function;positive regulation of endothelial cell differentiation;endoplasmic reticulum;arterial endothelial cell differentiation;cellular response to BMP stimulus;protein kinase B…
AFF4	0.262832	0.00562528	ENSG00000072364	27125	AF4/FMR2 family member 4 [Source:HGNC Symbol;Acc:HGNC:17869]""	GO:0008023;GO:0003700;GO:0005634;GO:0007286;GO:0006355;GO:0035327;GO:0005515;GO:0006366	transcriptionally active chromatin;transcription factor activity;protein binding;spermatid development;regulation of transcription;transcription elongation factor complex;nucleus;transcription from RNA polymerase II promoter
KLF13	-0.345943	0.00566466	ENSG00000275746	51621	Kruppel-like factor 13 [Source:HGNC Symbol;Acc:HGNC:13672]""	GO:0008285;GO:0003676;GO:0045647;GO:0005634;GO:0006366;GO:0001077;GO:0006357;GO:0045944;GO:0005515;GO:0003677;GO:0000978;GO:0046872	nucleic acid binding;protein binding;DNA binding;RNA polymerase II core promoter proximal region sequence-specific DNA binding;negative regulation of erythrocyte differentiation;nucleus;transcription from RNA polymerase II promoter;positive regulation of transcription from RNA polymerase II promoter;transcriptional activator activity;regulation of transcription from RNA polymerase II promoter;neg…
JAK1	-0.253131	0.00566619	ENSG00000162434	3716	Janus kinase 1 [Source:HGNC Symbol;Acc:HGNC:6190]""	GO:0000186;GO:0019221;GO:0030154;GO:0006468;GO:0046677;GO:0007411;GO:0007169;GO:0035556;GO:0005925;GO:0008543;GO:0060338;GO:0005856;GO:0038083;GO:0005634;GO:0016020;GO:0000165;GO:0046777;GO:0004715;GO:0004713;GO:0004672;GO:0016477;GO:0005524;GO:0042127;GO:0005737;GO:0008286;GO:0005131;GO:0045087;GO:0038110;GO:0060333;GO:0019903;GO:0031625;GO:0007173;GO:0060337;GO:0060334;GO:0048011;GO:0048010;GO:…	fibroblast growth factor receptor signaling pathway;cytosol;Ras protein signal transduction;regulation of type I interferon-mediated signaling pathway;protein tyrosine kinase activity;Fc-epsilon receptor signaling pathway;axon guidance;cytoskeleton;cell differentiation;protein phosphatase binding;innate immune response;cell migration;vascular endothelial growth factor receptor signaling pathway;p…
TMEM30A	-0.257326	0.00573248	ENSG00000112697	55754	transmembrane protein 30A [Source:HGNC Symbol;Acc:HGNC:16667]""	GO:0005794;GO:0006855;GO:0005783;GO:0016324;GO:0016021;GO:0016020;GO:0036010;GO:0030658;GO:0045332;GO:0005515;GO:0070863;GO:0015914;GO:0010976	transport vesicle membrane;protein localization to endosome;Golgi apparatus;protein binding;apical plasma membrane;drug transmembrane transport;endoplasmic reticulum;positive regulation of neuron projection development;phospholipid translocation;membrane;phospholipid transport;integral component of membrane;positive regulation of protein exit from endoplasmic reticulum
DVL1	-0.231293	0.00575302	ENSG00000107404	1855	dishevelled segment polarity protein 1 [Source:HGNC Symbol;Acc:HGNC:3084]""	GO:0034504;GO:0048675;GO:0050808;GO:0032436;GO:0007409;GO:0060029;GO:0090263;GO:0035372;GO:0030426;GO:0019899;GO:0030424;GO:1903827;GO:0030177;GO:0015630;GO:0045202;GO:0007411;GO:0060134;GO:0021915;GO:0035556;GO:0005622;GO:0005874;GO:0030136;GO:0032091;GO:0090103;GO:0016023;GO:0031410;GO:0048365;GO:0022007;GO:0043005;GO:0006366;GO:0043025;GO:0042802;GO:0090090;GO:0006469;GO:0016328;GO:0001933;GO:…	negative regulation of protein phosphorylation;neuron projection;positive regulation of proteasomal ubiquitin-dependent protein catabolic process;collateral sprouting;microtubule cytoskeleton;cytosol;regulation of neurotransmitter levels;identical protein binding;axon;dendrite;intracellular signal transduction;cytoplasmic membrane-bounded vesicle;transcription from RNA polymerase II promoter;nega…
ZNF512B	-0.327304	0.00578321	ENSG00000196700	57473	zinc finger protein 512B [Source:HGNC Symbol;Acc:HGNC:29212]""	GO:0005634;GO:0006355;GO:0006351;GO:0005515;GO:0003677;GO:0046872	protein binding;DNA binding;regulation of transcription;nucleus;metal ion binding;transcription
ZCCHC24	0.252325	0.00578321	ENSG00000165424	219654	zinc finger"	CCHC domain containing 24 [Source:HGNC Symbol;Acc:HGNC:26911]"	GO:0044822;GO:0008270;GO:0003676
POLR3F	0.553458	0.0057989	ENSG00000132664	10621	polymerase (RNA) III (DNA directed) polypeptide F"	39 kDa [Source:HGNC Symbol;Acc:HGNC:15763]"	GO:0045089;GO:0005515;GO:0045087;GO:0003677;GO:0003899;GO:0010467;GO:0006359;GO:0005654;GO:0032481;GO:0001056;GO:0006351;GO:0032728;GO:0005666;GO:0006386;GO:0006385;GO:0006383;GO:0005829;GO:0051607
PNPLA2	0.289444	0.0057989	ENSG00000177666	57104	patatin like phospholipase domain containing 2 [Source:HGNC Symbol;Acc:HGNC:30802]""	GO:0036155;GO:0006644;GO:0034389;GO:0004806;GO:0006629;GO:0005515;GO:0019915;GO:0016021;GO:0005811;GO:0005789;GO:0010891;GO:0019433;GO:0044281;GO:0008152;GO:0005886;GO:0010898;GO:0046474;GO:0005829	lipid particle;endoplasmic reticulum membrane;lipid particle organization;lipid storage;triglyceride lipase activity;cytosol;protein binding;positive regulation of triglyceride catabolic process;small molecule metabolic process;metabolic process;phospholipid metabolic process;glycerophospholipid biosynthetic process;lipid metabolic process;negative regulation of sequestering of triglyceride;trigl…
IFI16	0.471	0.00584399	ENSG00000163565	3428	interferon"	gamma-inducible protein 16 [Source:HGNC Symbol;Acc:HGNC:5395]"	GO:0006954;GO:0030224;GO:0045071;GO:0001078;GO:0072332;GO:0016607;GO:0097202;GO:0000122;GO:2000117;GO:0005634;GO:0016020;GO:0040029;GO:0005654;GO:0003690;GO:0010506;GO:0044822;GO:0042802;GO:0005737;GO:0008283;GO:0045087;GO:0008134;GO:0071479;GO:0032481;GO:0045892;GO:0043392;GO:0001047;GO:0042149;GO:0042771;GO:0006914;GO:0051607;GO:0005829;GO:0005730;GO:0002218;GO:0045824;GO:0045944;GO:0006351;GO:…
LRRC41	-0.280493	0.00591196	ENSG00000132128	10489	leucine rich repeat containing 41 [Source:HGNC Symbol;Acc:HGNC:16917]""	GO:0005737;GO:0005634;GO:0016020;GO:0016567;GO:0005515;GO:0042803	protein homodimerization activity;cytoplasm;membrane;nucleus;protein binding;protein ubiquitination
RBMX	0.217283	0.00609025	ENSG00000147274	27316	RNA binding motif protein"	X-linked [Source:HGNC Symbol;Acc:HGNC:9910]"	GO:0003676;GO:0048025;GO:0048026;GO:0000166;GO:0001649;GO:0005719;GO:0070062;GO:0005634;GO:0016020;GO:0051260;GO:0030529;GO:0005654;GO:0010467;GO:0006366;GO:0006509;GO:0044530;GO:0008380;GO:0044822;GO:0001047;GO:0000381;GO:0005615;GO:0071347;GO:0000398;GO:0045944;GO:0003723;GO:0005515;GO:0003682;GO:0071013;GO:0003729
LCORL	0.59525	0.00616083	ENSG00000178177	254251	ligand dependent nuclear receptor corepressor like [Source:HGNC Symbol;Acc:HGNC:30776]""	GO:0005634;GO:0006357;GO:0006366;GO:0005515;GO:0003677	regulation of transcription from RNA polymerase II promoter;protein binding;DNA binding;nucleus;transcription from RNA polymerase II promoter
ZC2HC1A	0.528621	0.00628071	ENSG00000104427	51101	zinc finger"	C2HC-type containing 1A [Source:HGNC Symbol;Acc:HGNC:24277]"	GO:0046872;GO:0005515
RYBP	0.41955	0.00630574	ENSG00000163602	23429	RING1 and YY1 binding protein [Source:HGNC Symbol;Acc:HGNC:10480]""	GO:0035518;GO:0005737;GO:0003714;GO:0031519;GO:0000122;GO:0005634;GO:0006915;GO:0005654;GO:0006351;GO:0005515;GO:0003677;GO:0007275;GO:0008270	negative regulation of transcription from RNA polymerase II promoter;multicellular organismal development;nucleoplasm;transcription;histone H2A monoubiquitination;PcG protein complex;apoptotic process;zinc ion binding;cytoplasm;nucleus;transcription corepressor activity;protein binding;DNA binding
RNF114	0.25745	0.00630823	ENSG00000124226	55905	ring finger protein 114 [Source:HGNC Symbol;Acc:HGNC:13094]""	GO:0005737;GO:0031624;GO:0046872;GO:0032436;GO:0016874;GO:0005634;GO:0030154;GO:0007275;GO:0007283;GO:0008270;GO:0005515;GO:0005622;GO:0061630;GO:0000209	multicellular organismal development;positive regulation of proteasomal ubiquitin-dependent protein catabolic process;ubiquitin protein ligase activity;protein binding;intracellular;cell differentiation;ligase activity;nucleus;metal ion binding;cytoplasm;ubiquitin conjugating enzyme binding;spermatogenesis;zinc ion binding;protein polyubiquitination
MED29	0.228783	0.00638686	ENSG00000063322	55588	mediator complex subunit 29 [Source:HGNC Symbol;Acc:HGNC:23074]""	GO:0005654;GO:0016592;GO:0006351;GO:0005515;GO:0006355	nucleoplasm;protein binding;transcription;regulation of transcription;mediator complex
NFYC	0.4196	0.00649526	ENSG00000066136	4802	nuclear transcription factor Y subunit gamma [Source:HGNC Symbol;Acc:HGNC:7806]""	GO:0044212;GO:0006457;GO:0016602;GO:0032993;GO:0003700;GO:0005634;GO:0006366;GO:0003713;GO:0005654;GO:0006355;GO:0006357;GO:0045944;GO:0044281;GO:0005515;GO:0003677;GO:0001077;GO:0000978;GO:0046982;GO:0008134;GO:0045893	transcription regulatory region DNA binding;protein-DNA complex;CCAAT-binding factor complex;transcription factor activity;nucleoplasm;protein binding;DNA binding;regulation of transcription;protein heterodimerization activity;small molecule metabolic process;protein folding;transcription coactivator activity;nucleus;transcription from RNA polymerase II promoter;positive regulation of transcripti…
DHRS3	-0.274864	0.00656342	ENSG00000162496	9249	dehydrogenase/reductase (SDR family) member 3 [Source:HGNC Symbol;Acc:HGNC:17693]""	GO:0003151;GO:0060411;GO:0042622;GO:0060349;GO:0000166;GO:0052650;GO:0016021;GO:0007601;GO:0007603;GO:0005789;GO:0060021;GO:0048387;GO:0008152;GO:0030278;GO:0042572;GO:0009055;GO:0004745;GO:0001523;GO:0055114;GO:0016491	endoplasmic reticulum membrane;outflow tract morphogenesis;palate development;bone morphogenesis;photoreceptor outer segment membrane;regulation of ossification;retinol metabolic process;cardiac septum morphogenesis;oxidoreductase activity;metabolic process;phototransduction;retinol dehydrogenase activity;oxidation-reduction process;negative regulation of retinoic acid receptor signaling pathway;…
DNMT3B	0.331522	0.0065952	ENSG00000088305	1789	DNA (cytosine-5-)-methyltransferase 3 beta [Source:HGNC Symbol;Acc:HGNC:2979]""	GO:0032776;GO:0051718;GO:0045322;GO:0010628;GO:0003677;GO:0008168;GO:0046499;GO:0001666;GO:0009008;GO:0005737;GO:0006306;GO:0032355;GO:0046498;GO:0010212;GO:0000122;GO:0005634;GO:0003714;GO:0009636;GO:0040029;GO:0005654;GO:0003886;GO:0010467;GO:0045666;GO:0071455;GO:0033189;GO:0045814;GO:0046872;GO:0042826;GO:0010424;GO:0014823;GO:0031000;GO:0045892;GO:0042220;GO:0051571;GO:0051573;GO:0071549;GO:…	cellular response to hyperoxia;positive regulation of neuron differentiation;nucleoplasm;cytoplasm;S-adenosylhomocysteine metabolic process;DNA methylation;methyltransferase activity;positive regulation of histone H3-K4 methylation;response to ionizing radiation;transcription corepressor activity;S-adenosylmethioninamine metabolic process;intracellular membrane-bounded organelle;response to caffe…
PRPF38A	0.302569	0.00660251	ENSG00000134748	84950	pre-mRNA processing factor 38A [Source:HGNC Symbol;Acc:HGNC:25930]""	GO:0071011;GO:0044822;GO:0031965;GO:0005515;GO:0005634;GO:0008380;GO:0006397	protein binding;precatalytic spliceosome;mRNA processing;poly(A) RNA binding;nucleus;nuclear membrane;RNA splicing
ITGB1	-0.168234	0.00661476	ENSG00000150093	3688	integrin subunit beta 1 [Source:HGNC Symbol;Acc:HGNC:6153]""	GO:0048675;GO:0034113;GO:0007596;GO:0000082;GO:0031594;GO:0007161;GO:0008277;GO:0090004;GO:0030056;GO:0097060;GO:0016020;GO:0071438;GO:0045665;GO:0045666;GO:0034698;GO:0046872;GO:0031589;GO:0014823;GO:0032154;GO:0019901;GO:0019900;GO:0034678;GO:0034679;GO:0019904;GO:0050839;GO:0034677;GO:0043235;GO:0043236;GO:0050731;GO:0001618;GO:0031667;GO:0030198;GO:0002042;GO:0034681;GO:0034680;GO:0046718;GO:…	negative regulation of cell projection organization;basement membrane;alpha-actinin binding;adherens junction;integrin complex;collagen binding;negative regulation of cell proliferation;integrin alpha11-beta1 complex;protein domain specific binding;membrane raft;integrin-mediated signaling pathway;cardiac muscle tissue development;collagen binding involved in cell-matrix adhesion;cell-cell adhesi…
CDK2AP2	0.429322	0.00661487	ENSG00000167797	10263	cyclin-dependent kinase 2 associated protein 2 [Source:HGNC Symbol;Acc:HGNC:30833]""
EXTL3	-0.406841	0.00661668	ENSG00000012232	2137	exostosin-like glycosyltransferase 3 [Source:HGNC Symbol;Acc:HGNC:3518]""	GO:0044267;GO:0005783;GO:0030968;GO:0030307;GO:0016021;GO:0005789;GO:0036498;GO:0015012;GO:0001888;GO:0008375;GO:0046872;GO:0006024;GO:0004872	glucuronyl-galactosyl-proteoglycan 4-alpha-N-acetylglucosaminyltransferase activity;endoplasmic reticulum membrane;cellular protein metabolic process;IRE1-mediated unfolded protein response;acetylglucosaminyltransferase activity;endoplasmic reticulum unfolded protein response;endoplasmic reticulum;integral component of membrane;positive regulation of cell growth;glycosaminoglycan biosynthetic pro…
BRAP	0.483035	0.0066602	ENSG00000089234	8315	BRCA1 associated protein [Source:HGNC Symbol;Acc:HGNC:1099]""	GO:0000186;GO:0008270;GO:0007411;GO:0008543;GO:0005737;GO:0009968;GO:0004842;GO:0000165;GO:0000166;GO:0042802;GO:0008286;GO:0008139;GO:0045087;GO:0061630;GO:0031965;GO:0007173;GO:0048011;GO:0048010;GO:0007265;GO:0007264;GO:0016874;GO:0038095;GO:0005829;GO:0000151;GO:0016567;GO:0043130;GO:0005515	fibroblast growth factor receptor signaling pathway;cytosol;cytoplasm;identical protein binding;zinc ion binding;ubiquitin-protein transferase activity;protein ubiquitination;axon guidance;nucleotide binding;innate immune response;vascular endothelial growth factor receptor signaling pathway;protein binding;MAPK cascade;epidermal growth factor receptor signaling pathway;ubiquitin ligase complex;n…
NOS1	-0.450638	0.00667469	ENSG00000089250	4842	nitric oxide synthase 1 [Source:HGNC Symbol;Acc:HGNC:7872]""	GO:0045906;GO:0035066;GO:0007596;GO:0045909;GO:0030425;GO:0044325;GO:0042136;GO:0016020;GO:0046870;GO:0010523;GO:1902307;GO:0051481;GO:0014823;GO:0031965;GO:0060314;GO:0007520;GO:0071363;GO:0043434;GO:0055117;GO:0055114;GO:0043234;GO:0006941;GO:1900273;GO:0010243;GO:0031667;GO:0001917;GO:0045822;GO:0033555;GO:0005829;GO:0071260;GO:0032496;GO:0006809;GO:0005856;GO:0001666;GO:0051346;GO:0033017;GO:…	cytosol;positive regulation of vasodilation;response to heat;tetrahydrobiopterin binding;negative regulation of cell proliferation;response to ethanol;positive regulation of long-term synaptic potentiation;negative regulation of hydrolase activity;regulation of cardiac muscle contraction;positive regulation of neuron death;oxidation-reduction process;response to activity;negative regulation of cy…
SLC25A29	-0.350887	0.00667469	ENSG00000197119	123096	solute carrier family 25 (mitochondrial carnitine/acylcarnitine carrier)"	member 29 [Source:HGNC Symbol;Acc:HGNC:20116]"	GO:0006844;GO:0015227;GO:1902616;GO:0016021;GO:0006810;GO:0005739;GO:0003735;GO:0005743;GO:0006412
LRRC45	-0.521825	0.00667693	ENSG00000169683	201255	leucine rich repeat containing 45 [Source:HGNC Symbol;Acc:HGNC:28302]""	GO:0005654;GO:0005813;GO:0005737;GO:0005515;GO:0005886	nucleoplasm;protein binding;centrosome;plasma membrane;cytoplasm
TMEM238	-0.620252	0.00668871	ENSG00000233493	388564	transmembrane protein 238 [Source:HGNC Symbol;Acc:HGNC:40042]""	GO:0016021	integral component of membrane
PTMA	-0.132687	0.00668871	ENSG00000187514	5757	prothymosin"	alpha [Source:HGNC Symbol;Acc:HGNC:9623]"	;GO:0005737;GO:0070062;GO:0005634;GO:0005654;GO:0006351;GO:0005515
PSMC3IP	0.528078	0.00668871	ENSG00000131470	29893	PSMC3 interacting protein [Source:HGNC Symbol;Acc:HGNC:17928]""	GO:0006310;GO:0051321;GO:0005634;GO:1903506;GO:0030374;GO:0005575;GO:0003677	ligand-dependent nuclear receptor transcription coactivator activity;DNA binding;cellular_component;nucleus;meiotic cell cycle;regulation of nucleic acid-templated transcription;DNA recombination
NUS1	-0.411467	0.00670715	ENSG00000153989	116150	NUS1 dehydrodolichyl diphosphate synthase subunit [Source:HGNC Symbol;Acc:HGNC:21042]""	GO:0016020;GO:0001525;GO:0004659;GO:0016021;GO:0030154;GO:0032383;GO:0016765;GO:0003674;GO:0005515;GO:0042632;GO:0035268;GO:0005789;GO:0019408;GO:0055092	endoplasmic reticulum membrane;regulation of intracellular cholesterol transport;dolichol biosynthetic process;sterol homeostasis;transferase activity;molecular_function;cell differentiation;protein mannosylation;protein binding;membrane;angiogenesis;integral component of membrane;cholesterol homeostasis;prenyltransferase activity
MT2A	0.50922	0.00680036	ENSG00000125148	4502	metallothionein 2A [Source:HGNC Symbol;Acc:HGNC:7406]""	GO:0005737;GO:0071294;GO:0045926;GO:0006878;GO:0036016;GO:0005634;GO:0008144;GO:0060333;GO:0035690;GO:0008270;GO:0005515;GO:0036018;GO:0048471;GO:0046872;GO:0005829;GO:0019221	drug binding;negative regulation of growth;cytosol;cellular response to drug;cellular copper ion homeostasis;zinc ion binding;cytoplasm;cellular response to zinc ion;perinuclear region of cytoplasm;metal ion binding;cellular response to erythropoietin;protein binding;nucleus;interferon-gamma-mediated signaling pathway;cellular response to interleukin-3;cytokine-mediated signaling pathway
PILRB	0.353032	0.00680036	ENSG00000121716	29990	paired immunoglobin-like type 2 receptor beta [Source:HGNC Symbol;Acc:HGNC:18297]""	GO:0007171;GO:0042288;GO:0016021;GO:0005515;GO:0005887;GO:0007169	MHC class I protein binding;integral component of plasma membrane;protein binding;activation of transmembrane receptor protein tyrosine kinase activity;transmembrane receptor protein tyrosine kinase signaling pathway;integral component of membrane
BRD8	0.384194	0.00690568	ENSG00000112983	10902	bromodomain containing 8 [Source:HGNC Symbol;Acc:HGNC:19874]""	GO:0005654;GO:0006351;GO:0030522;GO:0007166;GO:0043967;GO:0043968;GO:0040008;GO:0006355;GO:0005739;GO:0000812;GO:0003700;GO:0006325;GO:0006357;GO:0035267;GO:0005515;GO:0005634;GO:0004887;GO:0007165	regulation of growth;transcription factor activity;histone H2A acetylation;regulation of transcription from RNA polymerase II promoter;intracellular receptor signaling pathway;histone H4 acetylation;chromatin organization;signal transduction;NuA4 histone acetyltransferase complex;transcription;regulation of transcription;nucleus;Swr1 complex;thyroid hormone receptor activity;mitochondrion;protein…
MBD4	0.445106	0.00690832	ENSG00000129071	8930	methyl-CpG binding domain 4 DNA glycosylase [Source:HGNC Symbol;Acc:HGNC:6919]""	GO:0006284;GO:0006285;GO:0032355;GO:0006281;GO:0009314;GO:0005634;GO:0004520;GO:0045008;GO:0005654;GO:0003824;GO:0000785;GO:0008263;GO:0005515;GO:0003677;GO:0003696	chromatin;catalytic activity;depyrimidination;nucleoplasm;protein binding;endodeoxyribonuclease activity;DNA binding;response to radiation;satellite DNA binding;base-excision repair;nucleus;response to estradiol;pyrimidine-specific mismatch base pair DNA N-glycosylase activity;DNA repair
DPYSL5	-0.454094	0.00695526	ENSG00000157851	56896	dihydropyrimidinase like 5 [Source:HGNC Symbol;Acc:HGNC:20637]""	GO:0005737;GO:0016787;GO:0005829;GO:0005515;GO:0007399;GO:0016810;GO:0030425;GO:0007165;GO:0008152;GO:0007411;GO:0043025;GO:0008017	neuronal cell body;signal transduction;dendrite;hydrolase activity;protein binding;axon guidance;metabolic process;cytosol;cytoplasm;nervous system development;microtubule binding
HOXB9	-0.323997	0.00703594	ENSG00000170689	3219	homeobox B9 [Source:HGNC Symbol;Acc:HGNC:5120]""	GO:0043565;GO:0048706;GO:0009952;GO:0060070;GO:0005634;GO:0003677;GO:0005739;GO:0005654;GO:0006355;GO:0045944;GO:0006351;GO:0005515;GO:0060326;GO:0030879	anterior/posterior pattern specification;nucleoplasm;protein binding;canonical Wnt signaling pathway;DNA binding;regulation of transcription;embryonic skeletal system development;nucleus;sequence-specific DNA binding;positive regulation of transcription from RNA polymerase II promoter;transcription;mitochondrion;mammary gland development;cell chemotaxis
KIAA0040	-0.368916	0.00709413	ENSG00000235750	9674	KIAA0040 [Source:HGNC Symbol;Acc:HGNC:28950]""	GO:0016021;GO:0005515	protein binding;integral component of membrane
CHGA	1.00702	0.00709413	ENSG00000100604	1113	chromogranin A [Source:HGNC Symbol;Acc:HGNC:1929]""	;GO:0002551;GO:0045908;GO:0008217;GO:0050829;GO:0005615;GO:0030816;GO:0043303;GO:0042629;GO:0002026;GO:0048471;GO:2000707;GO:1900738;GO:0032762;GO:0033604;GO:0030141;GO:0045087;GO:0030658;GO:0050830;GO:1901215;GO:0006996;GO:0050832;GO:0031640;GO:0042583;GO:0042698;GO:0005576;GO:0005515;GO:0045576	;regulation of the force of heart contraction;mast cell cytokine production;defense response to Gram-positive bacterium;mast cell chemotaxis;chromaffin granule;extracellular space;mast cell granule;defense response to fungus;extracellular region;protein binding;mast cell activation;secretory granule;regulation of blood pressure;innate immune response;killing of cells of other organism;transport v…
SBF1	-0.283321	0.00709413	ENSG00000100241	6305	SET binding factor 1 [Source:HGNC Symbol;Acc:HGNC:10542]""	GO:0043547;GO:0008138;GO:0006470;GO:0019208;GO:0017112;GO:0007283;GO:0005634;GO:0043087;GO:0016021	spermatogenesis;protein tyrosine/serine/threonine phosphatase activity;positive regulation of GTPase activity;regulation of GTPase activity;phosphatase regulator activity;Rab guanyl-nucleotide exchange factor activity;nucleus;protein dephosphorylation;integral component of membrane
GTF3C5	0.298205	0.00713173	ENSG00000148308	9328	general transcription factor IIIC subunit 5 [Source:HGNC Symbol;Acc:HGNC:4668]""	GO:0000127;GO:0005654;GO:0010467;GO:0006351;GO:0005515;GO:0003677;GO:0035914;GO:0042797;GO:0006383;GO:0042791	tRNA transcription from RNA polymerase III promoter;nucleoplasm;protein binding;DNA binding;transcription from RNA polymerase III promoter;5S class rRNA transcription from RNA polymerase III type 1 promoter;transcription factor TFIIIC complex;skeletal muscle cell differentiation;transcription;gene expression
DPF2	0.396801	0.00714968	ENSG00000133884	5977	D4"	zinc and double PHD fingers family 2 [Source:HGNC Symbol;Acc:HGNC:9964]"	GO:0005737;GO:0043231;GO:0005813;GO:0006915;GO:0097190;GO:0005654;GO:0006355;GO:0000790;GO:0006351;GO:0005515;GO:0000978;GO:0046872;GO:0008270
GTF3C2	-0.25114	0.00727182	ENSG00000115207	2976	general transcription factor IIIC subunit 2 [Source:HGNC Symbol;Acc:HGNC:4665]""	GO:0000127;GO:0005654;GO:0010467;GO:0006351;GO:0005515;GO:0003677;GO:0042797;GO:0006383;GO:0042791	tRNA transcription from RNA polymerase III promoter;nucleoplasm;protein binding;DNA binding;transcription from RNA polymerase III promoter;5S class rRNA transcription from RNA polymerase III type 1 promoter;transcription factor TFIIIC complex;transcription;gene expression
PLXNB2	-0.181576	0.00731334	ENSG00000196576	23654	plexin B2 [Source:HGNC Symbol;Acc:HGNC:9104]""	GO:0008360;GO:0030334;GO:0002116;GO:0070062;GO:0050772;GO:0017154;GO:0009986;GO:0016020;GO:0071526;GO:0007162;GO:1902287;GO:0007165;GO:0005515;GO:0005887;GO:2001222;GO:0001843;GO:0001932;GO:0043087;GO:0007405;GO:0007420	semaphorin receptor activity;neural tube closure;semaphorin receptor complex;regulation of cell migration;positive regulation of axonogenesis;integral component of plasma membrane;protein binding;regulation of cell shape;signal transduction;regulation of protein phosphorylation;semaphorin-plexin signaling pathway involved in axon guidance;regulation of GTPase activity;brain development;semaphorin…
PUM2	-0.264857	0.00732658	ENSG00000055917	23369	pumilio RNA binding family member 2 [Source:HGNC Symbol;Acc:HGNC:14958]""	GO:0010494;GO:0005737;GO:1900246;GO:0034063;GO:0044822;GO:0031965;GO:0060964;GO:0005488;GO:0005515;GO:0003723;GO:0006417;GO:0048471;GO:2000637;GO:0003730	positive regulation of RIG-I signaling pathway;cytoplasm;protein binding;binding;stress granule assembly;RNA binding;poly(A) RNA binding;cytoplasmic stress granule;nuclear membrane;regulation of translation;mRNA 3'-UTR binding;perinuclear region of cytoplasm;positive regulation of gene silencing by miRNA;regulation of gene silencing by miRNA
ZNF622	0.467131	0.00732735	ENSG00000173545	90441	zinc finger protein 622 [Source:HGNC Symbol;Acc:HGNC:30958]""	GO:0042273;GO:0043065;GO:0008631;GO:0003676;GO:0033674;GO:0044822;GO:0022625;GO:0030687;GO:0005737;GO:0043410;GO:0046330;GO:0008270;GO:0005515;GO:0005730;GO:0046872;GO:0005794	nucleic acid binding;nucleolus;positive regulation of JNK cascade;Golgi apparatus;protein binding;positive regulation of MAPK cascade;preribosome;ribosomal large subunit biogenesis;poly(A) RNA binding;positive regulation of apoptotic process;positive regulation of kinase activity;cytoplasm;cytosolic large ribosomal subunit;zinc ion binding;intrinsic apoptotic signaling pathway in response to oxid…
LBR	0.265651	0.00737332	ENSG00000143815	3930	lamin B receptor [Source:HGNC Symbol;Acc:HGNC:6518]""	GO:0016126;GO:0016020;GO:0016021;GO:0016628;GO:0005639;GO:0016627;GO:0005635;GO:0031965;GO:0070087;GO:0006695;GO:0044281;GO:0005515;GO:0003677;GO:0005521;GO:0044822;GO:0055114	sterol biosynthetic process;lamin binding;nuclear envelope;integral component of nuclear inner membrane;protein binding;DNA binding;oxidoreductase activity;small molecule metabolic process;poly(A) RNA binding;chromo shadow domain binding;oxidation-reduction process;membrane;cholesterol biosynthetic process;integral component of membrane;nuclear membrane
HOXB2	-0.299513	0.00738535	ENSG00000173917	3212	homeobox B2 [Source:HGNC Symbol;Acc:HGNC:5113]""	GO:0005737;GO:0043565;GO:0009953;GO:0009952;GO:0048704;GO:0008015;GO:0005634;GO:0021570;GO:0048705;GO:0002011;GO:0021569;GO:0003700;GO:0006355;GO:0021612;GO:0006351;GO:0003677;GO:0007275;GO:0048857	transcription factor activity;embryonic skeletal system morphogenesis;multicellular organismal development;skeletal system morphogenesis;rhombomere 3 development;facial nerve structural organization;morphogenesis of an epithelial sheet;regulation of transcription;anterior/posterior pattern specification;DNA binding;blood circulation;rhombomere 4 development;cytoplasm;nucleus;sequence-specific DNA…
BCL7A	-0.519758	0.00738535	ENSG00000110987	605	B-cell CLL/lymphoma 7A [Source:HGNC Symbol;Acc:HGNC:1004]""	GO:0005575;GO:0045892;GO:0003674;GO:0005515	protein binding;molecular_function;cellular_component;negative regulation of transcription
CD55	0.30759	0.00738535	ENSG00000196352	1604	CD55 molecule"	decay accelerating factor for complement (Cromer blood group) [Source:HGNC Symbol;Acc:HGNC:2665]"	GO:0046718;GO:0030449;GO:0004857;GO:0060137;GO:0043086;GO:0031225;GO:0070062;GO:0005576;GO:0043434;GO:0045087;GO:0035743;GO:0016324;GO:0009986;GO:2000516;GO:0008289;GO:0007283;GO:0005887;GO:0005886;GO:0006958;GO:0005829;GO:0045121;GO:0001618;GO:0007204;GO:0031664;GO:0045916;GO:0045730;GO:0005515;GO:2000563
MBNL1	0.273545	0.00747441	ENSG00000152601	4154	muscleblind like splicing regulator 1 [Source:HGNC Symbol;Acc:HGNC:6923]""	GO:0010494;GO:0005737;GO:0001069;GO:0001701;GO:0007399;GO:0030326;GO:0005813;GO:0044822;GO:0043484;GO:0005634;GO:0005654;GO:0003725;GO:0003723;GO:0005515;GO:0045445;GO:0046872;GO:0008380	regulatory region RNA binding;nucleoplasm;protein binding;RNA splicing;centrosome;cytoplasm;poly(A) RNA binding;cytoplasmic stress granule;embryonic limb morphogenesis;myoblast differentiation;regulation of RNA splicing;RNA binding;metal ion binding;nervous system development;double-stranded RNA binding;nucleus;in utero embryonic development
GINS3	0.567557	0.00749302	ENSG00000181938	64785	GINS complex subunit 3 (Psf3 homolog) [Source:HGNC Symbol;Acc:HGNC:25851]""	GO:0005654;GO:0006271;GO:0000278	nucleoplasm;mitotic cell cycle;DNA strand elongation involved in DNA replication
MT-ND2	0.160135	0.0075087	ENSG00000198763	4536	mitochondrially encoded NADH:ubiquinone oxidoreductase core subunit 2 [Source:HGNC Symbol;Acc:HGNC:7456]""	GO:0072593;GO:0035255;GO:0008137;GO:0016021;GO:0044237;GO:0006120;GO:0019901;GO:0005743;GO:0005739;GO:0014069;GO:0005747;GO:0022904;GO:0055114;GO:0044281	protein kinase binding;mitochondrial inner membrane;NADH dehydrogenase (ubiquinone) activity;small molecule metabolic process;integral component of membrane;ionotropic glutamate receptor binding;mitochondrial respiratory chain complex I;respiratory electron transport chain;postsynaptic density;mitochondrion;reactive oxygen species metabolic process;oxidation-reduction process;mitochondrial electr…
TALDO1	-0.301796	0.00751311	ENSG00000177156	6888	transaldolase 1 [Source:HGNC Symbol;Acc:HGNC:11559]""	GO:0005737;GO:0004801;GO:0005975;GO:0070062;GO:0005999;GO:0005829;GO:0019682;GO:0030246;GO:0048029;GO:0003824;GO:0006098;GO:0006112;GO:0044281;GO:0005515;GO:0009052;GO:0005634;GO:0006002;GO:0043231	xylulose biosynthetic process;fructose 6-phosphate metabolic process;glyceraldehyde-3-phosphate metabolic process;cytosol;protein binding;carbohydrate metabolic process;energy reserve metabolic process;sedoheptulose-7-phosphate:D-glyceraldehyde-3-phosphate glyceronetransferase activity;intracellular membrane-bounded organelle;carbohydrate binding;nucleus;small molecule metabolic process;catalytic…
PYROXD1	0.556074	0.00757357	ENSG00000121350	79912	pyridine nucleotide-disulphide oxidoreductase domain 1 [Source:HGNC Symbol;Acc:HGNC:26162]""	GO:0005515;GO:0055114;GO:0016491	protein binding;oxidoreductase activity;oxidation-reduction process
COMT	-0.342509	0.00774227	ENSG00000093010	1312	catechol-O-methyltransferase [Source:HGNC Symbol;Acc:HGNC:2228]""	GO:0016020;GO:0042135;GO:0042136;GO:0007614;GO:0005886;GO:0007612;GO:0030425;GO:0030424;GO:0006805;GO:0008210;GO:0044281;GO:0032496;GO:0042420;GO:0048265;GO:0070062;GO:0051930;GO:0016021;GO:0000287;GO:0005739;GO:0014070;GO:0048609;GO:0032259;GO:0035814;GO:0032502;GO:0048662;GO:0016206;GO:0044297;GO:0006584;GO:0042417;GO:0045211;GO:0008171;GO:0007268;GO:0050668;GO:0043197;GO:0007565;GO:0005829;GO:…	positive regulation of homocysteine metabolic process;magnesium ion binding;cytosol;response to lipopolysaccharide;axon;dendrite;O-methyltransferase activity;developmental process;learning;cell body;mitochondrion;catecholamine metabolic process;negative regulation of smooth muscle cell proliferation;response to organic cyclic compound;negative regulation of dopamine metabolic process;plasma membr…
ZC3H8	0.685173	0.00774852	ENSG00000144161	84524	zinc finger CCCH-type containing 8 [Source:HGNC Symbol;Acc:HGNC:30941]""	GO:0008023;GO:0033085;GO:0046677;GO:0045892;GO:0043565;GO:0000122;GO:0005634;GO:0043029;GO:0070245;GO:0046872;GO:0035363;GO:0044822;GO:0006915;GO:0001162;GO:0035327;GO:0042795;GO:0001227;GO:0003700;GO:0045945;GO:0005515;GO:0015030;GO:0042796	transcription elongation factor complex;positive regulation of thymocyte apoptotic process;Cajal body;protein binding;poly(A) RNA binding;metal ion binding;negative regulation of T cell differentiation in thymus;negative regulation of transcription from RNA polymerase II promoter;transcription factor activity;negative regulation of transcription;nucleus;transcriptional repressor activity;snRNA tr…
FAM91A1	0.269271	0.00776893	ENSG00000176853	157769	family with sequence similarity 91 member A1 [Source:HGNC Symbol;Acc:HGNC:26306]""
FAM111A	0.392097	0.00776893	ENSG00000166801	63901	family with sequence similarity 111 member A [Source:HGNC Symbol;Acc:HGNC:24725]""	GO:0005737;GO:0051607;GO:0005634;GO:0045071;GO:0006260;GO:0005515;GO:0016032;GO:0000785	negative regulation of viral genome replication;chromatin;protein binding;DNA replication;viral process;nucleus;defense response to virus;cytoplasm
GEMIN6	0.507631	0.00778217	ENSG00000152147	79833	gem nuclear organelle associated protein 6 [Source:HGNC Symbol;Acc:HGNC:20044]""	GO:0005737;GO:0000387;GO:0016604;GO:0000245;GO:0032797;GO:0005634;GO:0097504;GO:0000398;GO:0005654;GO:0010467;GO:0005515;GO:0034660;GO:0034719;GO:0005829	spliceosomal snRNP assembly;SMN-Sm protein complex;protein binding;nuclear body;Gemini of coiled bodies;spliceosomal complex assembly;cytosol;nucleus;SMN complex;cytoplasm;ncRNA metabolic process;nucleoplasm;gene expression;mRNA splicing
[truncated: 16,277 more rows]
