# Supplementary material for: Enhanced Efficacy of Aurora Kinase Inhibitors in G2/M Checkpoint Deficient TP53 Mutant Uterine Carcinomas Is Linked to the Summation of LKB1–AKT–p53 Interactions
Source: Cancers (Basel). 2021 May 3;13(9):2195. doi: 10.3390/cancers13092195 (PMC8125555; doi:10.3390/cancers13092195)
Supplement: Supplementary file 1 [file cancers-13-02195-s001.zip › Lynch and Hill Supplementary Matierals/Supplementary Table S2.xlsx]

## Sheet: Supplementary Table S2
Table S2: Differential expression results for 19-99 comparing vehicle to AZD1775 treatment
Gene ID	log2FoldChange	Adjusted p-value	EnsemblID	EntrezID	Gene.Description	GO.ID	GO.Term
HIST1H4H	1.85587	8.24155e-66	ENSG00000158406	8365	histone cluster 1"	H4h [Source:HGNC Symbol;Acc:HGNC:4788]"	GO:0034080;GO:0006335;GO:0000183;GO:0032776;GO:0003677;GO:0042393;GO:0000784;GO:0000786;GO:0000228;GO:0035574;GO:0035575;GO:0000723;GO:0044267;GO:0006303;GO:0070062;GO:0000724;GO:0006325;GO:0005634;GO:0016020;GO:0040029;GO:0005654;GO:0010467;GO:0045814;GO:0000278;GO:0006281;GO:0044822;GO:0051290;GO:0031047;GO:0007264;GO:0006302;GO:0043234;GO:0006336;GO:0006334;GO:0045653;GO:0005576;GO:0005515;GO:…
HIST1H2BG	4.24769	2.06799e-60	ENSG00000273802	8339	histone cluster 1"	H2bg [Source:HGNC Symbol;Acc:HGNC:4746]"	GO:0005737;GO:0046982;GO:0070062;GO:0019731;GO:0006325;GO:0006334;GO:0003677;GO:0005654;GO:0050830;GO:0005515;GO:0000786;GO:0000788;GO:0002227;GO:0005634;GO:0005615
HIST1H3D	3.53254	6.7253e-45	ENSG00000197409	8351	histone cluster 1"	H3d [Source:HGNC Symbol;Acc:HGNC:4767]"	GO:0042393;GO:0000183;GO:0032776;GO:0007596;GO:0000786;GO:0000788;GO:0000228;GO:0044267;GO:0070062;GO:0006325;GO:0005634;GO:0016020;GO:0040029;GO:0005654;GO:0010467;GO:0005576;GO:0045814;GO:0051290;GO:0031047;GO:0007264;GO:0003677;GO:0060968;GO:0043234;GO:0006334;GO:0006335;GO:0002230;GO:0098792;GO:0005515;GO:0046982
HIST3H2A	1.47167	9.51282e-42	ENSG00000181218	92815	histone cluster 3"	H2a [Source:HGNC Symbol;Acc:HGNC:20507]"	GO:0070062;GO:0006337;GO:0005634;GO:0003677;GO:0006342;GO:0070914;GO:0000786;GO:0000788;GO:0046982
HIST1H2BF	5.33754	1.71694e-36	ENSG00000277224	8343	histone cluster 1"	H2bf [Source:HGNC Symbol;Acc:HGNC:4752]"	GO:0005737;GO:0046982;GO:0070062;GO:0019731;GO:0006325;GO:0006334;GO:0003677;GO:0005654;GO:0050830;GO:0005515;GO:0000786;GO:0000788;GO:0002227;GO:0005634;GO:0005615
HIST1H3H	2.05248	2.14266e-32	ENSG00000278828	8357	histone cluster 1"	H3h [Source:HGNC Symbol;Acc:HGNC:4775]"	GO:0042393;GO:0000183;GO:0032776;GO:0007596;GO:0000786;GO:0000788;GO:0000228;GO:0044267;GO:0070062;GO:0006325;GO:0005634;GO:0016020;GO:0040029;GO:0005654;GO:0010467;GO:0005576;GO:0045814;GO:0051290;GO:0031047;GO:0007264;GO:0003677;GO:0060968;GO:0043234;GO:0006334;GO:0006335;GO:0002230;GO:0098792;GO:0005515;GO:0046982
HIST1H2AI	2.30156	7.20367e-32	ENSG00000196747	8329	histone cluster 1"	H2ai [Source:HGNC Symbol;Acc:HGNC:4725]"	GO:0070062;GO:0006342;GO:0005634;GO:0003677;GO:0019899;GO:0000790;GO:0008150;GO:0005515;GO:0000786;GO:0046982
CCDC144NL	3.29783	1.72002e-31	ENSG00000205212	339184	coiled-coil domain containing 144 family"	N-terminal like [Source:HGNC Symbol;Acc:HGNC:33735]"
TXNIP	1.30343	9.86392e-31	ENSG00000265972	10628	thioredoxin interacting protein [Source:HGNC Symbol;Acc:HGNC:16952]""	GO:0071228;GO:0048008;GO:0004857;GO:0043086;GO:0007049;GO:0005737;GO:0032355;GO:0000122;GO:0005634;GO:0035872;GO:0009612;GO:0043065;GO:0005758;GO:0042127;GO:0030216;GO:0045087;GO:0006606;GO:0051592;GO:0006979;GO:0031625;GO:0042542;GO:0005829;GO:0042493;GO:0009749;GO:0051782;GO:0006351;GO:0005515;GO:0032570	keratinocyte differentiation;response to calcium ion;cytosol;cytoplasm;protein import into nucleus;mitochondrial intermembrane space;response to progesterone;response to oxidative stress;platelet-derived growth factor receptor signaling pathway;innate immune response;protein binding;positive regulation of apoptotic process;nucleotide-binding domain;negative regulation of catalytic activity;enzyme…
TNFAIP3	1.63014	1.12817e-27	ENSG00000118503	7128	TNF alpha induced protein 3 [Source:HGNC Symbol;Acc:HGNC:11896]""	GO:1902042;GO:0045824;GO:0050869;GO:0032480;GO:2000349;GO:0071108;GO:0010803;GO:0072666;GO:0050727;GO:0061043;GO:0008270;GO:0007166;GO:0003677;GO:0033209;GO:0071222;GO:0070936;GO:0006955;GO:0005737;GO:0050728;GO:0070062;GO:0019900;GO:0032495;GO:0004842;GO:0005634;GO:0070433;GO:0035872;GO:0035871;GO:0032703;GO:0002020;GO:0043124;GO:0031397;GO:0034148;GO:0016579;GO:0032720;GO:0070536;GO:1903364;GO:…	negative regulation of interleukin-2 production;DNA binding;negative regulation of B cell activation;protease binding;tumor necrosis factor-mediated signaling pathway;cytosol;cytoplasm;protein deubiquitination;regulation of tumor necrosis factor-mediated signaling pathway;regulation of defense response to virus by host;protein deubiquitination involved in ubiquitin-dependent protein catabolic pro…
HIST1H2AE	2.50669	1.17023e-25	ENSG00000277075	3012	histone cluster 1"	H2ae [Source:HGNC Symbol;Acc:HGNC:4724]"	GO:0008285;GO:0070062;GO:0006342;GO:0005634;GO:0003677;GO:0000790;GO:0000786;GO:0046982
HIST1H2AC	0.861913	1.01488e-23	ENSG00000180573	8334	histone cluster 1"	H2ac [Source:HGNC Symbol;Acc:HGNC:4733]"	GO:0008285;GO:0070062;GO:0006342;GO:0005634;GO:0003677;GO:0000790;GO:0003674;GO:0000786;GO:0046982
HIST2H2BF	1.59173	1.10394e-23	ENSG00000203814	440689	histone cluster 2"	H2bf [Source:HGNC Symbol;Acc:HGNC:24700]"	GO:0005737;GO:0070062;GO:0006325;GO:0006334;GO:0003677;GO:0005654;GO:0003674;GO:0000786;GO:0000788;GO:0046982;GO:0005634
FOS	1.29823	1.42263e-21	ENSG00000170345	2353	FBJ murine osteosarcoma viral oncogene homolog [Source:HGNC Symbol;Acc:HGNC:3796]""	GO:0006954;GO:0034138;GO:0034134;GO:0006366;GO:0038123;GO:0001077;GO:0009416;GO:0051412;GO:0038124;GO:0003677;GO:1902895;GO:0032496;GO:0001661;GO:0014070;GO:0005783;GO:0035994;GO:0006306;GO:0035902;GO:0008134;GO:0005634;GO:0016020;GO:0009636;GO:0043565;GO:0009612;GO:0005654;GO:0006357;GO:0070412;GO:0043005;GO:0000979;GO:0035666;GO:0045672;GO:0003690;GO:0000982;GO:0034097;GO:0005667;GO:0044212;GO:…	neuron projection;RNA polymerase II core promoter sequence-specific DNA binding;cellular response to hormone stimulus;cytosol;response to cytokine;response to immobilization stress;response to lipopolysaccharide;protein heterodimerization activity;conditioned taste aversion;DNA methylation;R-SMAD binding;Fc-epsilon receptor signaling pathway;toll-like receptor TLR1:TLR2 signaling pathway;transcri…
PPP1R15A	1.03961	3.09174e-21	ENSG00000087074	23645	protein phosphatase 1 regulatory subunit 15A [Source:HGNC Symbol;Acc:HGNC:14375]""	GO:0032515;GO:0005783;GO:1902310;GO:0032516;GO:0072703;GO:0035690;GO:0090648;GO:0010801;GO:0005789;GO:0071862;GO:0010628;GO:0034644;GO:0033138;GO:1903573;GO:0014070;GO:0008285;GO:0005737;GO:0070972;GO:0010955;GO:0016020;GO:0007050;GO:0000164;GO:0005739;GO:0030512;GO:0043065;GO:0045943;GO:0036496;GO:1904310;GO:0045765;GO:1904312;GO:1904314;GO:0072732;GO:1990441;GO:0005794;GO:0071236;GO:0032058;GO:…	negative regulation of transcription from RNA polymerase II promoter in response to endoplasmic reticulum stress;endoplasmic reticulum membrane;negative regulation of peptidyl-threonine phosphorylation;intrinsic apoptotic signaling pathway in response to endoplasmic reticulum stress;cell cycle arrest;protein phosphatase type 1 activator activity;Golgi apparatus;cellular response to organic cyclic…
HMMR	0.92541	1.19847e-19	ENSG00000072571	3161	hyaluronan-mediated motility receptor (RHAMM) [Source:HGNC Symbol;Acc:HGNC:5012]""	GO:0005737;GO:0030212;GO:0030214;GO:0005540;GO:0009986;GO:0016020;GO:0044281;GO:0005515;GO:0005886;GO:0030203;GO:0005975	protein binding;carbohydrate metabolic process;small molecule metabolic process;cytoplasm;glycosaminoglycan metabolic process;hyaluronan metabolic process;hyaluronan catabolic process;membrane;cell surface;hyaluronic acid binding;plasma membrane
HIST2H4B	1.80967	8.68632e-19	ENSG00000270276	554313	histone cluster 2"	H4b [Source:HGNC Symbol;Acc:HGNC:29607]"	GO:0006352;GO:0045653;GO:0000183;GO:0032776;GO:0003677;GO:0042393;GO:0000784;GO:0000786;GO:0000228;GO:0035574;GO:0035575;GO:0000723;GO:0044267;GO:0006303;GO:0070062;GO:0000724;GO:0006325;GO:0005634;GO:0016020;GO:0040029;GO:0005654;GO:0010467;GO:0045814;GO:0000278;GO:0006281;GO:0044822;GO:0051290;GO:0031047;GO:0007264;GO:0034080;GO:0006302;GO:0043234;GO:0006336;GO:0006334;GO:0006335;GO:0005576;GO:…
HIST1H3B	2.87824	1.05827e-18	ENSG00000274267	8358	histone cluster 1"	H3b [Source:HGNC Symbol;Acc:HGNC:4776]"	GO:0042393;GO:0000183;GO:0032776;GO:0007596;GO:0000786;GO:0000788;GO:0000228;GO:0044267;GO:0070062;GO:0006325;GO:0005634;GO:0016020;GO:0040029;GO:0005654;GO:0010467;GO:0005576;GO:0045814;GO:0051290;GO:0031047;GO:0007264;GO:0003677;GO:0060968;GO:0043234;GO:0006334;GO:0006335;GO:0002230;GO:0098792;GO:0005515;GO:0046982
TNF	1.53127	4.03155e-18	ENSG00000228321	7124	tumor necrosis factor [Source:HGNC Symbol;Acc:HGNC:11892]""	GO:0034116;GO:0051044;GO:0060557;GO:0060559;GO:0010803;GO:0007166;GO:0051897;GO:0090002;GO:0045785;GO:0009615;GO:0016020;GO:0000165;GO:0051798;GO:0032729;GO:0071316;GO:0032722;GO:0045668;GO:0043122;GO:0043123;GO:0042127;GO:0050830;GO:0045994;GO:0060664;GO:0010033;GO:0044212;GO:0045416;GO:0031663;GO:0071222;GO:0030198;GO:1901671;GO:1903140;GO:0010888;GO:0006927;GO:0009897;GO:0005125;GO:0048566;GO:…	cellular response to organic cyclic compound;negative regulation of bicellular tight junction assembly;positive regulation of protein complex disassembly;identical protein binding;protein import into nucleus;negative regulation of myoblast differentiation;positive regulation of JUN kinase activity;negative regulation of branching involved in lung morphogenesis;regulation of protein secretion;posi…
HIST1H2BD	0.923065	4.03155e-18	ENSG00000158373	3017	histone cluster 1"	H2bd [Source:HGNC Symbol;Acc:HGNC:4747]"	GO:0005737;GO:0070062;GO:0006325;GO:0006334;GO:0003677;GO:0005654;GO:0003674;GO:0000786;GO:0000788;GO:0046982;GO:0005634
AURKA	0.903413	1.65718e-17	ENSG00000087586	6790	aurora kinase A [Source:HGNC Symbol;Acc:HGNC:11393]""	GO:0045840;GO:0032436;GO:0000086;GO:0007049;GO:0072686;GO:0032355;GO:0000780;GO:0000226;GO:0005929;GO:0031616;GO:0007067;GO:0046777;GO:0051301;GO:1990138;GO:0032091;GO:0043203;GO:0005819;GO:0071539;GO:0009948;GO:0005813;GO:0005634;GO:1900195;GO:0005814;GO:0005815;GO:0043146;GO:0004674;GO:0043066;GO:0004712;GO:0005876;GO:0004672;GO:0032465;GO:0007100;GO:0048471;GO:0032133;GO:0051297;GO:0005524;GO:…	mitotic cell cycle;spindle midzone;positive regulation of proteasomal ubiquitin-dependent protein catabolic process;axon hillock;microtubule cytoskeleton;cytosol;mitotic spindle organization;chromosome passenger complex;histone-serine phosphorylation;spindle assembly involved in female meiosis I;centrosome;spindle;mitotic centrosome separation;protein localization to centrosome;negative regulatio…
EGR1	0.804007	2.89111e-17	ENSG00000120738	1958	early growth response 1 [Source:HGNC Symbol;Acc:HGNC:3238]""	GO:0019221;GO:0071480;GO:0030509;GO:0001077;GO:0070498;GO:0003677;GO:0032868;GO:0042981;GO:0005737;GO:0072110;GO:0000122;GO:0061418;GO:0005634;GO:0030217;GO:0005654;GO:0071310;GO:0006366;GO:0033233;GO:0045944;GO:0046872;GO:0000982;GO:0090090;GO:0043565;GO:0035035;GO:0035914;GO:0072303;GO:0045893;GO:0044212;GO:0071506;GO:0071504;GO:0003700;GO:0009749;GO:0006355;GO:0000976;GO:0000977;GO:0005515;GO:…	nucleoplasm;cytoplasm;BMP signaling pathway;regulation of protein sumoylation;transcription from RNA polymerase II promoter;positive regulation of glomerular metanephric mesangial cell proliferation;transcription factor activity;protein binding;DNA binding;response to insulin;histone acetyltransferase binding;cellular response to heparin;regulation of transcription from RNA polymerase II promoter…
HIST3H2BB	1.86405	1.23175e-15	ENSG00000196890	128312	histone cluster 3"	H2bb [Source:HGNC Symbol;Acc:HGNC:20514]"	GO:0005737;GO:0006325;GO:0006334;GO:0003677;GO:0005654;GO:0003674;GO:0000786;GO:0000788;GO:0046982;GO:0005634
CCL20	0.923822	1.68181e-15	ENSG00000115009	6364	chemokine (C-C motif) ligand 20 [Source:HGNC Symbol;Acc:HGNC:10619]""	GO:0070098;GO:0005125;GO:0071222;GO:0071223;GO:0008009;GO:0007165;GO:0048247;GO:0048020;GO:0051770;GO:0043547;GO:0071356;GO:0050726;GO:0071310;GO:2000406;GO:0007186;GO:0030593;GO:0006935;GO:0042060;GO:0006954;GO:0006955;GO:0007267;GO:0005615;GO:0002548;GO:0071347;GO:0071346;GO:0005576;GO:0005515;GO:0070374;GO:0042742	cytokine activity;positive regulation of T cell migration;cellular response to tumor necrosis factor;cell-cell signaling;extracellular space;wound healing;extracellular region;protein binding;positive regulation of GTPase activity;chemokine-mediated signaling pathway;cellular response to interferon-gamma;defense response to bacterium;lymphocyte chemotaxis;positive regulation of interleukin-1 alph…
CENPE	1.13466	1.89588e-15	ENSG00000138778	1062	centromere protein E [Source:HGNC Symbol;Acc:HGNC:1856]""	GO:0016020;GO:0051382;GO:0007018;GO:0007596;GO:0016887;GO:0005871;GO:0000775;GO:0005874;GO:0030071;GO:0051301;GO:0005737;GO:0005634;GO:0000940;GO:0007275;GO:0007080;GO:0005694;GO:0003777;GO:0015630;GO:0000278;GO:0019886;GO:0008017;GO:1990023;GO:0000779;GO:0008152;GO:0007079;GO:0043515;GO:0007059;GO:0007264;GO:0051315;GO:0000776;GO:0005829;GO:0030496;GO:0005524;GO:0005515;GO:0045860	mitotic cell cycle;kinetochore binding;cytosol;cytoplasm;chromosome segregation;condensed chromosome outer kinetochore;metabolic process;regulation of mitotic metaphase/anaphase transition;chromosome;kinetochore;attachment of mitotic spindle microtubules to kinetochore;cell division;protein binding;microtubule cytoskeleton;kinetochore assembly;ATP binding;membrane;mitotic metaphase plate congress…
HIST1H2BJ	1.95752	2.40322e-15	ENSG00000124635	8970	histone cluster 1"	H2bj [Source:HGNC Symbol;Acc:HGNC:4761]"	GO:0005737;GO:0046982;GO:0005615;GO:0019731;GO:0006325;GO:0006334;GO:0003677;GO:0005654;GO:0050830;GO:0000786;GO:0000788;GO:0002227;GO:0005634
ZNF844	1.38907	1.95325e-14	ENSG00000223547	284391	zinc finger protein 844 [Source:HGNC Symbol;Acc:HGNC:25932]""	GO:0005515;GO:0005634;GO:0005622;GO:0006355;GO:0006351;GO:0003676;GO:0003677;GO:0046872	nucleic acid binding;DNA binding;protein binding;intracellular;regulation of transcription;nucleus;metal ion binding;transcription
MYLIP	1.07846	9.00765e-14	ENSG00000007944	29116	myosin regulatory light chain interacting protein [Source:HGNC Symbol;Acc:HGNC:21155]""	GO:0005856;GO:0005737;GO:0005622;GO:0045732;GO:0007399;GO:0008092;GO:0061630;GO:0042787;GO:0019898;GO:0010989;GO:0016567;GO:0004842;GO:0008270;GO:0005515;GO:0005886;GO:0032803;GO:0042632;GO:0006928;GO:0016874;GO:0031648	protein destabilization;regulation of low-density lipoprotein particle receptor catabolic process;intracellular;ubiquitin protein ligase activity;ubiquitin-protein transferase activity;movement of cell or subcellular component;extrinsic component of membrane;negative regulation of low-density lipoprotein particle clearance;zinc ion binding;cytoplasm;ligase activity;cytoskeletal protein binding;ch…
ATF3	1.6736	3.31658e-13	ENSG00000162772	467	activating transcription factor 3 [Source:HGNC Symbol;Acc:HGNC:785]""	GO:1990622;GO:0010628;GO:0003677;GO:0001078;GO:0006094;GO:0043565;GO:0005730;GO:0005634;GO:0003714;GO:0005654;GO:0006366;GO:1903984;GO:0000976;GO:0000982;GO:0042802;GO:0042803;GO:0008284;GO:1990440;GO:0044267;GO:0035914;GO:0036499;GO:0045892;GO:0061394;GO:0044212;GO:0030968;GO:0003700;GO:0000122;GO:0001228;GO:0006355;GO:0006357;GO:0045944;GO:0000977;GO:0005515;GO:0034198;GO:0000978;GO:0046982;GO:…	DNA binding;protein homodimerization activity;nucleoplasm;negative regulation of transcription from RNA polymerase II promoter;identical protein binding;transcription from RNA polymerase II promoter;transcription corepressor activity;regulation of transcription from RNA polymerase II promoter;transcription factor activity;cellular response to amino acid starvation;positive regulation of gene expr…
DHRS2	1.02918	4.40745e-13	ENSG00000100867	10202	dehydrogenase/reductase (SDR family) member 2 [Source:HGNC Symbol;Acc:HGNC:18349]""	GO:0005737;GO:0008285;GO:0070062;GO:0005634;GO:0005635;GO:0009636;GO:0005739;GO:0008152;GO:0004090;GO:0043066;GO:0005515;GO:0005759;GO:0034599;GO:0008207;GO:0043011;GO:0055114;GO:0016491	metabolic process;nuclear envelope;negative regulation of apoptotic process;protein binding;myeloid dendritic cell differentiation;oxidoreductase activity;carbonyl reductase (NADPH) activity;C21-steroid hormone metabolic process;response to toxic substance;nucleus;oxidation-reduction process;cytoplasm;mitochondrion;cellular response to oxidative stress;negative regulation of cell proliferation;mi…
HIST1H2BC	0.829973	1.11448e-12	ENSG00000180596	8347	histone cluster 1"	H2bc [Source:HGNC Symbol;Acc:HGNC:4757]"	GO:0005737;GO:0046982;GO:0070062;GO:0019731;GO:0006325;GO:0006334;GO:0003677;GO:0005654;GO:0050830;GO:0005515;GO:0000786;GO:0000788;GO:0002227;GO:0005634;GO:0005615
HIST1H4E	1.86145	5.08164e-12	ENSG00000276966	8367	histone cluster 1"	H4e [Source:HGNC Symbol;Acc:HGNC:4790]"	GO:0006352;GO:0045653;GO:0000183;GO:0032776;GO:0003677;GO:0042393;GO:0000784;GO:0000786;GO:0000228;GO:0035574;GO:0035575;GO:0000723;GO:0044267;GO:0006303;GO:0070062;GO:0000724;GO:0006325;GO:0005634;GO:0016020;GO:0040029;GO:0005654;GO:0010467;GO:0045814;GO:0000278;GO:0006281;GO:0044822;GO:0051290;GO:0031047;GO:0007264;GO:0034080;GO:0006302;GO:0043234;GO:0006336;GO:0006334;GO:0006335;GO:0005576;GO:…
CCNL1	0.859216	1.70931e-11	ENSG00000163660	57018	cyclin L1 [Source:HGNC Symbol;Acc:HGNC:20569]""	GO:0016607;GO:1901409;GO:0005515;GO:0016538;GO:0000079;GO:0019901;GO:0006355;GO:0045737;GO:0006351;GO:0000307;GO:0045944;GO:0005634;GO:0006396	positive regulation of transcription from RNA polymerase II promoter;cyclin-dependent protein serine/threonine kinase regulator activity;protein kinase binding;RNA processing;protein binding;regulation of transcription;nuclear speck;cyclin-dependent protein kinase holoenzyme complex;nucleus;positive regulation of cyclin-dependent protein serine/threonine kinase activity;transcription;positive reg…
FRG2C	4.57855	1.97163e-11	ENSG00000172969	100288801	FSHD region gene 2 family member C [Source:HGNC Symbol;Acc:HGNC:33626]""	GO:0005634	nucleus
TUFT1	0.879332	2.04847e-11	ENSG00000143367	7286	tuftelin 1 [Source:HGNC Symbol;Acc:HGNC:12422]""	GO:0005737;GO:0042476;GO:0030282;GO:0005576;GO:0005515;GO:0030345;GO:0035556;GO:0005622;GO:0016591	odontogenesis;intracellular signal transduction;extracellular region;protein binding;structural constituent of tooth enamel;intracellular;DNA-directed RNA polymerase II;bone mineralization;cytoplasm
ICAM1	1.24527	2.66453e-11	ENSG00000090339	3383	intercellular adhesion molecule 1 [Source:HGNC Symbol;Acc:HGNC:5344]""	GO:1902042;GO:0046718;GO:0045907;GO:0016337;GO:0019221;GO:0031669;GO:0009897;GO:0042493;GO:0030155;GO:0097368;GO:0050900;GO:0004872;GO:0034698;GO:0002457;GO:0071222;GO:0032496;GO:0005925;GO:0061028;GO:0014070;GO:0043200;GO:0001666;GO:0010212;GO:0070062;GO:0010477;GO:0071356;GO:1900027;GO:0016021;GO:0016020;GO:0046813;GO:0071312;GO:0071310;GO:0030198;GO:0046688;GO:0071333;GO:0032403;GO:0022614;GO:…	positive regulation of nitric oxide biosynthetic process;positive regulation of NF-kappaB transcription factor activity;ovarian follicle development;transmembrane signaling receptor activity;sensory perception of sound;leukocyte migration;response to lipopolysaccharide;response to amphetamine;T cell activation via T cell receptor contact with antigen bound to MHC molecule on antigen presenting ce…
CRISP3	1.16398	4.29866e-11	ENSG00000096006	10321	cysteine-rich secretory protein 3 [Source:HGNC Symbol;Acc:HGNC:16904]""	GO:0006952;GO:0016021;GO:0070062;GO:0045087;GO:0042581;GO:0005576;GO:0003674;GO:0005578;GO:0005615	innate immune response;defense response;extracellular region;molecular_function;extracellular space;specific granule;proteinaceous extracellular matrix;integral component of membrane;extracellular exosome
SMC4	0.622476	6.59615e-11	ENSG00000113810	10051	structural maintenance of chromosomes 4 [Source:HGNC Symbol;Acc:HGNC:14013]""	GO:0005737;GO:0000070;GO:0051383;GO:0000278;GO:0010032;GO:0005829;GO:0045132;GO:0005654;GO:0000796;GO:0005524;GO:0005515;GO:0007076;GO:0046982;GO:0005694;GO:0005634;GO:0051301;GO:0051276	mitotic cell cycle;kinetochore organization;chromosome organization;cell division;protein binding;meiotic chromosome condensation;mitotic chromosome condensation;protein heterodimerization activity;cytosol;condensin complex;ATP binding;nucleoplasm;cytoplasm;nucleus;mitotic sister chromatid segregation;meiotic chromosome segregation;chromosome
FOSB	1.67468	6.85032e-11	ENSG00000125740	2354	FBJ murine osteosarcoma viral oncogene homolog B [Source:HGNC Symbol;Acc:HGNC:3797]""	GO:0001077;GO:0051412;GO:0003677;GO:0043565;GO:0000122;GO:0005634;GO:0009612;GO:0006366;GO:0003690;GO:0000982;GO:0008134;GO:0071277;GO:0032870;GO:0051591;GO:0043278;GO:0003700;GO:0007565;GO:0042493;GO:0006355;GO:0006357;GO:0045944;GO:0032570;GO:0000978	cellular response to hormone stimulus;double-stranded DNA binding;transcription from RNA polymerase II promoter;response to progesterone;regulation of transcription from RNA polymerase II promoter;response to morphine;response to corticosterone;transcription factor activity;DNA binding;RNA polymerase II core promoter proximal region sequence-specific DNA binding;negative regulation of transcripti…
ZNF441	2.03013	6.10387e-10	ENSG00000197044	126068	zinc finger protein 441 [Source:HGNC Symbol;Acc:HGNC:20875]""	GO:0005634;GO:0005622;GO:0006355;GO:0006351;GO:0003676;GO:0003677;GO:0046872	nucleic acid binding;DNA binding;transcription;intracellular;regulation of transcription;nucleus;metal ion binding
ARRDC3	1.15192	3.29521e-09	ENSG00000113369	57561	arrestin domain containing 3 [Source:HGNC Symbol;Acc:HGNC:29263]""	GO:0031651;GO:0060613;GO:0051443;GO:0031699;GO:0044252;GO:0005764;GO:0071879;GO:0005515;GO:0005886;GO:0001659;GO:0005768;GO:0005769;GO:0043588;GO:0090327	skin development;temperature homeostasis;endosome;negative regulation of multicellular organismal metabolic process;lysosome;protein binding;negative regulation of locomotion involved in locomotory behavior;positive regulation of adrenergic receptor signaling pathway;beta-3 adrenergic receptor binding;fat pad development;positive regulation of ubiquitin-protein transferase activity;early endosome…
BIRC3	0.787127	3.35266e-09	ENSG00000023445	330	baculoviral IAP repeat containing 3 [Source:HGNC Symbol;Acc:HGNC:591]""	GO:0045121;GO:0034138;GO:0038061;GO:0033209;GO:0010803;GO:0008270;GO:0007166;GO:0042981;GO:0060544;GO:0002224;GO:0005737;GO:2000116;GO:0004842;GO:0005634;GO:0050727;GO:0005654;GO:0043066;GO:0031398;GO:0035666;GO:0043027;GO:0043123;GO:0070266;GO:0045088;GO:0010939;GO:0060546;GO:0045087;GO:0051291;GO:0034121;GO:0012501;GO:0007283;GO:0034142;GO:1990001;GO:0016874;GO:0043234;GO:0002756;GO:0039535;GO:…	I-kappaB kinase/NF-kappaB signaling;inhibition of cysteine-type endopeptidase activity involved in apoptotic process;regulation of toll-like receptor signaling pathway;cytosol;positive regulation of protein ubiquitination;zinc ion binding;toll-like receptor 4 signaling pathway;protein ubiquitination;protein heterooligomerization;cell surface receptor signaling pathway;innate immune response;negat…
TUBA1B	-0.51411	3.90998e-09	ENSG00000123416	10376	tubulin alpha 1b [Source:HGNC Symbol;Acc:HGNC:18809]""	GO:0044267;GO:0031625;GO:0006457;GO:0070062;GO:0008152;GO:0071353;GO:0051084;GO:0005200;GO:0003924;GO:0005525;GO:0030705;GO:0005881;GO:0043209;GO:0003725;GO:0000226;GO:0005515;GO:0005198;GO:0005874;GO:0051301;GO:0007017	structural constituent of cytoskeleton;cellular protein metabolic process;cellular response to interleukin-4;cytoskeleton-dependent intracellular transport;cell division;protein binding;double-stranded RNA binding;microtubule-based process;GTPase activity;protein folding;structural molecule activity;myelin sheath;metabolic process;microtubule;cytoplasmic microtubule;ubiquitin protein ligase bindi…
KLF10	1.00612	6.5076e-09	ENSG00000155090	7071	Kruppel-like factor 10 [Source:HGNC Symbol;Acc:HGNC:11810]""	GO:0008285;GO:0007623;GO:0005515;GO:0008283;GO:0003700;GO:0006355;GO:0005634;GO:0000122;GO:0035019;GO:0001501;GO:0042752;GO:0045892;GO:0006351;GO:0009267;GO:0001046;GO:0007267;GO:0045672;GO:0046872;GO:0030282;GO:0007179;GO:1901653	transcription factor activity;negative regulation of transcription from RNA polymerase II promoter;circadian rhythm;cellular response to peptide;cell proliferation;protein binding;somatic stem cell population maintenance;cellular response to starvation;negative regulation of transcription;bone mineralization;regulation of transcription;nucleus;metal ion binding;cell-cell signaling;transcription;s…
LRIG1	-0.546022	1.10064e-08	ENSG00000144749	26018	leucine-rich repeats and immunoglobulin-like domains 1 [Source:HGNC Symbol;Acc:HGNC:17360]""	GO:0007605;GO:0016021;GO:0032474;GO:0005515;GO:0060384	protein binding;innervation;integral component of membrane;otolith morphogenesis;sensory perception of sound
HIST2H2BE	0.658371	1.4603e-08	ENSG00000184678	8349	histone cluster 2"	H2be [Source:HGNC Symbol;Acc:HGNC:4760]"	GO:0005737;GO:0046982;GO:0070062;GO:0019731;GO:0006325;GO:0006334;GO:0003677;GO:0005654;GO:0050830;GO:0000786;GO:0000788;GO:0002227;GO:0005634;GO:0005615
POLR2A	0.575952	1.9438e-08	ENSG00000181222	5430	polymerase (RNA) II (DNA directed) polypeptide A"	220kDa [Source:HGNC Symbol;Acc:HGNC:9187]"	GO:0001055;GO:0001172;GO:0003677;GO:0050434;GO:0034587;GO:0014070;GO:0006283;GO:0005719;GO:0005634;GO:0010467;GO:0005654;GO:0071453;GO:0006367;GO:0006366;GO:0006368;GO:0046872;GO:0008380;GO:0033120;GO:0005515;GO:0006281;GO:0044822;GO:0006289;GO:0003968;GO:0031047;GO:0001047;GO:0035019;GO:0016032;GO:0031625;GO:0000398;GO:0006355;GO:0006370;GO:0005665;GO:0006351;GO:0000974;GO:0003899
TUBB	-0.484855	2.20374e-08	ENSG00000229684	203068	tubulin beta class I [Source:HGNC Symbol;Acc:HGNC:20778]""	GO:0005200;GO:0000086;GO:0032794;GO:0006928;GO:0036464;GO:0005198;GO:0005874;GO:0051225;GO:0051301;GO:0005856;GO:0070062;GO:0005634;GO:0030705;GO:0032403;GO:0005525;GO:0043234;GO:0000278;GO:0042288;GO:0003924;GO:0009987;GO:0044297;GO:0031625;GO:0019904;GO:0008152;GO:0006996;GO:0007017;GO:0005641;GO:0042267;GO:0005515;GO:0005829	cellular process;structural constituent of cytoskeleton;MHC class I protein binding;mitotic cell cycle;cytosol;movement of cell or subcellular component;metabolic process;microtubule-based process;cell body;cytoskeleton;organelle organization;cell division;protein binding;ubiquitin protein ligase binding;GTPase activating protein binding;spindle assembly;protein complex binding;protein complex;cy…
EIF4A2	0.544865	2.57867e-08	ENSG00000156976	1974	eukaryotic translation initiation factor 4A2 [Source:HGNC Symbol;Acc:HGNC:3284]""	GO:0003676;GO:0016887;GO:0019221;GO:1900260;GO:0044267;GO:0000288;GO:0000289;GO:0016281;GO:0010467;GO:0048471;GO:0010501;GO:0044822;GO:0005524;GO:0016032;GO:0006446;GO:0004004;GO:0004386;GO:0008152;GO:0005829;GO:0005515;GO:0006413;GO:0006412;GO:0003743	negative regulation of RNA-directed RNA polymerase activity;ATP-dependent RNA helicase activity;cytosol;metabolic process;translational initiation;helicase activity;protein binding;poly(A) RNA binding;ATP binding;nuclear-transcribed mRNA catabolic process;nuclear-transcribed mRNA poly(A) tail shortening;gene expression;ATPase activity;regulation of translational initiation;cellular protein metabo…
FAM43A	1.34251	3.13821e-08	ENSG00000185112	131583	family with sequence similarity 43 member A [Source:HGNC Symbol;Acc:HGNC:26888]""	GO:0005515	protein binding
CNNM4	0.737422	5.57634e-08	ENSG00000158158	26504	cyclin and CBS domain divalent metal cation transport mediator 4 [Source:HGNC Symbol;Acc:HGNC:105]""	GO:0015081;GO:0070166;GO:0050896;GO:0007601;GO:0035725;GO:0016323;GO:1903830;GO:0015693;GO:0010960;GO:0016021;GO:0015095	response to stimulus;magnesium ion transport;sodium ion transmembrane transport;basolateral plasma membrane;sodium ion transmembrane transporter activity;magnesium ion transmembrane transporter activity;magnesium ion transmembrane transport;visual perception;integral component of membrane;magnesium ion homeostasis;enamel mineralization
HIST1H2BK	2.62519	5.76508e-08	ENSG00000197903	85236	histone cluster 1"	H2bk [Source:HGNC Symbol;Acc:HGNC:13954]"	GO:0005737;GO:0046982;GO:0005615;GO:0019731;GO:0006325;GO:0006334;GO:0003677;GO:0005654;GO:0050830;GO:0003674;GO:0000786;GO:0000788;GO:0002227;GO:0005634
H1F0	0.474113	7.49958e-08	ENSG00000189060	3005	H1 histone family member 0 [Source:HGNC Symbol;Acc:HGNC:4714]""	GO:0005794;GO:0005719;GO:0015629;GO:0006921;GO:0012501;GO:0044822;GO:0006915;GO:0006309;GO:0005654;GO:0031490;GO:0000790;GO:0005515;GO:0000786;GO:0005634;GO:0003677;GO:0006334	nuclear chromatin;apoptotic DNA fragmentation;nucleosome;nuclear euchromatin;Golgi apparatus;nucleoplasm;protein binding;DNA binding;nucleosome assembly;chromatin DNA binding;apoptotic process;poly(A) RNA binding;cellular component disassembly involved in execution phase of apoptosis;nucleus;actin cytoskeleton;programmed cell death
DLGAP5	0.667835	1.35723e-07	ENSG00000126787	9787	discs"	large (Drosophila) homolog-associated protein 5 [Source:HGNC Symbol;Acc:HGNC:16864]"	GO:0005737;GO:0045842;GO:0008283;GO:0006470;GO:0005634;GO:0004721;GO:0005815;GO:0023052;GO:0005515;GO:0007079;GO:0031616
PTP4A1	0.578861	1.68315e-07	ENSG00000112245	7803	protein tyrosine phosphatase type IVA"	member 1 [Source:HGNC Symbol;Acc:HGNC:9634]"	GO:0005737;GO:0030335;GO:0005819;GO:0016791;GO:0070062;GO:0008138;GO:0016311;GO:0006470;GO:0004725;GO:0009898;GO:0007275;GO:0035335;GO:0005634;GO:0005769;GO:0007049;GO:0005783
ODC1	0.510501	1.91835e-07	ENSG00000115758	4953	ornithine decarboxylase 1 [Source:HGNC Symbol;Acc:HGNC:8109]""	GO:0005737;GO:0008284;GO:0009446;GO:0009615;GO:0006521;GO:0001822;GO:0006596;GO:0042176;GO:0006595;GO:0005575;GO:0003824;GO:0034641;GO:0033387;GO:0044281;GO:0005515;GO:0004586;GO:0048471;GO:0005829;GO:0042803	cellular nitrogen compound metabolic process;polyamine biosynthetic process;regulation of protein catabolic process;protein homodimerization activity;cytoplasm;polyamine metabolic process;protein binding;putrescine biosynthetic process;cellular_component;small molecule metabolic process;putrescine biosynthetic process from ornithine;ornithine decarboxylase activity;perinuclear region of cytoplasm…
HIST1H1E	2.26068	2.51841e-07	ENSG00000168298	3008	histone cluster 1"	H1e [Source:HGNC Symbol;Acc:HGNC:4718]"	GO:0005720;GO:0016584;GO:0070062;GO:0000122;GO:0044822;GO:0003677;GO:0080182;GO:0031490;GO:0006357;GO:0005515;GO:0000786;GO:0005634;GO:0098532;GO:0006334
ARC	1.72432	3.4884e-07	ENSG00000198576	23237	activity-regulated cytoskeleton-associated protein [Source:HGNC Symbol;Acc:HGNC:648]""	GO:0022604;GO:0005737;GO:0007492;GO:0007010;GO:0009952;GO:0043197;GO:0007612;GO:0045211;GO:0014069;GO:0006897;GO:0005515;GO:0005886;GO:0001669;GO:2000969;GO:0016477;GO:0005768;GO:0048168;GO:0030054;GO:0015629	postsynaptic membrane;endosome;endoderm development;learning;cell migration;cytoplasm;anterior/posterior pattern specification;positive regulation of alpha-amino-3-hydroxy-5-methyl-4-isoxazole propionate selective glutamate receptor activity;cell junction;regulation of cell morphogenesis;dendritic spine;protein binding;postsynaptic density;cytoskeleton organization;endocytosis;regulation of neuro…
FOXQ1	-0.618463	3.58049e-07	ENSG00000164379	94234	forkhead box Q1 [Source:HGNC Symbol;Acc:HGNC:20951]""	GO:0043565;GO:0003700;GO:0005634;GO:0030154;GO:0006355;GO:0006357;GO:0006351;GO:0009653;GO:0031069;GO:0000981	transcription factor activity;RNA polymerase II transcription factor activity;transcription;regulation of transcription;cell differentiation;nucleus;sequence-specific DNA binding;regulation of transcription from RNA polymerase II promoter;hair follicle morphogenesis;anatomical structure morphogenesis
FCGR1A	1.56278	3.79894e-07	ENSG00000150337	2209	Fc fragment of IgG"	high affinity Ia	receptor (CD64) [Source:HGNC Symbol;Acc:HGNC:3613]"
TCF19	-0.685168	4.1241e-07	ENSG00000224472	6941	transcription factor 19 [Source:HGNC Symbol;Acc:HGNC:11629]""	GO:0008283;GO:0003700;GO:0005634;GO:0006357;GO:0006351;GO:0005515;GO:0008270	transcription factor activity;cell proliferation;protein binding;zinc ion binding;nucleus;transcription;regulation of transcription from RNA polymerase II promoter
NDC80	0.75152	4.2841e-07	ENSG00000080986	10403	NDC80 kinetochore complex component [Source:HGNC Symbol;Acc:HGNC:16909]""	GO:0000070;GO:0000132;GO:0000278;GO:0000942;GO:0005829;GO:0016020;GO:0005200;GO:0005634;GO:0000775;GO:0008608;GO:0007052;GO:0042802;GO:0031262;GO:0051301;GO:0005515;GO:0007059;GO:0007067;GO:0007264;GO:0051315;GO:0000776;GO:0000777	kinetochore;mitotic cell cycle;structural constituent of cytoskeleton;small GTPase mediated signal transduction;establishment of mitotic spindle orientation;cell division;protein binding;mitotic nuclear division;mitotic spindle organization;chromosome segregation;identical protein binding;cytosol;Ndc80 complex;condensed chromosome kinetochore;condensed nuclear chromosome outer kinetochore;nucleus…
DEPDC1	0.743221	5.68911e-07	ENSG00000024526	55635	DEP domain containing 1 [Source:HGNC Symbol;Acc:HGNC:22949]""	GO:0043547;GO:0017053;GO:0005634;GO:0005096;GO:0005654;GO:0045892;GO:0007165;GO:0005515;GO:0035556;GO:0006351	intracellular signal transduction;nucleoplasm;protein binding;signal transduction;transcriptional repressor complex;negative regulation of transcription;positive regulation of GTPase activity;nucleus;GTPase activator activity;transcription
HIST1H1C	0.960419	6.35586e-07	ENSG00000187837	3006	histone cluster 1"	H1c [Source:HGNC Symbol;Acc:HGNC:4716]"	GO:0016584;GO:0005719;GO:0000122;GO:0044822;GO:0003677;GO:0080182;GO:0031490;GO:0006357;GO:0035327;GO:0005515;GO:0000786;GO:0005634;GO:0098532;GO:0006334
IFI6	-0.771533	7.15767e-07	ENSG00000126709	2537	interferon"	alpha-inducible protein 6 [Source:HGNC Symbol;Acc:HGNC:4054]"	GO:0019221;GO:0016021;GO:0006955;GO:0001836;GO:0043154;GO:0005739;GO:0060337;GO:0005515;GO:0051902;GO:0005886;GO:2001240
ATF4	0.591144	7.41854e-07	ENSG00000128272	468	activating transcription factor 4 [Source:HGNC Symbol;Acc:HGNC:786]""	GO:0032922;GO:1990737;GO:0034198;GO:0008022;GO:1990617;GO:0043267;GO:0043522;GO:1990590;GO:0010628;GO:0043525;GO:0034644;GO:0001077;GO:0032590;GO:1990037;GO:0006094;GO:0034399;GO:0044267;GO:0006357;GO:0005634;GO:0006520;GO:0007214;GO:0005815;GO:0043065;GO:1903204;GO:0043005;GO:0006366;GO:0042789;GO:0000981;GO:1990440;GO:0007623;GO:0005667;GO:0043565;GO:0008134;GO:0032057;GO:0036499;GO:0036091;GO:…	neuron projection;intrinsic apoptotic signaling pathway in response to endoplasmic reticulum stress;positive regulation of neuron apoptotic process;negative regulation of potassium ion transport;nucleoplasm;regulation of transcription;transcriptional activator activity;protein heterodimerization activity;transcription from RNA polymerase II promoter;gamma-aminobutyric acid signaling pathway;regul…
FAM53C	0.543133	7.56e-07	ENSG00000120709	51307	family with sequence similarity 53 member C [Source:HGNC Symbol;Acc:HGNC:1336]""	GO:0005515	protein binding
EFNA1	0.896302	8.75928e-07	ENSG00000169242	1942	ephrin-A1 [Source:HGNC Symbol;Acc:HGNC:3221]""	GO:0000187;GO:0034446;GO:0061002;GO:0046658;GO:0007411;GO:0001525;GO:0070062;GO:0000122;GO:0016020;GO:0045765;GO:0046875;GO:0033628;GO:0016477;GO:0003199;GO:0003180;GO:0030182;GO:0043535;GO:0005887;GO:0005886;GO:0007267;GO:0048013;GO:0050770;GO:0010719;GO:0050731;GO:0050730;GO:0005576;GO:0003183;GO:0005515;GO:0014028;GO:0005102	endocardial cushion to mesenchymal transition involved in heart valve formation;regulation of peptidyl-tyrosine phosphorylation;regulation of axonogenesis;notochord formation;cell-cell signaling;substrate adhesion-dependent cell spreading;negative regulation of dendritic spine morphogenesis;aortic valve morphogenesis;plasma membrane;mitral valve morphogenesis;regulation of angiogenesis;cell migra…
SIPA1	-0.848606	1.07496e-06	ENSG00000213445	6494	signal-induced proliferation-associated 1 [Source:HGNC Symbol;Acc:HGNC:10885]""	GO:0043234;GO:0051056;GO:0008022;GO:0045786;GO:0043547;GO:0030308;GO:0008283;GO:0042631;GO:0005829;GO:0016020;GO:0005096;GO:0030133;GO:0007162;GO:0007165;GO:0005515;GO:0007010;GO:0048471;GO:0005634;GO:0035556	protein complex;intracellular signal transduction;protein C-terminus binding;cell proliferation;protein binding;signal transduction;cellular response to water deprivation;positive regulation of GTPase activity;negative regulation of cell cycle;transport vesicle;perinuclear region of cytoplasm;negative regulation of cell growth;cytosol;membrane;nucleus;regulation of small GTPase mediated signal tr…
TP63	2.6139	1.22716e-06	ENSG00000073282	8626	tumor protein p63 [Source:HGNC Symbol;Acc:HGNC:15979]""	GO:2001235;GO:0051289;GO:0030425;GO:0001501;GO:0043523;GO:0061436;GO:0007219;GO:0030850;GO:0030855;GO:0043281;GO:0046872;GO:0045669;GO:0002064;GO:0005791;GO:0006367;GO:0030216;GO:0000790;GO:0019904;GO:0031069;GO:0043234;GO:0044212;GO:0001302;GO:0060157;GO:0005829;GO:0001077;GO:0005667;GO:2000271;GO:0048485;GO:0003677;GO:0031571;GO:0036342;GO:0005654;GO:0048807;GO:0000989;GO:0006366;GO:0048646;GO:…	positive regulation of mesenchymal cell proliferation;cytosol;identical protein binding;double-stranded DNA binding;developmental process;proximal/distal pattern formation;protein domain specific binding;regulation of cysteine-type endopeptidase activity involved in apoptotic process;transcription factor complex;p53 binding;morphogenesis of a polarized epithelium;epithelial cell development;negat…
KRT4	0.570313	1.24313e-06	ENSG00000170477	3851	keratin 4"	type II [Source:HGNC Symbol;Acc:HGNC:6441]"	GO:0045111;GO:0007010;GO:0009986;GO:0045095;GO:0050680;GO:0005198;GO:0005882;GO:0005515;GO:0030855;GO:0005634
ASNS	0.673149	1.33889e-06	ENSG00000070669	440	asparagine synthetase (glutamine-hydrolyzing) [Source:HGNC Symbol;Acc:HGNC:753]""	GO:0009636;GO:0034641;GO:0001889;GO:0044281;GO:0043200;GO:0006529;GO:0032354;GO:0006520;GO:0006541;GO:0009612;GO:0043066;GO:0005524;GO:0042803;GO:0045931;GO:0044267;GO:0036499;GO:0032870;GO:0048037;GO:0042149;GO:0008652;GO:0030968;GO:0070981;GO:0005829;GO:0031427;GO:0031667;GO:0004066;GO:0005515;GO:0009416	asparagine synthase (glutamine-hydrolyzing) activity;protein homodimerization activity;cellular response to hormone stimulus;cytosol;cofactor binding;cellular response to glucose starvation;negative regulation of apoptotic process;positive regulation of mitotic cell cycle;protein binding;endoplasmic reticulum unfolded protein response;small molecule metabolic process;response to nutrient levels;P…
HIST1H2BN	1.53565	1.74826e-06	ENSG00000233822	8341	histone cluster 1"	H2bn [Source:HGNC Symbol;Acc:HGNC:4749]"	GO:0005737;GO:0070062;GO:0006325;GO:0006334;GO:0003677;GO:0005654;GO:0000786;GO:0000788;GO:0046982;GO:0005634
LTB	1.03863	1.74826e-06	ENSG00000236925	4050	lymphotoxin beta [Source:HGNC Symbol;Acc:HGNC:6711]""	GO:0016020;GO:0005125;GO:0005615;GO:0045084;GO:0016021;GO:0033209;GO:0005164;GO:0005575;GO:0010467;GO:0005886;GO:0007165;GO:0005515;GO:0006955;GO:0007267;GO:0005102;GO:0048535;GO:0043588	skin development;extracellular space;signal transduction;tumor necrosis factor receptor binding;protein binding;cytokine activity;receptor binding;cellular_component;lymph node development;tumor necrosis factor-mediated signaling pathway;plasma membrane;cell-cell signaling;membrane;immune response;gene expression;integral component of membrane;positive regulation of interleukin-12 biosynthetic pr…
HFE	1.43905	1.96854e-06	ENSG00000010704	3077	hemochromatosis [Source:HGNC Symbol;Acc:HGNC:4886]""	GO:0009897;GO:0030881;GO:0032435;GO:0055037;GO:1990459;GO:0030509;GO:0055072;GO:0002626;GO:1990712;GO:0002725;GO:0006879;GO:0048260;GO:0010862;GO:1900121;GO:0006955;GO:0002474;GO:0045177;GO:0005615;GO:0031410;GO:0016021;GO:0045178;GO:2000059;GO:0097459;GO:0005886;GO:0048471;GO:2000273;GO:2000272;GO:2001186;GO:1990357;GO:0006461;GO:0032092;GO:0006953;GO:1990641;GO:0090277;GO:0005887;GO:0010039;GO:…	multicellular organismal iron ion homeostasis;positive regulation of pathway-restricted SMAD protein phosphorylation;apical part of cell;positive regulation of transferrin receptor binding;external side of plasma membrane;positive regulation of ferrous iron import into cell;cellular iron ion homeostasis;negative regulation of proteasomal ubiquitin-dependent protein catabolic process;antigen proce…
KIF20A	0.579475	2.07298e-06	ENSG00000112984	10112	kinesin family member 20A [Source:HGNC Symbol;Acc:HGNC:9787]""	GO:0007018;GO:0000281;GO:0016887;GO:0005871;GO:0005874;GO:0005819;GO:0000920;GO:0005654;GO:0005524;GO:0005794;GO:0000278;GO:0005215;GO:0008017;GO:0019901;GO:0008152;GO:0000910;GO:0016192;GO:0001578;GO:0030496;GO:0003777;GO:0005515;GO:0015031	mitotic cell cycle;Golgi apparatus;nucleoplasm;vesicle-mediated transport;metabolic process;spindle;microtubule;protein binding;mitotic cytokinesis;ATP binding;cytokinesis;ATPase activity;microtubule binding;kinesin complex;transporter activity;microtubule-based movement;microtubule bundle formation;midbody;cell separation after cytokinesis;protein kinase binding;microtubule motor activity;protei…
DUSP4	-0.515276	2.98691e-06	ENSG00000120875	1846	dual specificity phosphatase 4 [Source:HGNC Symbol;Acc:HGNC:3070]""	GO:0016791;GO:0034138;GO:0008330;GO:0034134;GO:0000188;GO:0038123;GO:0038124;GO:0035335;GO:0001706;GO:0005634;GO:0000165;GO:0005654;GO:0016311;GO:0006470;GO:0035666;GO:0008138;GO:0045087;GO:0017017;GO:0034162;GO:0002224;GO:0034146;GO:0051403;GO:0034166;GO:0034142;GO:0048011;GO:0002755;GO:0002756;GO:0004725	endoderm formation;phosphatase activity;nucleoplasm;toll-like receptor 4 signaling pathway;toll-like receptor TLR1:TLR2 signaling pathway;toll-like receptor 9 signaling pathway;protein tyrosine phosphatase activity;toll-like receptor 2 signaling pathway;protein tyrosine/serine/threonine phosphatase activity;MAPK cascade;MyD88-dependent toll-like receptor signaling pathway;MAP kinase tyrosine/seri…
HBEGF	0.96657	3.6951e-06	ENSG00000113070	1839	heparin-binding EGF-like growth factor [Source:HGNC Symbol;Acc:HGNC:3059]""	GO:0000186;GO:0030669;GO:0060326;GO:0030335;GO:0007165;GO:0048661;GO:0090303;GO:0007411;GO:0008543;GO:0051545;GO:0007517;GO:0030666;GO:0008083;GO:0051897;GO:0051549;GO:0000165;GO:0030307;GO:0016477;GO:0045087;GO:0008284;GO:0008286;GO:0005154;GO:0009986;GO:0008016;GO:0007173;GO:0005887;GO:0005886;GO:0048011;GO:0048010;GO:0007265;GO:0007264;GO:0048015;GO:0008201;GO:0005615;GO:0038095;GO:0035313;GO:…	fibroblast growth factor receptor signaling pathway;positive regulation of keratinocyte migration;Fc-epsilon receptor signaling pathway;cell surface;growth factor activity;plasma membrane;innate immune response;endocytic vesicle membrane;vascular endothelial growth factor receptor signaling pathway;extracellular region;protein binding;cell chemotaxis;MAPK cascade;positive regulation of protein ki…
KLF4	1.05355	4.16149e-06	ENSG00000136826	9314	Kruppel-like factor 4 (gut) [Source:HGNC Symbol;Acc:HGNC:6348]""	GO:0014740;GO:2000342;GO:0034115;GO:0009913;GO:0030336;GO:0070373;GO:0035166;GO:0048679;GO:0001010;GO:0060761;GO:0045429;GO:0001077;GO:0000785;GO:0008270;GO:0003676;GO:0045444;GO:0045595;GO:0071300;GO:0005737;GO:0043565;GO:0050728;GO:0001190;GO:0005719;GO:0000122;GO:0005634;GO:1901653;GO:0051247;GO:0043433;GO:0005654;GO:0044798;GO:0032270;GO:0006366;GO:0000987;GO:0003690;GO:0046872;GO:0042826;GO:…	positive regulation of nitric oxide biosynthetic process;negative regulation of interleukin-8 biosynthetic process;epidermal cell differentiation;cellular response to organic cyclic compound;nucleoplasm;cytoplasm;negative regulation of transcription from RNA polymerase II promoter;cellular response to retinoic acid;zinc ion binding;regulation of transcription from RNA polymerase II promoter;respo…
WNT7A	-0.505181	4.3719e-06	ENSG00000154764	7476	wingless-type MMTV integration site family member 7A [Source:HGNC Symbol;Acc:HGNC:12786]""	GO:0008284;GO:0008105;GO:0005125;GO:0030010;GO:0030326;GO:0090263;GO:0060173;GO:0031133;GO:0005788;GO:0060021;GO:0048103;GO:0043627;GO:0001502;GO:0050808;GO:0010628;GO:0000578;GO:0060065;GO:0060070;GO:0001525;GO:0007275;GO:0014834;GO:0032355;GO:0030666;GO:0048864;GO:0070062;GO:0021846;GO:0005615;GO:0050768;GO:0043066;GO:0035567;GO:0002062;GO:0060997;GO:0042127;GO:2000463;GO:0014719;GO:0005796;GO:…	palate development;positive regulation of JNK cascade;cartilage development;dendritic spine morphogenesis;cytokine activity;regulation of axonogenesis;uterus development;Golgi lumen;wound healing;lens fiber cell development;uterus morphogenesis;cell surface;cartilage condensation;oviduct development;Wnt signaling pathway involved in wound healing;plasma membrane;sex differentiation;extracellular …
PTCHD2	2.5569	5.5563e-06	ENSG00000204624	57540	patched domain containing 2 [Source:HGNC Symbol;Acc:HGNC:29251]""	GO:0005783;GO:0032368;GO:0007224;GO:0016021;GO:0016020;GO:0031965;GO:0003674;GO:0042632;GO:0008158	regulation of lipid transport;smoothened signaling pathway;molecular_function;endoplasmic reticulum;hedgehog receptor activity;membrane;integral component of membrane;cholesterol homeostasis;nuclear membrane
GADD45B	0.896174	5.86997e-06	ENSG00000099860	4616	growth arrest and DNA damage inducible beta [Source:HGNC Symbol;Acc:HGNC:4096]""	GO:0005737;GO:0000186;GO:0000185;GO:0006915;GO:0005515;GO:0051726;GO:0005634;GO:0030154;GO:0046330;GO:0043065;GO:0006950;GO:0006469;GO:1900745;GO:0007275	multicellular organismal development;positive regulation of JNK cascade;positive regulation of p38MAPK cascade;protein binding;positive regulation of apoptotic process;negative regulation of protein kinase activity;apoptotic process;cell differentiation;response to stress;regulation of cell cycle;nucleus;cytoplasm;activation of MAPKKK activity;activation of MAPKK activity
NFKBIA	0.633245	6.01342e-06	ENSG00000100906	4792	nuclear factor of kappa light polypeptide gene enhancer in B-cells inhibitor"	alpha [Source:HGNC Symbol;Acc:HGNC:7797]"	GO:0034138;GO:0034134;GO:0019899;GO:0038123;GO:0038124;GO:0071407;GO:0032495;GO:0032496;GO:0032403;GO:0005737;GO:0045746;GO:0007253;GO:0010468;GO:0005634;GO:0000060;GO:0031625;GO:0070417;GO:0043066;GO:0032270;GO:0045893;GO:0031072;GO:0002224;GO:0010745;GO:0033256;GO:0008134;GO:0042802;GO:0002223;GO:0042127;GO:0035994;GO:0050852;GO:0005515;GO:0008139;GO:0045087;GO:0006915;GO:0051059;GO:0034162;GO:…
CCR4	2.50692	6.23428e-06	ENSG00000183813	1233	chemokine (C-C motif) receptor 4 [Source:HGNC Symbol;Acc:HGNC:1605]""	GO:0009897;GO:0070098;GO:0016493;GO:0006954;GO:0005829;GO:0006955;GO:0007204;GO:0048872;GO:0004950;GO:0002507;GO:0001764;GO:0005887;GO:0004930;GO:0005886;GO:0007186;GO:0016021;GO:0006935	tolerance induction;integral component of plasma membrane;external side of plasma membrane;neuron migration;G-protein coupled receptor activity;C-C chemokine receptor activity;homeostasis of number of cells;cytosol;chemotaxis;chemokine receptor activity;inflammatory response;G-protein coupled receptor signaling pathway;immune response;positive regulation of cytosolic calcium ion concentration;int…
CDKN2D	1.22622	6.23428e-06	ENSG00000129355	1032	cyclin-dependent kinase inhibitor 2D (p19"	inhibits CDK4) [Source:HGNC Symbol;Acc:HGNC:1790]"	GO:0030308;GO:1902230;GO:0000082;GO:0048102;GO:0009411;GO:0033280;GO:0071901;GO:0005737;GO:0005634;GO:0005654;GO:0008285;GO:0032526;GO:0000278;GO:0007605;GO:0007050;GO:0004861;GO:0019901;GO:0042326;GO:0000079;GO:0000731;GO:0043154;GO:0005515;GO:0005829
MYEF2	0.674642	6.26787e-06	ENSG00000104177	50804	myelin expression factor 2 [Source:HGNC Symbol;Acc:HGNC:17940]""	GO:0005737;GO:0003676;GO:0030182;GO:0014902;GO:0044822;GO:0000166;GO:0005654;GO:0006351;GO:0005515;GO:0003677;GO:0005634	nucleic acid binding;neuron differentiation;protein binding;DNA binding;cytoplasm;poly(A) RNA binding;nucleus;transcription;nucleoplasm;nucleotide binding;myotube differentiation
CKS2	0.605414	6.7683e-06	ENSG00000123975	1164	CDC28 protein kinase regulatory subunit 2 [Source:HGNC Symbol;Acc:HGNC:2000]""	GO:0007127;GO:0008283;GO:0000079;GO:0016538;GO:0051301;GO:0007049	cyclin-dependent protein serine/threonine kinase regulator activity;cell division;cell proliferation;cell cycle;meiosis I;regulation of cyclin-dependent protein serine/threonine kinase activity
ZNF280A	1.50119	7.94503e-06	ENSG00000275499	129025	zinc finger protein 280A [Source:HGNC Symbol;Acc:HGNC:18597]""	GO:0001227;GO:0000122;GO:0005634;GO:0045892;GO:0006351;GO:0003676;GO:0003677;GO:0007411;GO:0046872	nucleic acid binding;negative regulation of transcription from RNA polymerase II promoter;DNA binding;transcription;axon guidance;negative regulation of transcription;nucleus;metal ion binding;transcriptional repressor activity
TIPARP	0.777409	8.84882e-06	ENSG00000163659	25976	TCDD-inducible poly(ADP-ribose) polymerase [Source:HGNC Symbol;Acc:HGNC:23696]""	GO:0006471;GO:0008585;GO:0060021;GO:0009791;GO:0010629;GO:0006807;GO:0060325;GO:0003950;GO:0005634;GO:0001822;GO:0046872;GO:0048705;GO:0048745;GO:0035326;GO:0008152;GO:0001570;GO:0071407;GO:0048008;GO:0044236;GO:0045732;GO:0008210;GO:0030097;GO:0008209	NAD+ ADP-ribosyltransferase activity;hemopoiesis;cellular response to organic cyclic compound;nitrogen compound metabolic process;face morphogenesis;palate development;platelet-derived growth factor receptor signaling pathway;multicellular organismal metabolic process;enhancer binding;smooth muscle tissue development;metal ion binding;protein ADP-ribosylation;skeletal system morphogenesis;female …
TRIM59	0.567954	8.92086e-06	ENSG00000213186	286827	tripartite motif containing 59 [Source:HGNC Symbol;Acc:HGNC:30834]""	GO:0030992;GO:0042384;GO:0005783;GO:0005813;GO:0016021;GO:0005789;GO:0046872;GO:0008270;GO:0005515;GO:0005929;GO:0043124;GO:0005622	endoplasmic reticulum membrane;integral component of membrane;protein binding;intracellular;endoplasmic reticulum;intraciliary transport particle B;negative regulation of I-kappaB kinase/NF-kappaB signaling;metal ion binding;centrosome;cilium assembly;zinc ion binding;cilium
CXCL1	0.678829	9.68661e-06	ENSG00000163739	2919	chemokine (C-X-C motif) ligand 1 (melanoma growth stimulating activity"	alpha) [Source:HGNC Symbol;Acc:HGNC:4602]"	GO:0070098;GO:0008009;GO:0030036;GO:0008047;GO:0060326;GO:0032496;GO:0035556;GO:0043085;GO:0008083;GO:0090023;GO:0007186;GO:0008285;GO:0006935;GO:0008283;GO:0006954;GO:0006955;GO:0045236;GO:0005615;GO:0007399;GO:0005622;GO:0005576;GO:0005102;GO:0007165
SNAPC1	1.12339	1.01098e-05	ENSG00000023608	6617	small nuclear RNA activating complex polypeptide 1 [Source:HGNC Symbol;Acc:HGNC:11134]""	GO:0043231;GO:0005730;GO:0005634;GO:0005654;GO:0006355;GO:0010467;GO:0003677;GO:0006383	nucleolus;nucleoplasm;DNA binding;regulation of transcription;transcription from RNA polymerase III promoter;nucleus;intracellular membrane-bounded organelle;gene expression
COL3A1	-0.753346	1.01344e-05	ENSG00000168542	1281	collagen"	type III	alpha 1 [Source:HGNC Symbol;Acc:HGNC:2201]"
ERN1	0.931859	1.30439e-05	ENSG00000178607	2081	endoplasmic reticulum to nucleus signaling 1 [Source:HGNC Symbol;Acc:HGNC:3449]""	GO:0000287;GO:0005783;GO:0019899;GO:0005789;GO:0030176;GO:1990597;GO:0004672;GO:1990630;GO:0046777;GO:0036289;GO:0007257;GO:0006987;GO:0030544;GO:0005637;GO:0004540;GO:0004521;GO:0005739;GO:0005524;GO:0004674;GO:0006397;GO:0071333;GO:1901142;GO:0006402;GO:0051879;GO:0016241;GO:0042803;GO:0005737;GO:0006468;GO:0033120;GO:0044267;GO:1990332;GO:1990604;GO:0036498;GO:0043531;GO:0090502;GO:0007050;GO:…	peptidyl-serine trans-autophosphorylation;endothelial cell proliferation;peptidyl-serine autophosphorylation;cell cycle arrest;protein homodimerization activity;cytoplasm;mRNA splicing;endonuclease activity;identical protein binding;RNA phosphodiester bond hydrolysis;endoplasmic reticulum;mitochondrion;ribonuclease activity;intrinsic apoptotic signaling pathway in response to endoplasmic reticulu…
NEFH	1.50843	1.30439e-05	ENSG00000100285	4744	neurofilament"	heavy polypeptide [Source:HGNC Symbol;Acc:HGNC:7737]"	GO:0019894;GO:0015643;GO:0030031;GO:0021510;GO:0030424;GO:0021766;GO:0005200;GO:0000226;GO:0031175;GO:0031103;GO:0021987;GO:0005737;GO:0045110;GO:0043204;GO:0043209;GO:0045502;GO:0005739;GO:0005198;GO:1902513;GO:0097418;GO:0061564;GO:0071392;GO:0060052;GO:0008017;GO:0019901;GO:0005883;GO:0005882;GO:0007409;GO:0042220;GO:0001552;GO:0034599;GO:0097481;GO:0030674;GO:1903935;GO:0007420;GO:1903937;GO:…
GADD45A	0.77035	1.44662e-05	ENSG00000116717	1647	growth arrest and DNA damage inducible alpha [Source:HGNC Symbol;Acc:HGNC:4095]""	GO:0000185;GO:0000086;GO:0071260;GO:0006469;GO:0005737;GO:0005654;GO:0071479;GO:0005634;GO:0043065;GO:2000379;GO:1900745;GO:0006281;GO:0006915;GO:0007050;GO:0046330;GO:0001047;GO:0071850;GO:0042770;GO:0051726;GO:0000079;GO:0006950;GO:0007098;GO:0005515	cell cycle arrest;positive regulation of JNK cascade;nucleoplasm;cytoplasm;response to stress;negative regulation of protein kinase activity;activation of MAPKKK activity;core promoter binding;centrosome cycle;protein binding;positive regulation of apoptotic process;positive regulation of reactive oxygen species metabolic process;regulation of cell cycle;signal transduction in response to DNA dam…
NGFR	1.22957	1.51104e-05	ENSG00000064300	4804	nerve growth factor receptor [Source:HGNC Symbol;Acc:HGNC:7809]""	GO:0009897;GO:0032922;GO:0006954;GO:0033209;GO:0097190;GO:0005168;GO:0032809;GO:0042593;GO:0043524;GO:0004872;GO:0004871;GO:0032590;GO:0010942;GO:0007411;GO:0032496;GO:0035914;GO:0042981;GO:0034599;GO:0005737;GO:0005654;GO:0045786;GO:0043204;GO:0045334;GO:0030135;GO:0006886;GO:0005635;GO:1901216;GO:0009611;GO:0043065;GO:0043066;GO:0005031;GO:0043005;GO:0031293;GO:0043121;GO:0051897;GO:0005576;GO:…	neuron projection;endosome;Golgi apparatus;transmembrane signaling receptor activity;cytosol;cytoplasm;response to lipopolysaccharide;regulation of axonogenesis;clathrin-coated endocytic vesicle;negative regulation of axonogenesis;sensory perception of pain;response to wounding;cell surface;receptor activity;plasma membrane;coated vesicle;positive regulation of myelination;regulation of cysteine-…
MYH15	2.0382	1.54739e-05	ENSG00000144821	22989	myosin"	heavy chain 15 [Source:HGNC Symbol;Acc:HGNC:31073]"	GO:0003779;GO:0032982;GO:0002074;GO:0030016;GO:0016459;GO:0005516;GO:0008152;GO:0003774;GO:0005524
THBS1	0.95754	1.73295e-05	ENSG00000137801	7057	thrombospondin 1 [Source:HGNC Symbol;Acc:HGNC:11785]""	GO:0032026;GO:0005783;GO:0050840;GO:0034605;GO:0007596;GO:0005788;GO:2001237;GO:0050921;GO:0048266;GO:0051895;GO:0006986;GO:0043652;GO:0042535;GO:2001027;GO:0002581;GO:0042327;GO:0051592;GO:0043536;GO:0040037;GO:0030511;GO:0030169;GO:0043236;GO:0045727;GO:0030198;GO:0043032;GO:0030194;GO:0009897;GO:0018149;GO:0001953;GO:0002605;GO:0044267;GO:0036066;GO:0051897;GO:0016477;GO:0002040;GO:0001968;GO:…	negative regulation of endothelial cell migration;identical protein binding;response to progesterone;positive regulation of tumor necrosis factor biosynthetic process;response to unfolded protein;collagen V binding;negative regulation of fibroblast growth factor receptor signaling pathway;phosphatidylserine binding;protein O-linked fucosylation;negative regulation of plasminogen activation;secret…
GPR50	2.64604	1.7442e-05	ENSG00000102195	9248	G protein-coupled receptor 50 [Source:HGNC Symbol;Acc:HGNC:4506]""	GO:0008502;GO:0004930;GO:0005887;GO:0016021;GO:0005515;GO:0007166;GO:0007267;GO:0007186;GO:0042802	integral component of plasma membrane;protein binding;identical protein binding;melatonin receptor activity;G-protein coupled receptor activity;cell-cell signaling;G-protein coupled receptor signaling pathway;integral component of membrane;cell surface receptor signaling pathway
HYAL2	-0.595383	1.9133e-05	ENSG00000068001	8692	hyaluronoglucosaminidase 2 [Source:HGNC Symbol;Acc:HGNC:5321]""	GO:0046718;GO:0005829;GO:0030203;GO:0005783;GO:0019064;GO:0005540;GO:0042117;GO:0005886;GO:2001238;GO:0019899;GO:0019087;GO:0043407;GO:0046658;GO:0090575;GO:0051898;GO:0046677;GO:0044281;GO:0050431;GO:0005737;GO:0050729;GO:0030308;GO:0070295;GO:0016023;GO:0031410;GO:0030971;GO:0044344;GO:0002244;GO:0035810;GO:0048471;GO:0010764;GO:0048705;GO:0030212;GO:0030214;GO:0005515;GO:0071493;GO:0016324;GO:…	multicellular organismal iron ion homeostasis;skeletal system morphogenesis;lysosome;cartilage development;receptor tyrosine kinase binding;negative regulation of protein tyrosine kinase activity;positive regulation of extrinsic apoptotic signaling pathway;response to reactive oxygen species;glycosaminoglycan metabolic process;cellular response to tumor necrosis factor;cytoplasmic membrane-bounde…
SOX17	-0.57431	1.95094e-05	ENSG00000164736	64321	SRY-box 17 [Source:HGNC Symbol;Acc:HGNC:18122]""	GO:0021903;GO:0007492;GO:0007493;GO:0048617;GO:0030308;GO:0048568;GO:0001228;GO:0050821;GO:0042661;GO:0042662;GO:0010628;GO:0003677;GO:0060956;GO:0001525;GO:0045595;GO:0030178;GO:0003151;GO:0060913;GO:0048863;GO:0001706;GO:0061009;GO:0060914;GO:0044212;GO:0005634;GO:0007369;GO:0003713;GO:0043565;GO:0001947;GO:0005654;GO:0044798;GO:2000035;GO:0042074;GO:0001828;GO:0042789;GO:0048643;GO:0072091;GO:…	endocardium formation;rostrocaudal neural tube patterning;cell migration involved in gastrulation;positive regulation of skeletal muscle tissue development;nucleoplasm;positive regulation of cell differentiation;transcriptional activator activity;protein heterodimerization activity;transcription coactivator activity;common bile duct development;endoderm formation;embryonic heart tube development;…
EOMES	3.07548	2.07494e-05	ENSG00000163508	8320	eomesodermin [Source:HGNC Symbol;Acc:HGNC:3372]""	GO:0032609;GO:0000977;GO:0030154;GO:0010002;GO:0003677;GO:0043565;GO:0001191;GO:0001706;GO:0001707;GO:0001829;GO:0000122;GO:0005634;GO:0001824;GO:0002302;GO:0035914;GO:0021796;GO:0010468;GO:0002250;GO:0050767;GO:0060706;GO:0045597;GO:0045893;GO:0001102;GO:0021772;GO:0021895;GO:0045664;GO:0001714;GO:0060809;GO:0007420;GO:0003700;GO:0005622;GO:0006355;GO:0006357;GO:0045944;GO:0006351;GO:0019827;GO:…	endoderm formation;regulation of neuron differentiation;positive regulation of cell differentiation;olfactory bulb development;regulation of transcription from RNA polymerase II promoter;transcription factor activity;cardioblast differentiation;chromatin binding;mesodermal to mesenchymal transition involved in gastrulation;DNA binding;cerebral cortex neuron differentiation;endodermal cell fate sp…
SLC25A30	0.795166	2.37234e-05	ENSG00000174032	253512	solute carrier family 25 member 30 [Source:HGNC Symbol;Acc:HGNC:27371]""	GO:0016021;GO:0006810;GO:0005739;GO:0003735;GO:0005743;GO:0003674;GO:0006839;GO:0008150;GO:0006412	structural constituent of ribosome;mitochondrial inner membrane;molecular_function;mitochondrial transport;biological_process;mitochondrion;translation;integral component of membrane;transport
HIST1H2BH	1.18939	2.37234e-05	ENSG00000275713	8345	histone cluster 1"	H2bh [Source:HGNC Symbol;Acc:HGNC:4755]"	GO:0005737;GO:0070062;GO:0006325;GO:0006334;GO:0003677;GO:0005654;GO:0000786;GO:0000788;GO:0046982;GO:0005634
NFKB2	0.574684	2.40639e-05	ENSG00000077150	4791	nuclear factor of kappa light polypeptide gene enhancer in B-cells 2 (p49/p100) [Source:HGNC Symbol;Acc:HGNC:7795]""	GO:0006954;GO:0034138;GO:0034134;GO:0038061;GO:0033209;GO:0038123;GO:0001077;GO:0007165;GO:0038124;GO:0003677;GO:0032496;GO:0005737;GO:0000122;GO:0005634;GO:0003713;GO:0005654;GO:0048511;GO:0006357;GO:0002467;GO:0006366;GO:0035666;GO:0033257;GO:0002223;GO:0002268;GO:0034097;GO:0051092;GO:0045087;GO:0034162;GO:0002224;GO:0032481;GO:0048536;GO:0034166;GO:0034142;GO:0002755;GO:0002756;GO:0007568;GO:…	I-kappaB kinase/NF-kappaB signaling;positive regulation of NF-kappaB transcription factor activity;cytosol;RNA polymerase II core promoter proximal region sequence-specific DNA binding;response to lipopolysaccharide;transcription coactivator activity;toll-like receptor 4 signaling pathway;toll-like receptor TLR1:TLR2 signaling pathway;transcription from RNA polymerase II promoter;rhythmic process…
PCDH8	3.72002	2.67618e-05	ENSG00000136099	5100	protocadherin 8 [Source:HGNC Symbol;Acc:HGNC:8660]""	GO:0016331;GO:0001756;GO:0042734;GO:0016020;GO:0030425;GO:0045211;GO:0007268;GO:0007155;GO:0005509;GO:0005887;GO:0005886;GO:0007267;GO:0007156;GO:0030054	calcium ion binding;postsynaptic membrane;integral component of plasma membrane;homophilic cell adhesion via plasma membrane adhesion molecules;somitogenesis;presynaptic membrane;dendrite;synaptic transmission;cell-cell signaling;membrane;cell adhesion;morphogenesis of embryonic epithelium;cell junction;plasma membrane
GPCPD1	0.986848	3.30476e-05	ENSG00000125772	56261	glycerophosphocholine phosphodiesterase 1 [Source:HGNC Symbol;Acc:HGNC:26957]""	GO:0005737;GO:0006644;GO:0006629;GO:0008889;GO:0005829;GO:0008081;GO:0007519;GO:0030246;GO:0044281;GO:2001070;GO:0046475;GO:0046474;GO:0030643;GO:0047389	glycerophosphocholine phosphodiesterase activity;cytosol;cytoplasm;small molecule metabolic process;cellular phosphate ion homeostasis;phosphoric diester hydrolase activity;carbohydrate binding;glycerophospholipid biosynthetic process;lipid metabolic process;phospholipid metabolic process;starch binding;glycerophospholipid catabolic process;skeletal muscle tissue development;glycerophosphodiester…
RND3	0.556351	3.36229e-05	ENSG00000115963	390	Rho family GTPase 3 [Source:HGNC Symbol;Acc:HGNC:671]""	GO:0007264;GO:0070062;GO:0016020;GO:0003924;GO:0030036;GO:0000139;GO:0015031;GO:0007165;GO:0005515;GO:0007155;GO:0005925;GO:0005622;GO:0005525	intracellular;protein binding;signal transduction;GTPase activity;Golgi membrane;focal adhesion;GTP binding;protein transport;cell adhesion;membrane;small GTPase mediated signal transduction;actin cytoskeleton organization;extracellular exosome
NEURL1B	-0.693911	3.55325e-05	ENSG00000214357	54492	neuralized E3 ubiquitin protein ligase 1B [Source:HGNC Symbol;Acc:HGNC:35422]""	GO:0007219;GO:0070086;GO:0016567;GO:0008270;GO:0005515;GO:0016874;GO:0005769	protein binding;zinc ion binding;ubiquitin-dependent endocytosis;ligase activity;early endosome;protein ubiquitination;Notch signaling pathway
NLRP1	0.889746	3.55325e-05	ENSG00000091592	22861	NLR family"	pyrin domain containing 1 [Source:HGNC Symbol;Acc:HGNC:14374]"	GO:0006954;GO:0072558;GO:0006915;GO:0008656;GO:0006919;GO:0005634;GO:0045087;GO:0050718;GO:0035872;GO:0019899;GO:0050727;GO:0051402;GO:0042742;GO:0005515;GO:0032495;GO:0005622;GO:0042981;GO:0005829;GO:0005524;GO:0019904
FADS2	-0.420569	3.99092e-05	ENSG00000134824	9415	fatty acid desaturase 2 [Source:HGNC Symbol;Acc:HGNC:3575]""	GO:0016020;GO:0006629;GO:0036109;GO:0006636;GO:0004768;GO:0005789;GO:0016021;GO:0043651;GO:0016213;GO:0044281;GO:0005887;GO:0033559;GO:0055114;GO:0016491	endoplasmic reticulum membrane;unsaturated fatty acid biosynthetic process;integral component of plasma membrane;linoleoyl-CoA desaturase activity;oxidoreductase activity;small molecule metabolic process;stearoyl-CoA 9-desaturase activity;oxidation-reduction process;lipid metabolic process;membrane;unsaturated fatty acid metabolic process;linoleic acid metabolic process;integral component of memb…
RND1	1.38343	4.18537e-05	ENSG00000172602	27289	Rho family GTPase 1 [Source:HGNC Symbol;Acc:HGNC:18314]""	GO:0005856;GO:0007015;GO:0003924;GO:0005829;GO:0016020;GO:0007165;GO:0016322;GO:0005622;GO:0007162;GO:0005912;GO:0005515;GO:0005886;GO:0015031;GO:0007411;GO:0005102;GO:0007264;GO:0005525	negative regulation of cell adhesion;axon guidance;actin filament organization;receptor binding;cytosol;protein binding;intracellular;GTPase activity;neuron remodeling;signal transduction;GTP binding;adherens junction;cytoskeleton;small GTPase mediated signal transduction;membrane;plasma membrane;protein transport
SLC43A2	0.59697	4.2461e-05	ENSG00000278550	124935	solute carrier family 43 (amino acid system L transporter)"	member 2 [Source:HGNC Symbol;Acc:HGNC:23087]"	;GO:0016021;GO:1902475;GO:0006865;GO:0055085;GO:0015804;GO:0015807;GO:0015179;GO:0005887;GO:0005886;GO:0015175;GO:0006811
BCL6	0.83071	4.39615e-05	ENSG00000113916	604	B-cell CLL/lymphoma 6 [Source:HGNC Symbol;Acc:HGNC:1001]""	GO:0008104;GO:0030308;GO:0032764;GO:0001953;GO:0043380;GO:0030036;GO:0035024;GO:0031490;GO:0045629;GO:0003677;GO:0002903;GO:0043087;GO:0042092;GO:0000902;GO:0000122;GO:0048294;GO:0002829;GO:0005634;GO:0030183;GO:0000060;GO:0050727;GO:0043065;GO:0005657;GO:0048821;GO:0046872;GO:0000977;GO:0042127;GO:0008285;GO:0030890;GO:0050767;GO:0043066;GO:0001161;GO:0006974;GO:0045596;GO:0007283;GO:0002634;GO:…	protein localization;Rho protein signal transduction;negative regulation of B cell apoptotic process;negative regulation of type 2 immune response;regulation of GTPase activity;protein import into nucleus;regulation of transcription from RNA polymerase II promoter;positive regulation of cellular component movement;negative regulation of cell proliferation;negative regulation of cell-matrix adhesi…
SLC12A7	0.518292	4.63474e-05	ENSG00000276482	10723	solute carrier family 12 (potassium/chloride transporter)"	member 7 [Source:HGNC Symbol;Acc:HGNC:10915]"	GO:0016020;GO:0016021;GO:0071805;GO:0006884;GO:1902476;GO:0006811;GO:0006810;GO:0019901;GO:0015377;GO:0005887;GO:0007268;GO:0005886;GO:0015379;GO:0022820;GO:0055085
NUP210	-0.44056	4.75278e-05	ENSG00000132182	23225	nucleoporin 210kDa [Source:HGNC Symbol;Acc:HGNC:30052]""	GO:0016020;GO:0019221;GO:0034605;GO:0019083;GO:0019048;GO:0005789;GO:0010827;GO:0044281;GO:0051028;GO:0044267;GO:0008645;GO:0016021;GO:0005635;GO:0015758;GO:0010467;GO:0019058;GO:0019054;GO:0008033;GO:0000278;GO:0043687;GO:0031965;GO:0031047;GO:0007077;GO:0016925;GO:0055085;GO:0005975;GO:0005643;GO:1900034;GO:0016032;GO:0015031;GO:0046983	mitotic cell cycle;regulation of glucose transport;carbohydrate metabolic process;regulation of cellular response to heat;cellular response to heat;mitotic nuclear envelope disassembly;glucose transport;viral transcription;protein dimerization activity;small molecule metabolic process;mRNA transport;protein sumoylation;hexose transport;gene silencing by RNA;membrane;gene expression;tRNA processin…
COL1A1	-0.49469	4.81793e-05	ENSG00000108821	1277	collagen"	type I	alpha 1 [Source:HGNC Symbol;Acc:HGNC:2197]"
PCDH19	1.27336	4.82454e-05	ENSG00000165194	57526	protocadherin 19 [Source:HGNC Symbol;Acc:HGNC:14270]""	GO:0007420;GO:0016021;GO:0016020;GO:0005509;GO:0005886;GO:0007155;GO:0007156	calcium ion binding;homophilic cell adhesion via plasma membrane adhesion molecules;brain development;membrane;cell adhesion;integral component of membrane;plasma membrane
FASN	-0.375981	4.99743e-05	ENSG00000169710	2194	fatty acid synthase [Source:HGNC Symbol;Acc:HGNC:3594]""	GO:0006633;GO:0047451;GO:0006631;GO:0016020;GO:0042587;GO:0015939;GO:0031325;GO:0008144;GO:0035338;GO:0031177;GO:0008168;GO:0001649;GO:0016491;GO:0005737;GO:0070062;GO:0016295;GO:0004320;GO:0071353;GO:0005739;GO:0006112;GO:0030879;GO:0042802;GO:0042803;GO:0005794;GO:0006767;GO:0006766;GO:0005515;GO:0044822;GO:0070402;GO:0016788;GO:0003824;GO:0047117;GO:0008152;GO:0005886;GO:0044255;GO:0055114;GO:…	biosynthetic process;protein homodimerization activity;Golgi apparatus;hydrolase activity;palmitoyl-[acyl-carrier-protein] hydrolase activity;identical protein binding;metabolic process;methyltransferase activity;fatty acid biosynthetic process;mitochondrion;enoyl-[acyl-carrier-protein] reductase (NADPH;plasma membrane;3-oxoacyl-[acyl-carrier-protein] reductase (NADPH) activity;drug binding;melan…
AASS	1.43443	5.01453e-05	ENSG00000008311	10157	aminoadipate-semialdehyde synthase [Source:HGNC Symbol;Acc:HGNC:17366]""	GO:0043231;GO:0051262;GO:0006554;GO:0033512;GO:0047131;GO:0047130;GO:0034641;GO:0005739;GO:0044281;GO:0005759;GO:0019477;GO:0055114;GO:0016491	protein tetramerization;saccharopine dehydrogenase (NADP+;L-lysine catabolic process;mitochondrial matrix;oxidoreductase activity;cellular nitrogen compound metabolic process;mitochondrion;lysine catabolic process;L-lysine catabolic process to acetyl-CoA via saccharopine;small molecule metabolic process;intracellular membrane-bounded organelle;saccharopine dehydrogenase (NAD+;oxidation-reduction …
SKIL	0.77764	6.73347e-05	ENSG00000136603	6498	SKI-like proto-oncogene [Source:HGNC Symbol;Acc:HGNC:10897]""	GO:1902043;GO:1902231;GO:0046677;GO:0042981;GO:0005737;GO:0016605;GO:0000122;GO:0002260;GO:0001078;GO:0005634;GO:0003714;GO:0007519;GO:0070848;GO:0005654;GO:0010467;GO:0006367;GO:0032403;GO:0070207;GO:0034097;GO:0070208;GO:0070306;GO:0046332;GO:0045596;GO:0007283;GO:0019904;GO:0030512;GO:0007179;GO:0043234;GO:0007050;GO:0050772;GO:0006351;GO:0005515;GO:0001669;GO:0000978;GO:0003682;GO:0001825	cell cycle arrest;blastocyst formation;nucleoplasm;cytoplasm;protein heterotrimerization;protein complex;transcription corepressor activity;transforming growth factor beta receptor signaling pathway;PML body;lens fiber cell differentiation;positive regulation of axonogenesis;protein domain specific binding;RNA polymerase II core promoter proximal region sequence-specific DNA binding;positive regu…
FBLN1	-0.569473	7.242e-05	ENSG00000077942	2192	fibulin 1 [Source:HGNC Symbol;Acc:HGNC:3600]""	GO:0005201;GO:0048146;GO:1904188;GO:0031012;GO:0007162;GO:0010628;GO:0070062;GO:0072378;GO:1900025;GO:0030198;GO:0005509;GO:1904237;GO:2000647;GO:0001968;GO:0005178;GO:2001202;GO:0005515;GO:0008022;GO:0032403;GO:0071953;GO:0010952;GO:0005615;GO:0005604;GO:0007566;GO:0070051;GO:0005577;GO:0005576;GO:0042802;GO:0016032;GO:2000146;GO:0016504;GO:0001933;GO:0070373;GO:0005578	negative regulation of protein phosphorylation;peptidase activator activity;identical protein binding;basement membrane;negative regulation of transformation of host cell by virus;positive regulation of fibroblast proliferation;calcium ion binding;extracellular space;extracellular matrix;extracellular region;protein binding;negative regulation of stem cell proliferation;embryo implantation;positi…
TNFAIP2	0.410528	7.34691e-05	ENSG00000185215	7127	TNF alpha induced protein 2 [Source:HGNC Symbol;Acc:HGNC:11895]""	GO:0051601;GO:0005615;GO:0000145;GO:0000149;GO:0030154;GO:0006887;GO:0001525	extracellular space;exocyst localization;cell differentiation;SNARE binding;exocyst;angiogenesis;exocytosis
IER2	0.458711	7.40253e-05	ENSG00000160888	9592	immediate early response 2 [Source:HGNC Symbol;Acc:HGNC:28871]""	GO:0005737;GO:0030182;GO:0048870;GO:0005634;GO:0005654;GO:0003677;GO:0071774	response to fibroblast growth factor;neuron differentiation;cytoplasm;DNA binding;nucleoplasm;nucleus;cell motility
RRM2	-0.433823	7.61226e-05	ENSG00000171848	6241	ribonucleotide reductase M2 [Source:HGNC Symbol;Acc:HGNC:10452]""	GO:0009186;GO:0000082;GO:0000083;GO:0044281;GO:0016491;GO:0005737;GO:0005634;GO:0005654;GO:0006260;GO:0055086;GO:0046872;GO:0051259;GO:0000278;GO:0051290;GO:0009263;GO:0009262;GO:0015949;GO:0055114;GO:0005971;GO:0005829;GO:0004748;GO:0005515	mitotic cell cycle;deoxyribonucleotide biosynthetic process;cytosol;cytoplasm;DNA replication;deoxyribonucleotide metabolic process;regulation of transcription involved in G1/S transition of mitotic cell cycle;ribonucleoside-diphosphate reductase activity;protein binding;nucleobase-containing small molecule metabolic process;small molecule metabolic process;nucleoplasm;deoxyribonucleoside diphosp…
ATF7IP	0.573355	9.46098e-05	ENSG00000171681	55729	activating transcription factor 7 interacting protein [Source:HGNC Symbol;Acc:HGNC:20092]""	GO:0005737;GO:0006306;GO:0005515;GO:0000122;GO:0006325;GO:0005634;GO:0003714;GO:0005667;GO:0016887;GO:0005654;GO:0045892;GO:0045893;GO:0016032;GO:0045898;GO:0006351	positive regulation of transcription;regulation of RNA polymerase II transcriptional preinitiation complex assembly;cytoplasm;nucleoplasm;protein binding;chromatin organization;negative regulation of transcription from RNA polymerase II promoter;viral process;DNA methylation;nucleus;negative regulation of transcription;transcription corepressor activity;transcription;transcription factor complex;…
HS6ST1	-0.422089	0.000105169	ENSG00000136720	9394	heparan sulfate 6-O-sulfotransferase 1 [Source:HGNC Symbol;Acc:HGNC:5201]""	GO:0048666;GO:0030203;GO:0048286;GO:0016021;GO:0008146;GO:0060716;GO:0000139;GO:0015012;GO:0017095;GO:0044281;GO:0005887;GO:0005975;GO:0001525;GO:0015015;GO:0006024	sulfotransferase activity;heparan sulfate 6-O-sulfotransferase activity;integral component of plasma membrane;carbohydrate metabolic process;neuron development;small molecule metabolic process;Golgi membrane;glycosaminoglycan metabolic process;glycosaminoglycan biosynthetic process;heparan sulfate proteoglycan biosynthetic process;lung alveolus development;angiogenesis;labyrinthine layer blood ve…
PMAIP1	0.743505	0.000117686	ENSG00000141682	5366	phorbol-12-myristate-13-acetate-induced protein 1 [Source:HGNC Symbol;Acc:HGNC:9108]""	GO:1902043;GO:0048147;GO:0008630;GO:0090200;GO:1902237;GO:0097193;GO:0010907;GO:0009411;GO:0043525;GO:0072332;GO:0043065;GO:0005634;GO:0005739;GO:0043029;GO:0005741;GO:0071456;GO:2001244;GO:0032461;GO:0006919;GO:0006915;GO:0072593;GO:0006974;GO:0012501;GO:0010917;GO:0043280;GO:0042149;GO:0043517;GO:0010165;GO:0042771;GO:0046902;GO:0051607;GO:0070059;GO:0005829;GO:0010498;GO:0001836;GO:1900740;GO:…	intrinsic apoptotic signaling pathway in response to endoplasmic reticulum stress;positive regulation of neuron apoptotic process;positive regulation of endoplasmic reticulum stress-induced intrinsic apoptotic signaling pathway;cytosol;mitochondrion;response to UV;positive regulation of protein insertion into mitochondrial membrane involved in apoptotic signaling pathway;cellular response to gluc…
HIST1H2AM	1.41912	0.000124712	ENSG00000278677	8336	histone cluster 1"	H2am [Source:HGNC Symbol;Acc:HGNC:4735]"	GO:0070062;GO:0006342;GO:0005634;GO:0003677;GO:0019899;GO:0000790;GO:0008150;GO:0005515;GO:0000786;GO:0046982
FGF18	-0.502158	0.000130269	ENSG00000156427	8817	fibroblast growth factor 18 [Source:HGNC Symbol;Acc:HGNC:3674]""	GO:0000186;GO:2000546;GO:0030324;GO:0043406;GO:0001503;GO:0007165;GO:0007411;GO:0009653;GO:0008543;GO:0001525;GO:0008083;GO:0005730;GO:0000165;GO:0032332;GO:0002063;GO:0048011;GO:0005111;GO:0008284;GO:0008286;GO:0045087;GO:0007173;GO:0007267;GO:0048010;GO:0007265;GO:0007264;GO:0048015;GO:0005615;GO:0038095;GO:0001958;GO:0001957;GO:0030949;GO:0005576;GO:0070374;GO:0005105	type 1 fibroblast growth factor receptor binding;fibroblast growth factor receptor signaling pathway;lung development;endochondral ossification;Fc-epsilon receptor signaling pathway;anatomical structure morphogenesis;cell-cell signaling;axon guidance;chondrocyte development;growth factor activity;positive regulation of vascular endothelial growth factor receptor signaling pathway;innate immune re…
HIST1H1D	3.00064	0.000131671	ENSG00000124575	3007	histone cluster 1"	H1d [Source:HGNC Symbol;Acc:HGNC:4717]"	GO:0016584;GO:0005719;GO:0000122;GO:0044822;GO:0003677;GO:0080182;GO:0031490;GO:0000790;GO:0006357;GO:0005515;GO:0000786;GO:0005634;GO:0098532;GO:0006334
CPEB4	0.673408	0.000133767	ENSG00000113742	80315	cytoplasmic polyadenylation element binding protein 4 [Source:HGNC Symbol;Acc:HGNC:21747]""	GO:0005783;GO:1990124;GO:0030425;GO:0043524;GO:0045202;GO:0003676;GO:0005737;GO:0000900;GO:0005634;GO:0000166;GO:0003730;GO:0043005;GO:2000766;GO:0071230;GO:0035235;GO:0044822;GO:0008135;GO:0014069;GO:0042149;GO:0002931;GO:0043022;GO:0036294;GO:0003723;GO:0005515;GO:0006412	neuron projection;translation factor activity;translation repressor activity;cytoplasm;dendrite;nucleotide binding;cellular response to amino acid stimulus;cellular response to glucose starvation;response to ischemia;protein binding;endoplasmic reticulum;poly(A) RNA binding;RNA binding;postsynaptic density;cellular response to decreased oxygen levels;messenger ribonucleoprotein complex;negative r…
HMGB2	0.472123	0.000142441	ENSG00000164104	3148	high mobility group box 2 [Source:HGNC Symbol;Acc:HGNC:5000]""	GO:1902042;GO:0042056;GO:0071222;GO:0006921;GO:0033151;GO:0045654;GO:0003677;GO:0051103;GO:0001158;GO:0050829;GO:0050786;GO:0010628;GO:0006309;GO:0060326;GO:0043388;GO:0032496;GO:0007283;GO:0045595;GO:0005737;GO:0050767;GO:0005615;GO:0045648;GO:0006325;GO:0008134;GO:0005634;GO:0097100;GO:0002437;GO:0005654;GO:0006265;GO:0032728;GO:0003690;GO:0072091;GO:0032392;GO:0045089;GO:0045087;GO:0006915;GO:…	apoptotic DNA fragmentation;male gonad development;damaged DNA binding;DNA topological change;cytoplasm;response to lipopolysaccharide;apoptotic process;regulation of transcription from RNA polymerase II promoter;defense response to Gram-positive bacterium;positive regulation of megakaryocyte differentiation;DNA ligation involved in DNA repair;positive regulation of endothelial cell proliferation…
NXF1	0.519449	0.000149422	ENSG00000162231	10482	nuclear RNA export factor 1 [Source:HGNC Symbol;Acc:HGNC:8071]""	GO:0042405;GO:0000346;GO:0005487;GO:0051028;GO:0016607;GO:0016973;GO:0005634;GO:0000166;GO:0005654;GO:0010467;GO:0006405;GO:0006406;GO:0005737;GO:0016032;GO:0044822;GO:0006810;GO:0005643;GO:0005829;GO:0005622;GO:0003727;GO:0003723;GO:0005515;GO:0003729	RNA export from nucleus;cytosol;cytoplasm;nucleotide binding;transport;nucleocytoplasmic transporter activity;protein binding;intracellular;poly(A) RNA binding;mRNA transport;RNA binding;nuclear inclusion body;mRNA export from nucleus;gene expression;viral process;poly(A)+ mRNA export from nucleus;nucleus;mRNA binding;nucleoplasm;nuclear pore;nuclear speck;single-stranded RNA binding;transcriptio…
VLDLR	-0.604341	0.000169869	ENSG00000147852	7436	very low density lipoprotein receptor [Source:HGNC Symbol;Acc:HGNC:12698]""	GO:0038026;GO:0038025;GO:0030229;GO:0034447;GO:0048306;GO:0042493;GO:0021517;GO:0007613;GO:0007165;GO:0032869;GO:0071222;GO:0032496;GO:0001666;GO:0021987;GO:0001948;GO:0045177;GO:0005615;GO:1900006;GO:0000122;GO:0016021;GO:0016020;GO:0005509;GO:0034436;GO:0034437;GO:0048471;GO:0007584;GO:0034361;GO:0007507;GO:0009986;GO:0071456;GO:0006869;GO:0034189;GO:0005886;GO:0042149;GO:0034185;GO:0008203;GO:…	very-low-density lipoprotein particle receptor activity;glycoprotein binding;glycoprotein transporter activity;very-low-density lipoprotein particle;apical part of cell;response to lipopolysaccharide;cerebral cortex development;cell surface;plasma membrane;calcium ion binding;extracellular space;dendrite morphogenesis;cellular response to glucose starvation;protein binding;calcium-dependent prote…
ELFN2	-1.0896	0.000182174	ENSG00000166897	114794	extracellular leucine-rich repeat and fibronectin type III domain containing 2 [Source:HGNC Symbol;Acc:HGNC:29396]""	GO:0005615;GO:0016021;GO:0010923;GO:0019902;GO:0004864;GO:0005515	extracellular space;phosphatase binding;protein binding;negative regulation of phosphatase activity;integral component of membrane;protein phosphatase inhibitor activity
AFAP1L2	-0.457979	0.000189948	ENSG00000169129	84632	actin filament associated protein 1 like 2 [Source:HGNC Symbol;Acc:HGNC:25901]""	GO:0005737;GO:0042169;GO:0009967;GO:0005886;GO:0017124;GO:0035591;GO:0045742;GO:0045893;GO:0006954;GO:0007346;GO:0061098;GO:0032757;GO:0032675;GO:0030296	positive regulation of signal transduction;SH2 domain binding;positive regulation of interleukin-8 production;protein tyrosine kinase activator activity;positive regulation of transcription;regulation of mitotic cell cycle;signaling adaptor activity;SH3 domain binding;cytoplasm;regulation of interleukin-6 production;inflammatory response;positive regulation of epidermal growth factor receptor sig…
KIF18A	0.702148	0.000198136	ENSG00000121621	81930	kinesin family member 18A [Source:HGNC Symbol;Acc:HGNC:29441]""	GO:0007596;GO:0005901;GO:0072520;GO:0005871;GO:0007140;GO:0005737;GO:0001726;GO:0005634;GO:0005815;GO:0003779;GO:0007080;GO:0003777;GO:0015630;GO:0000278;GO:0019886;GO:0008017;GO:0051010;GO:1990023;GO:0008152;GO:0007264;GO:0000776;GO:0008574;GO:0005829;GO:0005828;GO:0007018;GO:0007019;GO:0070463;GO:0043130;GO:0005524;GO:0005515;GO:0015031;GO:0070507	mitotic cell cycle;microtubule cytoskeleton;cytosol;cytoplasm;metabolic process;kinetochore;ATP-dependent microtubule motor activity;protein binding;regulation of microtubule cytoskeleton organization;ATP binding;microtubule plus-end binding;mitotic metaphase plate congression;microtubule binding;kinesin complex;microtubule-based movement;ruffle;antigen processing and presentation of exogenous pe…
LST1	5.35209	0.000209019	ENSG00000204482	7940	leukocyte specific transcript 1 [Source:HGNC Symbol;Acc:HGNC:14189]""	GO:0005737;GO:0005794;GO:0000902;;GO:0016021;GO:0016020;GO:0016358;GO:0050672;GO:0000139;GO:0008360;GO:0006955;GO:0009653	;Golgi apparatus;cytoplasm;regulation of cell shape;dendrite development;Golgi membrane;negative regulation of lymphocyte proliferation;anatomical structure morphogenesis;membrane;immune response;integral component of membrane;cell morphogenesis
PWWP2B	-0.613825	0.00023509	ENSG00000171813	170394	PWWP domain containing 2B [Source:HGNC Symbol;Acc:HGNC:25150]""	GO:0005654;GO:0005515	nucleoplasm;protein binding
TMEM238	-0.758856	0.000246138	ENSG00000233493	388564	transmembrane protein 238 [Source:HGNC Symbol;Acc:HGNC:40042]""	GO:0016021	integral component of membrane
LIFR	0.765126	0.000266936	ENSG00000113594	3977	leukemia inhibitory factor receptor alpha [Source:HGNC Symbol;Acc:HGNC:6597]""	GO:0005127;GO:0019221;GO:0019955;GO:0007166;GO:0014070;GO:0048861;GO:0070062;GO:0016020;GO:0019838;GO:0004897;GO:0004896;GO:0008284;GO:0038165;GO:0034097;GO:0070120;GO:0031100;GO:0005887;GO:0010656;GO:0043235;GO:0004923;GO:0004924;GO:0048812;GO:0005515;GO:0046982	oncostatin-M-mediated signaling pathway;protein heterodimerization activity;neuron projection morphogenesis;response to organic cyclic compound;oncostatin-M receptor activity;cell surface receptor signaling pathway;protein binding;leukemia inhibitory factor signaling pathway;response to cytokine;receptor complex;ciliary neurotrophic factor receptor binding;cytokine binding;extracellular exosome;c…
HIST4H4	1.72633	0.000274878	ENSG00000197837	121504	histone cluster 4"	H4 [Source:HGNC Symbol;Acc:HGNC:20510]"	GO:0006352;GO:0045653;GO:0000183;GO:0032776;GO:0003677;GO:0042393;GO:0000784;GO:0000786;GO:0000228;GO:0035574;GO:0035575;GO:0000723;GO:0044267;GO:0006303;GO:0070062;GO:0000724;GO:0006325;GO:0005634;GO:0016020;GO:0040029;GO:0005654;GO:0010467;GO:0045814;GO:0000278;GO:0006281;GO:0044822;GO:0051290;GO:0031047;GO:0007264;GO:0034080;GO:0006302;GO:0043234;GO:0006336;GO:0006334;GO:0006335;GO:0005576;GO:…
ZNF280C	1.03504	0.000295531	ENSG00000056277	55609	zinc finger protein 280C [Source:HGNC Symbol;Acc:HGNC:25955]""	GO:0001227;GO:0000122;GO:0005634;GO:0045892;GO:0006351;GO:0003677;GO:0007411;GO:0046872	negative regulation of transcription from RNA polymerase II promoter;DNA binding;transcription;axon guidance;negative regulation of transcription;nucleus;transcriptional repressor activity;metal ion binding
HIST1H2AK	1.94482	0.000296957	ENSG00000275221	8330	histone cluster 1"	H2ak [Source:HGNC Symbol;Acc:HGNC:4726]"	GO:0070062;GO:0006342;GO:0005634;GO:0003677;GO:0019899;GO:0000790;GO:0008150;GO:0005515;GO:0000786;GO:0046982
FAM46C	0.990704	0.000305768	ENSG00000183508	54855	family with sequence similarity 46 member C [Source:HGNC Symbol;Acc:HGNC:24712]""	GO:0005515	protein binding
HIST1H2BL	2.9556	0.000321728	ENSG00000185130	8340	histone cluster 1"	H2bl [Source:HGNC Symbol;Acc:HGNC:4748]"	GO:0005737;GO:0070062;GO:0006325;GO:0006334;GO:0003677;GO:0005654;GO:0000786;GO:0000788;GO:0046982;GO:0005634
SCNN1G	2.08498	0.00036169	ENSG00000166828	6340	sodium channel"	non voltage gated 1 gamma subunit [Source:HGNC Symbol;Acc:HGNC:10602]"	GO:0009897;GO:0015280;GO:0034706;GO:0055078;GO:0050909;GO:0070062;GO:0016021;GO:0016020;GO:0035725;GO:0005272;GO:0007588;GO:0050699;GO:0016324;GO:0005216;GO:0006814;GO:0034220;GO:0005887;GO:0005886;GO:0055085;GO:0050896;GO:0050891;GO:0005515
ABCA12	1.29297	0.000375918	ENSG00000144452	26154	ATP binding cassette subfamily A member 12 [Source:HGNC Symbol;Acc:HGNC:14637]""	GO:0005319;GO:0006869;GO:0032940;GO:0061436;GO:0034040;GO:0016887;GO:0034191;GO:0035627;GO:0005737;GO:0042626;GO:0097209;GO:0016021;GO:2000010;GO:0045055;GO:0043129;GO:0005524;GO:0033700;GO:0019725;GO:0048286;GO:0030216;GO:0005215;GO:0055088;GO:0008152;GO:0005886;GO:0072659;GO:0055085;GO:0010875;GO:0031424;GO:0005829;GO:0005743;GO:0033344;GO:0005515;GO:0005102	keratinocyte differentiation;epidermal lamellar body;cytosol;cytoplasm;establishment of skin barrier;metabolic process;cellular homeostasis;positive regulation of cholesterol efflux;ceramide transport;keratinization;plasma membrane;cholesterol efflux;phospholipid efflux;lipid-transporting ATPase activity;protein binding;lipid transporter activity;ATP binding;ATPase activity;transporter activity;s…
CDCA8	0.57781	0.000404656	ENSG00000134690	55143	cell division cycle associated 8 [Source:HGNC Symbol;Acc:HGNC:14629]""	GO:0043234;GO:0045171;GO:0000278;GO:0005730;GO:0032133;GO:0005829;GO:0030496;GO:0005634;GO:0010369;GO:0007080;GO:0005515;GO:0007264;GO:0051233;GO:0000775;GO:0051301;GO:0051276	mitotic cell cycle;spindle midzone;nucleolus;chromosome organization;cell division;protein binding;chromocenter;chromosome passenger complex;protein complex;intercellular bridge;cytosol;nucleus;small GTPase mediated signal transduction;mitotic metaphase plate congression;midbody;chromosome
MAK	1.29286	0.000449863	ENSG00000111837	4117	male germ cell-associated kinase [Source:HGNC Symbol;Acc:HGNC:6816]""	GO:0005737;GO:0006468;GO:0072686;GO:0051726;GO:0003713;GO:0005634;GO:0030154;GO:0030496;GO:0007275;GO:0001750;GO:0006355;GO:0007283;GO:0001917;GO:0006351;GO:0005515;GO:0005813;GO:0004693;GO:0004672;GO:0046777;GO:0045494;GO:0005524	protein kinase activity;midbody;multicellular organismal development;photoreceptor outer segment;protein phosphorylation;protein binding;regulation of transcription;mitotic spindle;photoreceptor cell maintenance;transcription coactivator activity;regulation of cell cycle;nucleus;cytoplasm;centrosome;transcription;photoreceptor inner segment;spermatogenesis;cell differentiation;protein autophospho…
ZCCHC12	1.38321	0.000499517	ENSG00000174460	170261	zinc finger"	CCHC domain containing 12 [Source:HGNC Symbol;Acc:HGNC:27273]"	GO:0016607;GO:0005515;GO:0030374;GO:0030509;GO:0006351;GO:0003676;GO:0008270
LRRC45	-0.774274	0.000513481	ENSG00000169683	201255	leucine rich repeat containing 45 [Source:HGNC Symbol;Acc:HGNC:28302]""	GO:0005654;GO:0005813;GO:0005737;GO:0005515;GO:0005886	nucleoplasm;protein binding;centrosome;plasma membrane;cytoplasm
KIF14	0.659305	0.000513481	ENSG00000118193	9928	kinesin family member 14 [Source:HGNC Symbol;Acc:HGNC:19181]""	GO:0034446;GO:0007018;GO:0030155;GO:0005886;GO:0032147;GO:1903047;GO:0021766;GO:0043523;GO:0043524;GO:0016887;GO:0005871;GO:0005874;GO:0021987;GO:0051301;GO:0043161;GO:0005634;GO:0016020;GO:0030705;GO:1903429;GO:0007080;GO:0032467;GO:0021695;GO:0033624;GO:0021693;GO:0003777;GO:0008284;GO:0015631;GO:0030334;GO:0008017;GO:0031146;GO:0045184;GO:0030165;GO:0032487;GO:0021772;GO:0043066;GO:0007264;GO:…	spindle midzone;tubulin binding;cytosol;microtubule motor activity;cerebellar Purkinje cell layer structural organization;olfactory bulb development;establishment of protein localization;hippocampus development;plasma membrane;cerebellar granular layer structural organization;ATP-dependent microtubule motor activity;PDZ domain binding;negative regulation of apoptotic process;microtubule;protein b…
TOP2A	0.408293	0.000554455	ENSG00000131747	7153	topoisomerase (DNA) II alpha [Source:HGNC Symbol;Acc:HGNC:11989]""	GO:0008022;GO:0009330;GO:0005080;GO:0019899;GO:0008144;GO:0030261;GO:0030263;GO:0044774;GO:0003677;GO:0000228;GO:0003918;GO:0005654;GO:0006265;GO:0005634;GO:0000287;GO:0045070;GO:0002244;GO:0005814;GO:0043065;GO:0048511;GO:0006266;GO:0019035;GO:0042826;GO:0005524;GO:0042803;GO:0045870;GO:0000278;GO:0044822;GO:0006974;GO:0000793;GO:0042752;GO:0008301;GO:0007059;GO:0043234;GO:0008094;GO:0003682;GO:…	mitotic cell cycle;magnesium ion binding;protein homodimerization activity;DNA topological change;protein kinase C binding;mitotic DNA integrity checkpoint;DNA topoisomerase complex (ATP-hydrolyzing);sister chromatid segregation;nuclear chromosome;rhythmic process;drug binding;chromatin binding;DNA ligation;cellular response to DNA damage stimulus;protein binding;positive regulation of apoptotic …
ALDH1L2	1.30603	0.000562365	ENSG00000136010	160428	aldehyde dehydrogenase 1 family member L2 [Source:HGNC Symbol;Acc:HGNC:26777]""	GO:0019145;GO:0005737;GO:0070062;GO:0016155;GO:0006730;GO:0016620;GO:0005739;GO:0016742;GO:0003824;GO:0009058;GO:0047105;GO:0008152;GO:0008168;GO:0032259;GO:0009258;GO:0055114;GO:0016491	aminobutyraldehyde dehydrogenase activity;biosynthetic process;one-carbon metabolic process;catalytic activity;methylation;oxidoreductase activity;metabolic process;hydroxymethyl-;methyltransferase activity;4-trimethylammoniobutyraldehyde dehydrogenase activity;cytoplasm;mitochondrion;10-formyltetrahydrofolate catabolic process;oxidation-reduction process;formyltetrahydrofolate dehydrogenase acti…
SERPINB9	0.571785	0.000595151	ENSG00000170542	5272	serpin peptidase inhibitor"	clade B (ovalbumin)	member 9 [Source:HGNC Symbol;Acc:HGNC:8955]"
DNAH12	5.16712	0.000595151	ENSG00000174844	201625	dynein"	axonemal	heavy chain 12 [Source:HGNC Symbol;Acc:HGNC:2943]"
PCLO	0.841191	0.000595151	ENSG00000186472	27445	piccolo presynaptic cytomatrix protein [Source:HGNC Symbol;Acc:HGNC:13406]""	GO:0005856;GO:0048786;GO:0007010;GO:0048788;GO:0005509;GO:0030073;GO:0016079;GO:0030054;GO:0016020;GO:0005544;GO:0005622;GO:0017157;GO:0014069;GO:0045202;GO:0005515;GO:0019933;GO:0005522;GO:0046872;GO:0016021;GO:0007416;GO:0070062	calcium ion binding;cAMP-mediated signaling;synapse;presynaptic active zone;insulin secretion;calcium-dependent phospholipid binding;protein binding;cytoskeleton of presynaptic active zone;intracellular;cytoskeleton;integral component of membrane;regulation of exocytosis;synaptic vesicle exocytosis;metal ion binding;membrane;profilin binding;postsynaptic density;cytoskeleton organization;synapse …
MXD1	0.694811	0.000595151	ENSG00000059728	4084	MAX dimerization protein 1 [Source:HGNC Symbol;Acc:HGNC:6761]""	GO:0003714;GO:0008283;GO:0003700;GO:0005634;GO:0000122;GO:0003712;GO:0007275;GO:0006351;GO:0005515;GO:0000978;GO:0001078;GO:0046983	transcription factor activity;negative regulation of transcription from RNA polymerase II promoter;multicellular organismal development;cell proliferation;protein dimerization activity;RNA polymerase II core promoter proximal region sequence-specific DNA binding;transcription;nucleus;transcriptional repressor activity;transcription corepressor activity;protein binding;transcription cofactor activ…
DHCR24	-0.330219	0.000663002	ENSG00000116133	1718	24-dehydrocholesterol reductase [Source:HGNC Symbol;Acc:HGNC:2859]""	GO:0008104;GO:0005783;GO:0000246;GO:0008285;GO:0019899;GO:0005789;GO:0061024;GO:0044281;GO:0042987;GO:0007265;GO:0016491;GO:0005737;GO:0050660;GO:0016628;GO:0042605;GO:0016021;GO:0016020;GO:0031639;GO:0043066;GO:0008202;GO:0043588;GO:0005856;GO:0016125;GO:0006915;GO:0009888;GO:0007050;GO:0003824;GO:1901214;GO:0006979;GO:0055114;GO:0008203;GO:0050614;GO:0016614;GO:0009725;GO:0005829;GO:0030539;GO:…	regulation of neuron death;cell cycle arrest;male genitalia development;cytosol;cytoplasm;membrane organization;apoptotic process;endoplasmic reticulum;protein localization;cytoskeleton;response to oxidative stress;sterol metabolic process;amyloid precursor protein catabolic process;negative regulation of apoptotic process;small molecule metabolic process;negative regulation of cell proliferation…
FZD8	1.38618	0.000682826	ENSG00000177283	8325	frizzled class receptor 8 [Source:HGNC Symbol;Acc:HGNC:4046]""	GO:0007166;GO:0043507;GO:0001525;GO:1990851;GO:0004930;GO:0033077;GO:0000122;GO:0016021;GO:0016020;GO:0007186;GO:0005794;GO:0030182;GO:0060070;GO:0030165;GO:0005886;GO:0035567;GO:0031625;GO:0016055;GO:0042813;GO:0004888;GO:0045944;GO:0005515;GO:0017147;GO:0005102;GO:0001934	positive regulation of JUN kinase activity;Golgi apparatus;transmembrane signaling receptor activity;Frizzled-LRP5/6 complex;Wnt-protein binding;G-protein coupled receptor activity;plasma membrane;PDZ domain binding;protein binding;positive regulation of protein phosphorylation;T cell differentiation in thymus;ubiquitin protein ligase binding;cell surface receptor signaling pathway;membrane;non-c…
FOXJ1	-0.624957	0.000698488	ENSG00000129654	2302	forkhead box J1 [Source:HGNC Symbol;Acc:HGNC:3816]""	GO:0042130;GO:0050869;GO:0003677;GO:0033085;GO:0030036;GO:0050900;GO:0001077;GO:0002924;GO:0002897;GO:0007389;GO:0072016;GO:0035089;GO:0000122;GO:0045409;GO:1901248;GO:0005634;GO:0060972;GO:0030856;GO:0006366;GO:0045944;GO:0000981;GO:0042384;GO:0060271;GO:0043565;GO:0060428;GO:0060429;GO:0035502;GO:0002635;GO:0006959;GO:0007507;GO:0007283;GO:0007420;GO:0003700;GO:0090630;GO:0002508;GO:0032088;GO:…	central tolerance induction;negative regulation of T cell proliferation;negative regulation of B cell activation;negative regulation of interleukin-6 biosynthetic process;leukocyte migration;glomerular parietal epithelial cell development;transcription from RNA polymerase II promoter;activation of GTPase activity;metanephric part of ureteric bud development;humoral immune response;epithelium deve…
H2AFJ	0.506915	0.000713729	ENSG00000246705	55766	H2A histone family member J [Source:HGNC Symbol;Acc:HGNC:14456]""	GO:0070062;GO:0006342;GO:0005634;GO:0000786;GO:0000790;GO:0008150;GO:0003677;GO:0003674;GO:0046982	nucleosome;nuclear chromatin;molecular_function;DNA binding;chromatin silencing;protein heterodimerization activity;nucleus;biological_process;extracellular exosome
NID2	-0.430249	0.000756384	ENSG00000087303	22795	nidogen 2 [Source:HGNC Symbol;Acc:HGNC:13389]""	GO:0005604;GO:0070062;GO:0031012;GO:0007160;GO:0030198;GO:0005509;GO:0005515;GO:0071711;GO:0007155;GO:0005518;GO:0005578;GO:0005576	calcium ion binding;extracellular matrix organization;extracellular matrix;extracellular region;basement membrane organization;cell-matrix adhesion;basement membrane;protein binding;cell adhesion;proteinaceous extracellular matrix;collagen binding;extracellular exosome
LRP5	-0.475285	0.000756384	ENSG00000162337	4041	LDL receptor related protein 5 [Source:HGNC Symbol;Acc:HGNC:6697]""	GO:0061304;GO:0045840;GO:0060603;GO:0035108;GO:0005783;GO:0090263;GO:0042074;GO:0060349;GO:0060348;GO:0008217;GO:0060042;GO:0060612;GO:0071901;GO:0042981;GO:0001702;GO:0042813;GO:0016021;GO:0001944;GO:0005739;GO:0045600;GO:0060444;GO:0048539;GO:0061299;GO:0045668;GO:0008284;GO:1902262;GO:0046850;GO:0042733;GO:0035426;GO:0060033;GO:0060070;GO:0045893;GO:0005886;GO:0035019;GO:0042632;GO:0044332;GO:…	positive regulation of mesenchymal cell proliferation;limb morphogenesis;anterior/posterior pattern specification;cell migration involved in gastrulation;Wnt-protein binding;positive regulation of sequence-specific DNA binding transcription factor activity;gastrulation with mouth forming second;positive regulation of osteoblast proliferation;mitochondrion;vasculature development;plasma membrane;b…
CSRNP1	0.64361	0.000757831	ENSG00000144655	64651	cysteine-serine-rich nuclear protein 1 [Source:HGNC Symbol;Acc:HGNC:14300]""	GO:0048705;GO:0043565;GO:0003700;GO:0005634;GO:0006915;GO:0001228;GO:0060021;GO:0009791;GO:0006355;GO:0048008;GO:0045944;GO:0005515;GO:0006366;GO:0003674;GO:0060325	transcription factor activity;palate development;protein binding;molecular_function;regulation of transcription;apoptotic process;face morphogenesis;nucleus;sequence-specific DNA binding;positive regulation of transcription from RNA polymerase II promoter;transcriptional activator activity;post-embryonic development;platelet-derived growth factor receptor signaling pathway;skeletal system morphog…
CDT1	-0.556223	0.000803534	ENSG00000167513	81620	chromatin licensing and DNA replication factor 1 [Source:HGNC Symbol;Acc:HGNC:24576]""	GO:0000278;GO:0005829;GO:0000082;GO:0000083;GO:0005654;GO:0030174;GO:0033262;GO:0006260;GO:0005515;GO:0003677;GO:0005634;GO:0000076	regulation of nuclear cell cycle DNA replication;mitotic cell cycle;DNA replication checkpoint;G1/S transition of mitotic cell cycle;protein binding;DNA replication;DNA binding;cytosol;nucleus;regulation of transcription involved in G1/S transition of mitotic cell cycle;nucleoplasm;regulation of DNA-dependent DNA replication initiation
PLXND1	-0.372593	0.000885862	ENSG00000004399	23129	plexin D1 [Source:HGNC Symbol;Acc:HGNC:9107]""	GO:0021785;GO:0001569;GO:0007165;GO:0060976;GO:0007411;GO:0001525;GO:0007416;GO:0043542;GO:0032092;GO:0016020;GO:0045765;GO:0048841;GO:1902287;GO:0017154;GO:0003151;GO:0030334;GO:0030027;GO:0019904;GO:0005887;GO:0005886;GO:0060666;GO:0002116;GO:0003279;GO:0071526;GO:0005515;GO:0035904	patterning of blood vessels;lamellipodium;dichotomous subdivision of terminal units involved in salivary gland branching;plasma membrane;regulation of angiogenesis;protein binding;axon guidance;aorta development;membrane;semaphorin-plexin signaling pathway;regulation of cell migration;integral component of plasma membrane;positive regulation of protein binding;semaphorin-plexin signaling pathway …
RFPL4A	5.07608	0.000916931	ENSG00000223638	342931	ret finger protein-like 4A [Source:HGNC Symbol;Acc:HGNC:16449]""	GO:0008270;GO:0005515	protein binding;zinc ion binding
RIT1	0.578814	0.000938277	ENSG00000143622	6016	Ras-like without CAAX 1 [Source:HGNC Symbol;Acc:HGNC:10023]""	GO:0005525;GO:0006886;GO:0016020;GO:0003924;GO:0006913;GO:0005622;GO:0015031;GO:0007165;GO:0005515;GO:0005886;GO:0048011;GO:0007265;GO:0007264;GO:0005516	small GTPase mediated signal transduction;protein binding;signal transduction;Ras protein signal transduction;GTPase activity;nucleocytoplasmic transport;calmodulin binding;GTP binding;protein transport;intracellular;intracellular protein transport;membrane;plasma membrane;neurotrophin TRK receptor signaling pathway
ZBTB38	0.555974	0.000965662	ENSG00000177311	253461	zinc finger and BTB domain containing 38 [Source:HGNC Symbol;Acc:HGNC:26636]""	GO:0006351;GO:0005515;GO:0008327;GO:0005634;GO:0072562;GO:0006974;GO:0003700;GO:0045892;GO:0006275;GO:0003676;GO:0045944;GO:0046872;GO:0005694;GO:0042803	nucleic acid binding;protein homodimerization activity;transcription factor activity;cellular response to DNA damage stimulus;protein binding;negative regulation of transcription;methyl-CpG binding;transcription;nucleus;metal ion binding;positive regulation of transcription from RNA polymerase II promoter;blood microparticle;chromosome;regulation of DNA replication
ETS2	0.705065	0.000965662	ENSG00000157557	2114	v-ets avian erythroblastosis virus E26 oncogene homolog 2 [Source:HGNC Symbol;Acc:HGNC:3489]""	GO:0007498;GO:0030154;GO:0001501;GO:0090009;GO:0003677;GO:0001078;GO:0005737;GO:0043565;GO:0000122;GO:0005634;GO:0005654;GO:0006351;GO:0035259;GO:0045893;GO:0005886;GO:0001712;GO:0003700;GO:0006355;GO:0045944;GO:0000977;GO:0005515;GO:0000978	nucleoplasm;cytoplasm;mesoderm development;plasma membrane;transcription factor activity;protein binding;DNA binding;RNA polymerase II core promoter proximal region sequence-specific DNA binding;glucocorticoid receptor binding;skeletal system development;negative regulation of transcription from RNA polymerase II promoter;nucleus;transcriptional repressor activity;positive regulation of transcrip…
HOXB9	-0.36977	0.00101376	ENSG00000170689	3219	homeobox B9 [Source:HGNC Symbol;Acc:HGNC:5120]""	GO:0043565;GO:0048706;GO:0009952;GO:0060070;GO:0005634;GO:0003677;GO:0005739;GO:0005654;GO:0006355;GO:0045944;GO:0006351;GO:0005515;GO:0060326;GO:0030879	anterior/posterior pattern specification;nucleoplasm;protein binding;canonical Wnt signaling pathway;DNA binding;regulation of transcription;embryonic skeletal system development;nucleus;sequence-specific DNA binding;positive regulation of transcription from RNA polymerase II promoter;transcription;mitochondrion;mammary gland development;cell chemotaxis
CARHSP1	-0.574537	0.0010224	ENSG00000153048	23589	calcium regulated heat stable protein 1 [Source:HGNC Symbol;Acc:HGNC:17150]""	GO:0005737;GO:0043186;GO:0070062;GO:0043488;GO:0005829;GO:0000932;GO:0000177;GO:0006355;GO:0019902;GO:0003730;GO:0005515;GO:0003677;GO:0035556;GO:0003676	nucleic acid binding;phosphatase binding;intracellular signal transduction;cytosol;protein binding;DNA binding;regulation of transcription;cytoplasm;regulation of mRNA stability;P granule;cytoplasmic exosome (RNase complex);mRNA 3'-UTR binding;cytoplasmic mRNA processing body;extracellular exosome
TELO2	-0.509601	0.00104266	ENSG00000100726	9894	telomere maintenance 2 [Source:HGNC Symbol;Acc:HGNC:29099]""	GO:0034399;GO:0019901;GO:0005622;GO:0031932;GO:0031931;GO:0000781;GO:0016020;GO:0005737;GO:1904263;GO:0050821;GO:0005488;GO:0005515;GO:0071902;GO:0032403;GO:0032006;GO:1904515;GO:0051879;GO:0005634;GO:0032947	protein complex binding;regulation of TOR signaling;protein kinase binding;protein binding;TORC1 complex;intracellular;binding;Hsp90 protein binding;cytoplasm;positive regulation of protein serine/threonine kinase activity;nucleus;TORC2 complex;membrane;protein stabilization;nuclear periphery;positive regulation of TORC2 signaling;protein complex scaffold;chromosome;positive regulation of TORC1 s…
STC2	0.480597	0.00104931	ENSG00000113739	8614	stanniocalcin 2 [Source:HGNC Symbol;Acc:HGNC:11374]""	GO:0005783;GO:0019899;GO:0010629;GO:0055074;GO:0033280;GO:0005615;GO:0071456;GO:0048471;GO:0042803;GO:0005179;GO:0005794;GO:0020037;GO:0006874;GO:0046885;GO:0043434;GO:0006979;GO:0040015;GO:0030968;GO:0007566;GO:0005576;GO:0005515;GO:2001256;GO:0046697;GO:0034976	regulation of hormone biosynthetic process;protein homodimerization activity;Golgi apparatus;negative regulation of multicellular organism growth;response to oxidative stress;regulation of store-operated calcium entry;extracellular space;extracellular region;protein binding;endoplasmic reticulum unfolded protein response;endoplasmic reticulum;heme binding;embryo implantation;response to endoplasm…
PCSK9	-0.388733	0.00106182	ENSG00000169174	255738	proprotein convertase subtilisin/kexin type 9 [Source:HGNC Symbol;Acc:HGNC:20001]""	GO:0004252;GO:0032805;GO:0005770;GO:0032803;GO:0032802;GO:0032799;GO:0005794;GO:0043523;GO:0001889;GO:0043525;GO:0007041;GO:0032869;GO:0030169;GO:0030134;GO:0034190;GO:0005737;GO:0008203;GO:0005615;GO:0019871;GO:0030547;GO:0006641;GO:0001822;GO:0043621;GO:0006508;GO:0001920;GO:0050750;GO:0010469;GO:0009986;GO:2000272;GO:0006644;GO:0005791;GO:0030182;GO:0048471;GO:0070326;GO:0006915;GO:0044822;GO:…	receptor inhibitor activity;positive regulation of neuron apoptotic process;Golgi apparatus;lysosome;early endosome;cytoplasm;apolipoprotein receptor binding;positive regulation of receptor internalization;negative regulation of low-density lipoprotein particle clearance;cell surface;endoplasmic reticulum;negative regulation of sodium ion transmembrane transporter activity;protein autoprocessing;…
SHISA2	1.94503	0.00106731	ENSG00000180730	387914	shisa family member 2 [Source:HGNC Symbol;Acc:HGNC:20366]""	GO:0016021;GO:0007275;GO:0005789	endoplasmic reticulum membrane;multicellular organismal development;integral component of membrane
NRIP3	1.22457	0.00108802	ENSG00000175352	56675	nuclear receptor interacting protein 3 [Source:HGNC Symbol;Acc:HGNC:1167]""	GO:0006508;GO:0004190;GO:0005515	protein binding;proteolysis;aspartic-type endopeptidase activity
SESN3	0.6877	0.00109971	ENSG00000149212	143686	sestrin 3 [Source:HGNC Symbol;Acc:HGNC:23060]""	GO:0005634;GO:1901031	nucleus;regulation of response to reactive oxygen species
ZNF442	2.06668	0.00117273	ENSG00000198342	79973	zinc finger protein 442 [Source:HGNC Symbol;Acc:HGNC:20877]""	GO:0005634;GO:0005622;GO:0006355;GO:0006351;GO:0003676;GO:0003677;GO:0046872	nucleic acid binding;DNA binding;transcription;intracellular;regulation of transcription;nucleus;metal ion binding
FAT2	-0.497617	0.00117273	ENSG00000086570	2196	FAT atypical cadherin 2 [Source:HGNC Symbol;Acc:HGNC:3596]""	GO:0010631;GO:0016021;GO:0016020;GO:0005913;GO:0005509;GO:0005515;GO:0005886;GO:0007155;GO:0007156;GO:0005634;GO:0070062	calcium ion binding;cell-cell adherens junction;protein binding;homophilic cell adhesion via plasma membrane adhesion molecules;epithelial cell migration;membrane;cell adhesion;nucleus;integral component of membrane;plasma membrane;extracellular exosome
SLFN5	0.435306	0.00117273	ENSG00000166750	162394	schlafen family member 5 [Source:HGNC Symbol;Acc:HGNC:28286]""	GO:0005634;GO:0030154;GO:0005524	nucleus;ATP binding;cell differentiation
GPRIN1	-0.51999	0.00117273	ENSG00000169258	114787	G protein regulated inducer of neurite outgrowth 1 [Source:HGNC Symbol;Acc:HGNC:24835]""	GO:0031175;GO:0051219;GO:0030426;GO:0005886	neuron projection development;growth cone;plasma membrane;phosphoprotein binding
OR2B6	1.61302	0.00117273	ENSG00000124657	26212	olfactory receptor family 2 subfamily B member 6 [Source:HGNC Symbol;Acc:HGNC:8241]""	GO:0004930;GO:0007608;GO:0016021;GO:0004984;GO:0050911;GO:0005886;GO:0007186	sensory perception of smell;G-protein coupled receptor signaling pathway;olfactory receptor activity;detection of chemical stimulus involved in sensory perception of smell;integral component of membrane;plasma membrane;G-protein coupled receptor activity
NR1D1	0.788219	0.00121224	ENSG00000126368	9572	nuclear receptor subfamily 1 group D member 1 [Source:HGNC Symbol;Acc:HGNC:7962]""	GO:0032922;GO:0071222;GO:0030154;GO:2000188;GO:0030425;GO:0008270;GO:0043401;GO:0003677;GO:0007623;GO:0003707;GO:0001078;GO:0060086;GO:0005737;GO:0043565;GO:0010871;GO:0030522;GO:0020037;GO:0000122;GO:0005634;GO:0003714;GO:0005654;GO:0010467;GO:0044321;GO:0006367;GO:0061469;GO:0004879;GO:0019216;GO:0034144;GO:0042752;GO:0045892;GO:0045893;GO:0001046;GO:0061178;GO:0045598;GO:0044212;GO:0043197;GO:…	regulation of gluconeogenesis by regulation of transcription from RNA polymerase II promoter;regulation of type B pancreatic cell proliferation;nucleoplasm;cytoplasm;negative regulation of transcription from RNA polymerase II promoter;zinc ion binding;dendrite;transcription corepressor activity;core promoter sequence-specific DNA binding;cell differentiation;glycogen biosynthetic process;transcri…
TMEM97	-0.509358	0.00123137	ENSG00000109084	27346	transmembrane protein 97 [Source:HGNC Symbol;Acc:HGNC:28106]""	GO:0005791;GO:0016021;GO:0031965;GO:0005764;GO:0001558;GO:0005515;GO:0005886;GO:0042632	rough endoplasmic reticulum;lysosome;protein binding;cholesterol homeostasis;regulation of cell growth;integral component of membrane;plasma membrane;nuclear membrane
SDC1	-0.414679	0.00124802	ENSG00000115884	6382	syndecan 1 [Source:HGNC Symbol;Acc:HGNC:10658]""	GO:0009897;GO:0008022;GO:0030204;GO:0030203;GO:0006954;GO:0060009;GO:0001657;GO:1903553;GO:0051384;GO:0042157;GO:0005925;GO:0001523;GO:0005737;GO:0043202;GO:0070062;GO:0016020;GO:0009636;GO:0016477;GO:0001948;GO:0055002;GO:0005796;GO:0009986;GO:0048627;GO:0007603;GO:0051592;GO:0060070;GO:0051591;GO:0042060;GO:0005887;GO:0005886;GO:0010033;GO:1903543;GO:0043234;GO:0005975;GO:0042542;GO:0042476;GO:…	response to organic substance;glycoprotein binding;cytoplasm;carbohydrate metabolic process;glycosaminoglycan metabolic process;Golgi lumen;cell surface;plasma membrane;lysosomal lumen;cell migration;protein binding;positive regulation of exosomal secretion;external side of plasma membrane;small molecule metabolic process;phototransduction;focal adhesion;response to calcium ion;retinoid metabolic…
RRM1	-0.448899	0.00127105	ENSG00000167325	6240	ribonucleotide reductase M1 [Source:HGNC Symbol;Acc:HGNC:10451]""	GO:0008584;GO:0044281;GO:0005737;GO:0010212;GO:0070062;GO:0021846;GO:0006206;GO:0016021;GO:0005635;GO:0005654;GO:0006260;GO:0055086;GO:0017076;GO:0043025;GO:0005524;GO:0051259;GO:0000278;GO:0051290;GO:0009263;GO:0015949;GO:0042995;GO:0055114;GO:0005971;GO:0005829;GO:0004748;GO:0005515;GO:0060041	male gonad development;mitotic cell cycle;deoxyribonucleotide biosynthetic process;cytosol;cytoplasm;DNA replication;cell projection;ribonucleoside-diphosphate reductase activity;pyrimidine nucleobase metabolic process;protein binding;nucleobase-containing small molecule metabolic process;small molecule metabolic process;nucleoplasm;oxidation-reduction process;cell proliferation in forebrain;reti…
ADM	1.26047	0.00133371	ENSG00000148926	133	adrenomedullin [Source:HGNC Symbol;Acc:HGNC:259]""	GO:0008284;GO:0045906;GO:0051384;GO:0048589;GO:0019731;GO:0060712;GO:0045909;GO:0009409;GO:0060670;GO:0007165;GO:0042594;GO:0019933;GO:0050829;GO:0032868;GO:0032496;GO:0001666;GO:0005737;GO:0002026;GO:0005615;GO:0030819;GO:0031100;GO:0055074;GO:0009611;GO:0045766;GO:0043065;GO:0010460;GO:0001843;GO:0006171;GO:0005179;GO:0008285;GO:0006701;GO:0031102;GO:0007507;GO:0008015;GO:0097084;GO:0031700;GO:…	cAMP-mediated signaling;neural tube closure;signal transduction;odontogenesis of dentin-containing tooth;cytosol;cytoplasm;response to lipopolysaccharide;positive regulation of vasodilation;response to wounding;spongiotrophoblast layer development;response to starvation;positive regulation of heart rate;cell-cell signaling;branching involved in labyrinthine layer morphogenesis;defense response to…
BCAR3	-0.671233	0.00133371	ENSG00000137936	8412	breast cancer anti-estrogen resistance 3 [Source:HGNC Symbol;Acc:HGNC:973]""	GO:0033138;GO:0043547;GO:0042493;GO:0005085;GO:0005622;GO:0007165;GO:0005515;GO:0002089;GO:0007264	intracellular;lens morphogenesis in camera-type eye;protein binding;signal transduction;guanyl-nucleotide exchange factor activity;positive regulation of GTPase activity;positive regulation of peptidyl-serine phosphorylation;response to drug;small GTPase mediated signal transduction
RNF122	0.883763	0.0013416	ENSG00000133874	79845	ring finger protein 122 [Source:HGNC Symbol;Acc:HGNC:21147]""	GO:0005794;GO:0005783;GO:0043161;GO:0016021;GO:0042787;GO:0008270;GO:0005515;GO:0061630;GO:0000209	Golgi apparatus;ubiquitin protein ligase activity;protein binding;endoplasmic reticulum;zinc ion binding;protein ubiquitination involved in ubiquitin-dependent protein catabolic process;proteasome-mediated ubiquitin-dependent protein catabolic process;integral component of membrane;protein polyubiquitination
IL6ST	0.593217	0.00135086	ENSG00000134352	3572	interleukin 6 signal transducer [Source:HGNC Symbol;Acc:HGNC:6021]""	GO:0019970;GO:0005127;GO:0016020;GO:0019221;GO:0009897;GO:0038165;GO:0030425;GO:0019838;GO:0005900;GO:0043025;GO:0005896;GO:0007165;GO:0048711;GO:0045509;GO:0070062;GO:0042511;GO:0042517;GO:0043066;GO:0070102;GO:0070104;GO:0004897;GO:0042803;GO:0008284;GO:0038154;GO:0034097;GO:0070120;GO:0048861;GO:0044297;GO:0005138;GO:0002821;GO:0008593;GO:0005886;GO:0005977;GO:0042102;GO:0002675;GO:0005615;GO:…	plasma membrane;positive regulation of adaptive immune response;protein homodimerization activity;leukemia inhibitory factor signaling pathway;response to cytokine;interleukin-11 receptor activity;interleukin-6 receptor activity;dendrite;interleukin-6 receptor complex;positive regulation of osteoblast differentiation;cell body;external side of plasma membrane;oncostatin-M receptor activity;ciliar…
RPS28	-0.414241	0.00143941	ENSG00000233927	6234	ribosomal protein S28 [Source:HGNC Symbol;Acc:HGNC:10418]""	GO:0000184;GO:0022627;GO:0019083;GO:0006614;GO:0015935;GO:0005737;GO:0044267;GO:0070062;GO:0042274;GO:0042254;GO:0003735;GO:0010467;GO:0019058;GO:0006364;GO:0006407;GO:0016032;GO:0044822;GO:0005840;GO:0005829;GO:0005622;GO:0005515;GO:0006415;GO:0006414;GO:0006413;GO:0006412	intracellular;translational termination;structural constituent of ribosome;cytosol;cytoplasm;translational initiation;rRNA export from nucleus;viral transcription;protein binding;ribosome;rRNA processing;poly(A) RNA binding;nuclear-transcribed mRNA catabolic process;gene expression;cellular protein metabolic process;translational elongation;viral process;SRP-dependent cotranslational protein targ…
SGOL2	0.582988	0.00144178	ENSG00000163535	151246	shugoshin-like 2 (S. pombe) [Source:HGNC Symbol;Acc:HGNC:30812]""	GO:0030892;GO:0000278;GO:0005829;GO:0005654;GO:0051754;GO:0005515;GO:0007264;GO:0000775;GO:0051301;GO:0000777	mitotic cell cycle;cell division;protein binding;condensed chromosome kinetochore;mitotic cohesin complex;cytosol;meiotic sister chromatid cohesion;nucleoplasm;small GTPase mediated signal transduction;chromosome
KDM3A	0.554176	0.00151288	ENSG00000115548	55818	lysine (K)-specific demethylase 3A [Source:HGNC Symbol;Acc:HGNC:20815]""	GO:2000736;GO:0050681;GO:0008584;GO:0007290;GO:0010628;GO:0001666;GO:0009755;GO:0030521;GO:0006325;GO:0005634;GO:0016020;GO:0036123;GO:0005654;GO:0033169;GO:2000036;GO:0000976;GO:0005506;GO:0010468;GO:0005737;GO:0007283;GO:0045893;GO:0001047;GO:0051573;GO:0055114;GO:0051213;GO:0003700;GO:0046293;GO:0045944;GO:0006351;GO:0005515	male gonad development;regulation of stem cell population maintenance;nucleoplasm;cytoplasm;dioxygenase activity;negative regulation of histone H3-K9 methylation;core promoter binding;transcription factor activity;positive regulation of gene expression;histone H3-K9 demethylation;formaldehyde biosynthetic process;oxidation-reduction process;regulation of stem cell differentiation;membrane;spermat…
DLL4	3.11227	0.00157053	ENSG00000128917	54567	delta-like 4 (Drosophila) [Source:HGNC Symbol;Acc:HGNC:2910]""	GO:0016020;GO:0060579;GO:0003208;GO:0010629;GO:0010628;GO:0007165;GO:0001525;GO:0003344;GO:0003222;GO:0050767;GO:0007219;GO:0000122;GO:0016021;GO:0001569;GO:0003209;GO:0044344;GO:0007275;GO:0045746;GO:0045747;GO:0005509;GO:1903588;GO:2000179;GO:0035912;GO:0061314;GO:0008285;GO:0030217;GO:0008015;GO:0007601;GO:0072554;GO:0043537;GO:0005886;GO:0007154;GO:0061074;GO:0007220;GO:0010596;GO:0090051;GO:…	negative regulation of endothelial cell migration;ventral spinal cord interneuron fate commitment;patterning of blood vessels;negative regulation of transcription from RNA polymerase II promoter;blood vessel remodeling;negative regulation of cell migration involved in sprouting angiogenesis;pericardium morphogenesis;Notch binding;negative regulation of cell proliferation;plasma membrane;calcium i…
CHD2	0.443878	0.00163289	ENSG00000173575	1106	chromodomain helicase DNA binding protein 2 [Source:HGNC Symbol;Acc:HGNC:1917]""	GO:0042393;GO:0003677;GO:0007517;GO:0070062;GO:0005730;GO:0005634;GO:0005654;GO:0032508;GO:0005524;GO:0004003;GO:0044822;GO:0004386;GO:0006974;GO:0008152;GO:0001046;GO:0060218;GO:0043231;GO:0006355;GO:0006357;GO:0006351;GO:0005515;GO:0016568	chromatin modification;hematopoietic stem cell differentiation;nucleoplasm;metabolic process;intracellular membrane-bounded organelle;regulation of transcription from RNA polymerase II promoter;helicase activity;core promoter sequence-specific DNA binding;cellular response to DNA damage stimulus;protein binding;DNA binding;poly(A) RNA binding;ATP binding;DNA duplex unwinding;ATP-dependent DNA hel…
RPA1	-0.368137	0.00166444	ENSG00000132383	6117	replication protein A1 [Source:HGNC Symbol;Acc:HGNC:10289]""	GO:0006297;GO:0003676;GO:0019985;GO:0034605;GO:0000082;GO:0006298;GO:0042769;GO:0000784;GO:0070911;GO:0003677;GO:0000278;GO:0000723;GO:0000722;GO:0016605;GO:0042276;GO:0000724;GO:0005634;GO:0006281;GO:0033683;GO:0005654;GO:0006260;GO:0006261;GO:0046872;GO:0003697;GO:0006284;GO:0006283;GO:0044267;GO:0043687;GO:0006289;GO:0016925;GO:0006302;GO:0006310;GO:1900034;GO:0006271;GO:0032201;GO:0036297;GO:…	mitotic cell cycle;damaged DNA binding;error-free translesion synthesis;nucleoplasm;DNA replication;DNA replication factor A complex;regulation of cellular response to heat;interstrand cross-link repair;nuclear chromosome;cellular response to heat;cellular protein metabolic process;telomere maintenance via semi-conservative replication;PML body;protein binding;DNA binding;double-strand break repa…
DNAH3	0.952831	0.00174427	ENSG00000158486	55567	dynein"	axonemal	heavy chain 3 [Source:HGNC Symbol;Acc:HGNC:2949]"
KIF20B	0.417854	0.0017659	ENSG00000138182	9585	kinesin family member 20B [Source:HGNC Symbol;Acc:HGNC:7212]""	GO:0001843;GO:0007018;GO:0035372;GO:1903438;GO:0030426;GO:0030424;GO:0070938;GO:0016887;GO:0005871;GO:0007067;GO:0005874;GO:0051301;GO:0005737;GO:0005730;GO:0005813;GO:2000114;GO:0097431;GO:0005654;GO:2001222;GO:0048471;GO:0007088;GO:0003777;GO:2001224;GO:0008284;GO:0070201;GO:0015630;GO:0050699;GO:0008017;GO:0090316;GO:1990023;GO:0008152;GO:0051233;GO:0032467;GO:0007050;GO:0008574;GO:0030496;GO:…	neural tube closure;spindle midzone;cell cycle arrest;protein homodimerization activity;microtubule cytoskeleton;nucleoplasm;cytoplasm;neuron projection morphogenesis;axon;centrosome;positive regulation of mitotic cytokinetic process;ATP-dependent microtubule motor activity;microtubule;cell division;protein binding;regulation of establishment of cell polarity;midbody;WW domain binding;ATP binding…
SDC3	-0.52985	0.00185789	ENSG00000162512	9672	syndecan 3 [Source:HGNC Symbol;Acc:HGNC:10660]""	GO:0043234;GO:0030424;GO:0043202;GO:0030203;GO:0005515;GO:0016021;GO:0016020;GO:0043005;GO:0007603;GO:0001523;GO:0005796;GO:0030204;GO:0044281;GO:0005886;GO:0030198;GO:0007155;GO:0005975;GO:0016477;GO:0009986;GO:0006027;GO:0006024	lysosomal lumen;protein complex;membrane;extracellular matrix organization;cell migration;glycosaminoglycan metabolic process;protein binding;neuron projection;carbohydrate metabolic process;small molecule metabolic process;axon;phototransduction;Golgi lumen;glycosaminoglycan biosynthetic process;retinoid metabolic process;cell adhesion;cell surface;glycosaminoglycan catabolic process;integral co…
TRIM49D1	6.74774	0.00185789	ENSG00000223417	399939	tripartite motif containing 49D1 [Source:HGNC Symbol;Acc:HGNC:43973]""	GO:0008270;GO:0005515;GO:0005622	protein binding;intracellular;zinc ion binding
PRDM2	0.490446	0.00188435	ENSG00000116731	7799	PR domain containing 2"	with ZNF domain [Source:HGNC Symbol;Acc:HGNC:9347]"	GO:0018024;GO:0032355;GO:0003700;GO:0005634;GO:0006355;GO:0034968;GO:0006351;GO:0005515;GO:0003677;GO:0008340;GO:0046872;GO:0008270
NCOR2	-0.363335	0.00198994	ENSG00000196498	9612	nuclear receptor corepressor 2 [Source:HGNC Symbol;Acc:HGNC:7673]""	GO:0016020;GO:0007595;GO:0001012;GO:0000785;GO:0044281;GO:0003677;GO:0032355;GO:0016604;GO:0000122;GO:0006325;GO:0005634;GO:0003714;GO:0005654;GO:0010467;GO:0006367;GO:0032403;GO:0016363;GO:0042826;GO:0005112;GO:0007219;GO:0035259;GO:0017053;GO:0008134;GO:0000118;GO:0046965;GO:0044849;GO:0044255;GO:0016922;GO:0007179;GO:0047485;GO:0072365;GO:0010243;GO:0006351;GO:0005515;GO:0042974;GO:0003682	histone deacetylase binding;nuclear matrix;nucleoplasm;nuclear body;transcriptional repressor complex;regulation of cellular ketone metabolic process by negative regulation of transcription from RNA polymerase II promoter;protein N-terminus binding;transcription corepressor activity;response to organonitrogen compound;ligand-dependent nuclear receptor binding;Notch binding;glucocorticoid receptor…
OLFM4	-0.797008	0.00199072	ENSG00000102837	10562	olfactomedin 4 [Source:HGNC Symbol;Acc:HGNC:17190]""	GO:0070062;GO:1900026;GO:0005615;GO:0051260;GO:0045296;GO:0042581;GO:0003824;GO:0005739;GO:0005515;GO:0005886;GO:0007155;GO:0048471;GO:0008152;GO:0042803	extracellular space;catalytic activity;protein homodimerization activity;protein binding;cadherin binding;metabolic process;mitochondrion;specific granule;protein homooligomerization;perinuclear region of cytoplasm;positive regulation of substrate adhesion-dependent cell spreading;cell adhesion;plasma membrane;extracellular exosome
CGGBP1	0.461455	0.00202272	ENSG00000163320	8545	CGG triplet repeat binding protein 1 [Source:HGNC Symbol;Acc:HGNC:1888]""	GO:0001227;GO:0000122;GO:0005634;GO:0005654;GO:0006351;GO:0005515;GO:0003690;GO:0000977	negative regulation of transcription from RNA polymerase II promoter;nucleoplasm;protein binding;nucleus;transcriptional repressor activity;transcription;double-stranded DNA binding;RNA polymerase II regulatory region sequence-specific DNA binding
CABYR	1.15777	0.00204678	ENSG00000154040	26256	calcium binding tyrosine-(Y)-phosphorylation regulated [Source:HGNC Symbol;Acc:HGNC:15569]""	GO:0005856;GO:0005737;GO:0097228;GO:0097229;GO:0031514;GO:0005634;GO:0017124;GO:0019899;GO:0005509;GO:0005515;GO:0035686;GO:0046982;GO:0048240;GO:0003351;GO:0019904	calcium ion binding;enzyme binding;sperm fibrous sheath;sperm principal piece;protein domain specific binding;sperm end piece;cytoplasm;SH3 domain binding;protein heterodimerization activity;motile cilium;sperm capacitation;nucleus;protein binding;cytoskeleton;epithelial cilium movement
MVD	-0.525326	0.0020743	ENSG00000167508	4597	mevalonate diphosphate decarboxylase [Source:HGNC Symbol;Acc:HGNC:7529]""	GO:0008284;GO:0044267;GO:0005829;GO:0004163;GO:0030544;GO:0006489;GO:0043687;GO:0016831;GO:0018279;GO:0006488;GO:0008299;GO:0006695;GO:0044281;GO:0019287;GO:0005524;GO:0042803	carboxy-lyase activity;ATP binding;cellular protein metabolic process;protein homodimerization activity;Hsp70 protein binding;cytosol;small molecule metabolic process;isoprenoid biosynthetic process;protein N-linked glycosylation via asparagine;dolichyl diphosphate biosynthetic process;isopentenyl diphosphate biosynthetic process;positive regulation of cell proliferation;post-translational protei…
ESPL1	0.539781	0.0020743	ENSG00000135476	9700	extra spindle pole bodies like 1"	separase [Source:HGNC Symbol;Acc:HGNC:16856]"	GO:0045842;GO:0051307;GO:0007067;GO:0008234;GO:0005737;GO:0072686;GO:0005813;GO:0005634;GO:0006508;GO:0045875;GO:0000278;GO:0000212;GO:0006915;GO:0003824;GO:0040001;GO:0007059;GO:0045143;GO:0000910;GO:0000070;GO:0007127;GO:0005829;GO:0004197;GO:0005515;GO:0008233;GO:1901970
INTS1	-0.354982	0.0022553	ENSG00000164880	26173	integrator complex subunit 1 [Source:HGNC Symbol;Acc:HGNC:24555]""	GO:0016180;GO:0016021;GO:0016020;GO:0031965;GO:0032039;GO:0005488	snRNA processing;binding;integrator complex;nuclear membrane;membrane;integral component of membrane
MFAP5	-0.490378	0.00232562	ENSG00000197614	8076	microfibrillar associated protein 5 [Source:HGNC Symbol;Acc:HGNC:29673]""	GO:0005201;GO:0043206;GO:0030198;GO:0005515;GO:0060216;GO:0001527;GO:0005578;GO:0005576	extracellular fibril organization;microfibril;extracellular matrix organization;extracellular region;protein binding;definitive hemopoiesis;extracellular matrix structural constituent;proteinaceous extracellular matrix
CD83	0.96101	0.00238456	ENSG00000112149	9308	CD83 molecule [Source:HGNC Symbol;Acc:HGNC:1703]""	GO:0009897;GO:0043372;GO:0005515;GO:0032743;GO:0016021;GO:0006952;GO:0001817;GO:0014070;GO:0032713;GO:0007165;GO:0005887;GO:0005886;GO:0006959;GO:0032733	humoral immune response;defense response;integral component of plasma membrane;protein binding;signal transduction;external side of plasma membrane;negative regulation of interleukin-4 production;positive regulation of CD4-positive;positive regulation of interleukin-2 production;positive regulation of interleukin-10 production;regulation of cytokine production;response to organic cyclic compound;…
KIF2C	0.458582	0.00244551	ENSG00000142945	11004	kinesin family member 2C [Source:HGNC Symbol;Acc:HGNC:6393]""	GO:0035371;GO:0007596;GO:0016887;GO:0005871;GO:0007067;GO:0005874;GO:0051301;GO:0030951;GO:0005634;GO:0016020;GO:0007080;GO:0000776;GO:0019237;GO:0005524;GO:0015630;GO:0000278;GO:0019886;GO:0008283;GO:0008017;GO:0051010;GO:0005881;GO:0008152;GO:0007264;GO:0000775;GO:0051983;GO:0000777;GO:0005829;GO:0007018;GO:0007019;GO:0003777;GO:0005515	establishment or maintenance of microtubule cytoskeleton polarity;mitotic cell cycle;microtubule cytoskeleton;cytosol;metabolic process;chromosome;kinetochore;microtubule;protein binding;cytoplasmic microtubule;ATP binding;microtubule plus-end binding;membrane;mitotic metaphase plate congression;ATPase activity;microtubule binding;kinesin complex;microtubule-based movement;antigen processing and …
TNFRSF9	2.05291	0.00245217	ENSG00000049249	3604	tumor necrosis factor receptor superfamily member 9 [Source:HGNC Symbol;Acc:HGNC:11924]""	GO:0006954;GO:0008285;GO:2001180;GO:0008625;GO:0070207;GO:0005887;GO:0009897;GO:0042127;GO:0005615;GO:0016021;GO:0033209;GO:0019955;GO:0005031;GO:0005515;GO:0006955;GO:0032496;GO:2001183;GO:0042981;GO:0007275;GO:0006915;GO:0004872	extracellular space;extrinsic apoptotic signaling pathway via death domain receptors;cytokine binding;integral component of plasma membrane;protein binding;response to lipopolysaccharide;external side of plasma membrane;apoptotic process;negative regulation of cell proliferation;regulation of apoptotic process;regulation of cell proliferation;tumor necrosis factor-mediated signaling pathway;multi…
ARID4A	0.711574	0.00275582	ENSG00000032219	5926	AT-rich interaction domain 4A [Source:HGNC Symbol;Acc:HGNC:9885]""	GO:0044212;GO:0006349;GO:0017053;GO:0097368;GO:0006325;GO:0034773;GO:0005634;GO:0003677;GO:0005654;GO:0003700;GO:0007283;GO:0006357;GO:0045892;GO:0048821;GO:0006366;GO:0045944;GO:0080182;GO:0036124	transcription regulatory region DNA binding;regulation of gene expression by genetic imprinting;transcription factor activity;nucleoplasm;chromatin organization;DNA binding;transcriptional repressor complex;negative regulation of transcription;establishment of Sertoli cell barrier;histone H4-K20 trimethylation;erythrocyte development;nucleus;transcription from RNA polymerase II promoter;positive …
ARL4C	-0.419242	0.00289917	ENSG00000188042	10123	ADP ribosylation factor like GTPase 4C [Source:HGNC Symbol;Acc:HGNC:698]""	GO:0005737;GO:0032456;GO:0005634;GO:0003924;GO:0005622;GO:0030175;GO:0015031;GO:0005515;GO:0005886;GO:0043014;GO:0007264;GO:0005525	GTP binding;endocytic recycling;protein binding;intracellular;GTPase activity;cytoplasm;nucleus;filopodium;protein transport;alpha-tubulin binding;small GTPase mediated signal transduction;plasma membrane
NEK2	0.583762	0.00300296	ENSG00000117650	4751	NIMA-related kinase 2 [Source:HGNC Symbol;Acc:HGNC:7745]""	GO:0000086;GO:1903126;GO:0090307;GO:0007067;GO:0000922;GO:0005874;GO:0051225;GO:0051301;GO:0005737;GO:0051321;GO:0005730;GO:0005813;GO:0005634;GO:0001824;GO:0032212;GO:0046777;GO:0004674;GO:0004672;GO:0007088;GO:0005524;GO:0051973;GO:0006996;GO:0006468;GO:0051299;GO:0000278;GO:1904355;GO:0031145;GO:0019903;GO:0000070;GO:0046602;GO:0051988;GO:0000794;GO:0007059;GO:0000776;GO:0000777;GO:0043234;GO:…	mitotic cell cycle;cytosol;cytoplasm;chromosome segregation;positive regulation of telomerase activity;positive regulation of telomere capping;negative regulation of centriole-centriole cohesion;negative regulation of DNA binding;mitotic sister chromatid segregation;protein phosphatase binding;kinetochore;protein kinase activity;regulation of mitotic centrosome separation;organelle organization;m…
NXN	-0.338506	0.00300296	ENSG00000281300	64359	nucleoredoxin [Source:HGNC Symbol;Acc:HGNC:18008]""	;GO:0030154;GO:0016055;GO:0005829;GO:0047134;GO:0098869;GO:0072358;GO:0005515;GO:0031397;GO:0005634;GO:0030178;GO:0055114;GO:0004791	;Wnt signaling pathway;cytosol;protein binding;cellular oxidant detoxification;cell differentiation;cardiovascular system development;nucleus;negative regulation of Wnt signaling pathway;thioredoxin-disulfide reductase activity;negative regulation of protein ubiquitination;protein-disulfide reductase activity;oxidation-reduction process
E2F1	-0.485764	0.00310444	ENSG00000101412	1869	E2F transcription factor 1 [Source:HGNC Symbol;Acc:HGNC:3113]""	GO:1990090;GO:0001047;GO:0048146;GO:0000082;GO:0097193;GO:0010628;GO:0003677;GO:0000278;GO:0005737;GO:0043565;GO:0007219;GO:0000122;GO:0035189;GO:0005654;GO:0071456;GO:0030900;GO:0072332;GO:0071398;GO:0070345;GO:0005667;GO:1990086;GO:0008134;GO:0006915;GO:0019901;GO:0012501;GO:0000790;GO:0045892;GO:0045893;GO:0048255;GO:0043276;GO:0045599;GO:2000045;GO:0044212;GO:0071930;GO:0000077;GO:0008630;GO:…	mitotic cell cycle;negative regulation of fat cell proliferation;positive regulation of protein insertion into mitochondrial membrane involved in apoptotic signaling pathway;DNA damage checkpoint;nucleoplasm;cytoplasm;negative regulation of fat cell differentiation;cellular response to fatty acid;cellular response to xenobiotic stimulus;cellular response to nerve growth factor stimulus;core promo…
ZBTB21	0.602719	0.00311116	ENSG00000173276	49854	zinc finger and BTB domain containing 21 [Source:HGNC Symbol;Acc:HGNC:13083]""	GO:0008327;GO:0005634;GO:0006355;GO:0045892;GO:0006351;GO:0005515;GO:0046872	transcription;regulation of transcription;negative regulation of transcription;methyl-CpG binding;nucleus;metal ion binding;protein binding
CCNE1	-0.52464	0.00317961	ENSG00000105173	898	cyclin E1 [Source:HGNC Symbol;Acc:HGNC:1589]""	GO:0006270;GO:0000307;GO:0050681;GO:0000083;GO:0001889;GO:0051412;GO:0014074;GO:0051301;GO:0034097;GO:0005737;GO:0032355;GO:0001547;GO:0030521;GO:0005813;GO:0005634;GO:0003713;GO:0005654;GO:0016538;GO:0014070;GO:0032403;GO:0031670;GO:0006468;GO:0045859;GO:0000278;GO:0031100;GO:0000082;GO:0016301;GO:0019901;GO:0045471;GO:0045893;GO:0045597;GO:0051726;GO:0005829;GO:0016055;GO:0042493;GO:0033197;GO:…	mitotic cell cycle;cellular response to nutrient;DNA replication initiation;cytosol;cytoplasm;positive regulation of cell differentiation;transcription coactivator activity;response to progesterone;response to organonitrogen compound;regulation of transcription involved in G1/S transition of mitotic cell cycle;response to purine-containing compound;response to organic cyclic compound;response to …
FNBP4	0.540665	0.00328018	ENSG00000109920	23360	formin binding protein 4 [Source:HGNC Symbol;Acc:HGNC:19752]""	GO:0005654;GO:0005515	nucleoplasm;protein binding
MEX3D	-0.481044	0.00328708	ENSG00000181588	399664	mex-3 RNA binding family member D [Source:HGNC Symbol;Acc:HGNC:16734]""	GO:0003676;GO:0010609;GO:0044822;GO:0017091;GO:0003723;GO:0005515;GO:0048471;GO:0005634;GO:0061157;GO:0008270	nucleic acid binding;poly(A) RNA binding;protein binding;zinc ion binding;mRNA destabilization;perinuclear region of cytoplasm;RNA binding;mRNA localization resulting in posttranscriptional regulation of gene expression;AU-rich element binding;nucleus
WTIP	-0.620298	0.00328708	ENSG00000142279	126374	Wilms tumor 1 interacting protein [Source:HGNC Symbol;Acc:HGNC:20964]""	GO:0022604;GO:0008270;GO:0007010;GO:0035195;GO:0005634;GO:0003714;GO:0000932;GO:1903507;GO:0006355;GO:0005912;GO:0005515;GO:0001666;GO:2000637;GO:0035331;GO:0006351	response to hypoxia;protein binding;negative regulation of nucleic acid-templated transcription;regulation of transcription;zinc ion binding;regulation of cell morphogenesis;transcription;gene silencing by miRNA;negative regulation of hippo signaling;transcription corepressor activity;adherens junction;cytoplasmic mRNA processing body;cytoskeleton organization;nucleus;positive regulation of gene …
CKAP2	0.389497	0.00328708	ENSG00000136108	26586	cytoskeleton associated protein 2 [Source:HGNC Symbol;Acc:HGNC:1990]""	GO:0005737;GO:0015630;GO:0007026;GO:0005813;GO:0006915;GO:0000281;GO:0000922;GO:0005881;GO:0045944	negative regulation of microtubule depolymerization;microtubule cytoskeleton;cytoplasm;cytoplasmic microtubule;apoptotic process;centrosome;mitotic cytokinesis;positive regulation of transcription from RNA polymerase II promoter;spindle pole
SLC30A3	2.25117	0.00331466	ENSG00000115194	7781	solute carrier family 30 (zinc transporter)"	member 3 [Source:HGNC Symbol;Acc:HGNC:11014]"	GO:0008021;GO:0016020;GO:0010043;GO:0030054;GO:0005737;GO:0016021;GO:0005770;GO:0071577;GO:0043005;GO:0031902;GO:0015633;GO:0008324;GO:0051050;GO:0006812;GO:0006810;GO:0005887;GO:0055085;GO:0030672;GO:0005765;GO:0005515;GO:0098655;GO:0005768;GO:0061088
ARRDC4	0.736323	0.00331466	ENSG00000140450	91947	arrestin domain containing 4 [Source:HGNC Symbol;Acc:HGNC:28087]""	GO:0016023;GO:0005886;GO:0005768;GO:0005769;GO:0051443	endosome;cytoplasmic membrane-bounded vesicle;plasma membrane;positive regulation of ubiquitin-protein transferase activity;early endosome
SLC2A1	-0.365321	0.00331466	ENSG00000117394	6513	solute carrier family 2 (facilitated glucose transporter)"	member 1 [Source:HGNC Symbol;Acc:HGNC:11005]"	GO:0070837;GO:0005911;GO:0055056;GO:0005901;GO:0044281;GO:0000139;GO:0005737;GO:0019852;GO:0070062;GO:0008645;GO:0016021;GO:0016020;GO:0072562;GO:0015758;GO:0006112;GO:0042908;GO:0042802;GO:0005355;GO:0006767;GO:0006766;GO:0042910;GO:0005989;GO:0016324;GO:0005215;GO:0006461;GO:0050796;GO:0016323;GO:0019900;GO:0006970;GO:0005887;GO:0005886;GO:0042149;GO:0055085;GO:0043621;GO:0031982;GO:0022891;GO:…
TMEM106C	-0.481632	0.00332499	ENSG00000134291	79022	transmembrane protein 106C [Source:HGNC Symbol;Acc:HGNC:28775]""	GO:0016021;GO:0005789;GO:0005575;GO:0003674;GO:0005515;GO:0008150	endoplasmic reticulum membrane;protein binding;molecular_function;cellular_component;biological_process;integral component of membrane
PAX8	-0.317554	0.00336946	ENSG00000125618	7849	paired box 8 [Source:HGNC Symbol;Acc:HGNC:8622]""	GO:2000611;GO:2000612;GO:0030154;GO:0072050;GO:0001077;GO:0045893;GO:0072284;GO:0003677;GO:0072289;GO:0009653;GO:0042981;GO:0072073;GO:0007417;GO:0071371;GO:0072221;GO:0005634;GO:0001823;GO:0001822;GO:0072207;GO:0005654;GO:0071599;GO:2000594;GO:0006366;GO:0045944;GO:0004996;GO:0030878;GO:0043565;GO:0090190;GO:0072278;GO:0072164;GO:0001655;GO:0001656;GO:0072307;GO:0001658;GO:0006790;GO:0044212;GO:…	RNA polymerase II core promoter sequence-specific DNA binding;nucleoplasm;RNA polymerase II core promoter proximal region sequence-specific DNA binding;anatomical structure morphogenesis;metanephric epithelium development;mesonephros development;mesonephric tubule development;S-shaped body morphogenesis;regulation of thyroid-stimulating hormone secretion;central nervous system development;DNA bin…
HIST1H2BO	1.15123	0.00337238	ENSG00000274641	8348	histone cluster 1"	H2bo [Source:HGNC Symbol;Acc:HGNC:4758]"	GO:0005737;GO:0006325;GO:0006334;GO:0003677;GO:0005654;GO:0000786;GO:0000788;GO:0046982;GO:0005634
TSR3	-0.507608	0.00342107	ENSG00000007520	115939	TSR3"	20S rRNA accumulation	homolog (S. cerevisiae) [Source:HGNC Symbol;Acc:HGNC:14175]"
TSEN34	-0.503887	0.00342107	ENSG00000278605	79042	tRNA splicing endonuclease subunit 34 [Source:HGNC Symbol;Acc:HGNC:15506]""	GO:0090502;GO:0090501;GO:0008033;GO:0005515;GO:0005730;GO:0000213;GO:0005634;GO:0016829;GO:0000214;GO:0005654;GO:0010467;GO:0003676;GO:0006388;GO:0000379;GO:0006397	tRNA-intron endonuclease complex;nucleic acid binding;nucleolus;tRNA-type intron splice site recognition and cleavage;lyase activity;nucleoplasm;protein binding;tRNA-intron endonuclease activity;mRNA processing;RNA phosphodiester bond hydrolysis;nucleus;tRNA splicing;gene expression;tRNA processing
XPO1	0.350566	0.00342107	ENSG00000082898	7514	exportin 1 [Source:HGNC Symbol;Acc:HGNC:12825]""	GO:0034504;GO:0016020;GO:0006611;GO:0008536;GO:0010824;GO:0042176;GO:0005488;GO:0005487;GO:0075733;GO:0051028;GO:0005737;GO:0000122;GO:0043488;GO:0006886;GO:0005635;GO:0030529;GO:0005654;GO:0010467;GO:0019058;GO:0007179;GO:0008565;GO:0005622;GO:0000278;GO:0005215;GO:0031965;GO:0019904;GO:0016032;GO:0042493;GO:0007264;GO:0030512;GO:0000776;GO:0043231;GO:0005642;GO:0005829;GO:0005730;GO:0000055;GO:…	mitotic cell cycle;annulate lamellae;intracellular;protein transporter activity;cytosol;RNA binding;binding;regulation of centrosome duplication;intracellular membrane-bounded organelle;transforming growth factor beta receptor signaling pathway;kinetochore;nucleocytoplasmic transporter activity;regulation of protein catabolic process;protein binding;intracellular transport of virus;ribosomal smal…
RIOK3	0.468135	0.00342107	ENSG00000101782	8780	RIO kinase 3 [Source:HGNC Symbol;Acc:HGNC:11451]""	GO:0006468;GO:0004674;GO:0005515;GO:0007059;GO:0046872;GO:0005524	protein phosphorylation;protein binding;chromosome segregation;metal ion binding;protein serine/threonine kinase activity;ATP binding
ABR	-0.347413	0.00361782	ENSG00000278741	29	active BCR-related [Source:HGNC Symbol;Acc:HGNC:81]""	GO:0005089;;GO:0030336;GO:0060313;GO:0097190;GO:0030036;GO:0007165;GO:0035023;GO:0035556;GO:0032496;GO:0050766;GO:0050728;GO:0043547;GO:0050885;GO:0016020;GO:0043065;GO:0051056;GO:0005085;GO:0005096;GO:0005886;GO:0048011;GO:0007264;GO:0042472;GO:0007420;GO:0005829;GO:0043314;GO:0005622;GO:0005515;GO:0002692;GO:0043114	;intracellular signal transduction;cytosol;response to lipopolysaccharide;regulation of vascular permeability;negative regulation of blood vessel remodeling;negative regulation of inflammatory response;plasma membrane;protein binding;positive regulation of apoptotic process;intracellular;negative regulation of cellular extravasation;positive regulation of GTPase activity;membrane;negative regulat…
HIST2H3D	2.05499	0.00365224	ENSG00000183598	653604	histone cluster 2"	H3d [Source:HGNC Symbol;Acc:HGNC:25311]"	GO:0044267;GO:0042393;GO:0000183;GO:0070062;GO:0032776;GO:0006334;GO:0007596;GO:0040029;GO:0007264;GO:0005654;GO:0010467;GO:0005576;GO:0031047;GO:0005515;GO:0000786;GO:0045814;GO:0046982;GO:0003677;GO:0005634
ZNF525	0.738201	0.00374474	ENSG00000203326	NA	zinc finger protein 525 [Source:HGNC Symbol;Acc:HGNC:29423]""	GO:0005840;GO:0005622;GO:0003735;GO:0006355;GO:0003676;GO:0046872;GO:0006412	nucleic acid binding;structural constituent of ribosome;ribosome;intracellular;regulation of transcription;metal ion binding;translation
STC1	0.436972	0.00400123	ENSG00000159167	6781	stanniocalcin 1 [Source:HGNC Symbol;Acc:HGNC:11373]""	GO:0071385;GO:0060348;GO:0001503;GO:0033280;GO:0044070;GO:0014070;GO:0086004;GO:0001886;GO:0090280;GO:0005634;GO:0071456;GO:0005179;GO:0030336;GO:1903403;GO:0016324;GO:0006874;GO:0035988;GO:0005615;GO:0010596;GO:0051926;GO:0007566;GO:0071320;GO:0005737;GO:0005576;GO:0003421;GO:0046697	regulation of anion transport;negative regulation of endothelial cell migration;cellular response to glucocorticoid stimulus;cytoplasm;apical plasma membrane;response to organic cyclic compound;chondrocyte proliferation;negative regulation of renal phosphate excretion;extracellular space;extracellular region;growth plate cartilage axis specification;bone development;response to vitamin D;positive…
JUN	0.482614	0.00400123	ENSG00000177606	3725	jun proto-oncogene [Source:HGNC Symbol;Acc:HGNC:6204]""	GO:0001102;GO:0030224;GO:0007612;GO:0051899;GO:0001077;GO:0043524;GO:0043525;GO:1902895;GO:0061029;GO:0003151;GO:0003713;GO:0009612;GO:0048146;GO:0035666;GO:0042127;GO:0031103;GO:0005096;GO:0034162;GO:0000790;GO:0051591;GO:0034166;GO:0010033;GO:0007179;GO:0010634;GO:0044212;GO:0060395;GO:0005829;GO:0045657;GO:0000981;GO:0005667;GO:0031953;GO:0003677;GO:0032496;GO:0035994;GO:0005719;GO:0043547;GO:…	cytosol;identical protein binding;transcription coactivator activity;Fc-epsilon receptor signaling pathway;toll-like receptor TLR1:TLR2 signaling pathway;response to organic cyclic compound;negative regulation of cell proliferation;leading edge cell differentiation;response to cytokine;cellular response to potassium ion starvation;positive regulation of DNA replication;transcription factor comple…
CDCA2	0.442812	0.0040023	ENSG00000184661	157313	cell division cycle associated 2 [Source:HGNC Symbol;Acc:HGNC:14623]""	GO:0005737;GO:0005654;GO:0035307;GO:0007059;GO:0007067;GO:0005694;GO:0051301	cell division;cytoplasm;mitotic nuclear division;chromosome segregation;nucleoplasm;positive regulation of protein dephosphorylation;chromosome
PDPN	-0.545659	0.00404425	ENSG00000162493	10630	podoplanin [Source:HGNC Symbol;Acc:HGNC:29602]""	GO:0009897;GO:0030324;GO:0030175;GO:0031528;GO:0007165;GO:0016337;GO:0001726;GO:0000902;GO:0016021;GO:0031258;GO:0001946;GO:0008283;GO:0030027;GO:0008360;GO:0005887;GO:0005886;GO:0032587;GO:0051272;GO:2000045;GO:0048870;GO:0031527;GO:0006693;GO:0048286	lung development;prostaglandin metabolic process;positive regulation of cellular component movement;plasma membrane;cell proliferation;regulation of cell shape;external side of plasma membrane;lamellipodium membrane;regulation of G1/S transition of mitotic cell cycle;cell morphogenesis;ruffle;integral component of plasma membrane;single organismal cell-cell adhesion;ruffle membrane;filopodium mem…
ZNF532	0.5761	0.00404425	ENSG00000074657	55205	zinc finger protein 532 [Source:HGNC Symbol;Acc:HGNC:30940]""	GO:0005634;GO:0006355;GO:0006351;GO:0003676;GO:0003677;GO:0046872	nucleic acid binding;transcription;DNA binding;regulation of transcription;nucleus;metal ion binding
STRA13	-0.547948	0.00407296	ENSG00000169689	201254	stimulated by retinoic acid 13 [Source:HGNC Symbol;Acc:HGNC:11422]""	GO:0034080;GO:0071821;GO:0006281;GO:0000712;GO:0006334;GO:0036297;GO:0043240;GO:0005654;GO:0005515;GO:0031398;GO:0003677;GO:0003690;GO:0000777;GO:0031297;GO:0007067;GO:0051301;GO:0051382	interstrand cross-link repair;Fanconi anaemia nuclear complex;double-stranded DNA binding;positive regulation of protein ubiquitination;FANCM-MHF complex;DNA binding;nucleosome assembly;condensed chromosome kinetochore;cell division;kinetochore assembly;resolution of meiotic recombination intermediates;nucleoplasm;protein binding;DNA repair;replication fork processing;CENP-A containing nucleosome…
PPM1G	-0.37232	0.0041186	ENSG00000115241	5496	protein phosphatase"	Mg2+/Mn2+ dependent 1G [Source:HGNC Symbol;Acc:HGNC:9278]"	GO:0005737;GO:0043169;GO:0035970;GO:0006470;GO:0005634;GO:0016020;GO:0007050;GO:0004722;GO:0004721;GO:0005654;GO:0003824;GO:0005515;GO:0046872
NPTX2	0.442503	0.00419573	ENSG00000106236	4885	neuronal pentraxin II [Source:HGNC Symbol;Acc:HGNC:7953]""	GO:0008306;GO:0030246;GO:0005575;GO:0005576;GO:0003674;GO:0007268;GO:0046872	carbohydrate binding;associative learning;extracellular region;molecular_function;cellular_component;synaptic transmission;metal ion binding
TEX14	6.02637	0.00421715	ENSG00000121101	56155	testis expressed 14 [Source:HGNC Symbol;Acc:HGNC:11737]""	GO:0005737;GO:0019901;GO:0006468;GO:0045171;GO:0070062;GO:0005515;GO:0051301;GO:0032091;GO:0030496;GO:0005623;GO:0005524;GO:0008608;GO:0000776;GO:0043063;GO:0004672;GO:0007094;GO:0051306;GO:0032466;GO:0007140;GO:0000777	kinetochore;protein kinase activity;negative regulation of protein binding;negative regulation of cytokinesis;protein kinase binding;protein phosphorylation;cell division;protein binding;mitotic spindle assembly checkpoint;intercellular bridge organization;condensed chromosome kinetochore;intercellular bridge;cell;ATP binding;cytoplasm;extracellular exosome;attachment of spindle microtubules to k…
EPHB4	-0.401194	0.00421715	ENSG00000196411	2050	EPH receptor B4 [Source:HGNC Symbol;Acc:HGNC:3395]""	GO:0018108;GO:0007169;GO:0007411;GO:0001525;GO:0046777;GO:0070062;GO:0016021;GO:0004714;GO:0004713;GO:0004672;GO:0005524;GO:0006468;GO:0003007;GO:0005887;GO:0005886;GO:0007155;GO:0048013;GO:0005829;GO:0005003;GO:0005576;GO:0002042;GO:0005515	cytosol;protein tyrosine kinase activity;plasma membrane;ephrin receptor activity;extracellular region;protein binding;axon guidance;protein kinase activity;peptidyl-tyrosine phosphorylation;ATP binding;cell adhesion;protein autophosphorylation;ephrin receptor signaling pathway;transmembrane receptor protein tyrosine kinase activity;integral component of plasma membrane;transmembrane receptor pro…
CTR9	0.423623	0.00446503	ENSG00000198730	9646	CTR9 homolog"	Paf1/RNA polymerase II complex component [Source:HGNC Symbol;Acc:HGNC:16850]"	GO:0071222;GO:0010390;GO:0016593;GO:0032968;GO:0016607;GO:0033523;GO:0001829;GO:0000122;GO:1900364;GO:0005634;GO:0007259;GO:0016570;GO:0070102;GO:0080182;GO:2001168;GO:0042169;GO:2001162;GO:0035327;GO:0051571;GO:0001711;GO:0019827;GO:0001832;GO:0016055;GO:0006355;GO:0045638;GO:0045944;GO:0006351;GO:0005515;GO:0001826;GO:0000993;GO:2000653
NEUROD4	6.47169	0.00446503	ENSG00000123307	58158	neuronal differentiation 4 [Source:HGNC Symbol;Acc:HGNC:13802]""	GO:0048666;GO:0035881;GO:0060041;GO:0007399;GO:0005634;GO:0045597;GO:0006355;GO:0007219;GO:0001764;GO:0006351;GO:0010001;GO:0003677;GO:0046983;GO:0043010;GO:0007405;GO:0045165	neuron migration;neuroblast proliferation;regulation of transcription;positive regulation of cell differentiation;DNA binding;protein dimerization activity;retina development in camera-type eye;amacrine cell differentiation;glial cell differentiation;transcription;nucleus;cell fate commitment;Notch signaling pathway;nervous system development;neuron development;camera-type eye development
NCAPD2	0.320934	0.004641	ENSG00000010292	9918	non-SMC condensin I complex subunit D2 [Source:HGNC Symbol;Acc:HGNC:24305]""	GO:0042393;GO:0030261;GO:0005488;GO:0000228;GO:0051304;GO:0007067;GO:0051301;GO:0005737;GO:0005634;GO:0016020;GO:0005654;GO:0000278;GO:0000793;GO:0000796;GO:0000797;GO:0007076;GO:0000799;GO:0010032;GO:0000779;GO:0005829;GO:0005515;GO:0003682	mitotic cell cycle;histone binding;chromatin binding;mitotic nuclear division;cytoplasm;cell division;protein binding;meiotic chromosome condensation;mitotic chromosome condensation;binding;condensin core heterodimer;cytosol;nuclear chromosome;condensed chromosome;nucleoplasm;membrane;condensin complex;nuclear condensin complex;chromosome condensation;chromosome separation;nucleus
PINK1	-0.352653	0.00467861	ENSG00000158828	65018	PTEN induced putative kinase 1 [Source:HGNC Symbol;Acc:HGNC:14581]""	GO:0032148;GO:0030424;GO:0098779;GO:0043523;GO:0043524;GO:0038203;GO:0007005;GO:0010310;GO:0016020;GO:1903204;GO:1902958;GO:1903202;GO:0022904;GO:0043123;GO:0044297;GO:1903955;GO:0072656;GO:0072655;GO:0032226;GO:0005829;GO:0000151;GO:0016567;GO:1903146;GO:1903147;GO:0050821;GO:0010629;GO:0000785;GO:0046329;GO:0035556;GO:0043422;GO:0005856;GO:0051897;GO:0097449;GO:0097413;GO:0071456;GO:0048471;GO:…	cytosol;positive regulation of release of cytochrome c from mitochondria;negative regulation of mitophagy;respiratory electron transport chain;mitophagy;macromitophagy;positive regulation of synaptic transmission;chromatin;mitochondrial outer membrane translocase complex;positive regulation of macroautophagy;mitochondrion organization;positive regulation of protein targeting to mitochondrion;regu…
ABCA1	1.13161	0.00467861	ENSG00000165029	19	ATP binding cassette subfamily A member 1 [Source:HGNC Symbol;Acc:HGNC:29]""	GO:0038027;GO:0009897;GO:0071222;GO:0015914;GO:0007040;GO:0017127;GO:0043691;GO:0030139;GO:0031267;GO:0060155;GO:0044281;GO:0016887;GO:0055098;GO:0042158;GO:0044255;GO:0055091;GO:0005548;GO:0042626;GO:0006497;GO:0030819;GO:0008509;GO:0005543;GO:0050702;GO:0005215;GO:0010745;GO:0048471;GO:0010875;GO:0007186;GO:0007584;GO:0005524;GO:0033700;GO:0005794;GO:0034364;GO:0051117;GO:0009986;GO:0071397;GO:…	phagocytosis;Golgi apparatus;cholesterol transporter activity;protein lipidation;lipoprotein metabolic process;positive regulation of cholesterol efflux;cellular response to retinoic acid;endosomal transport;G-protein coupled receptor signaling pathway;intracellular membrane-bounded organelle;cell surface;cellular response to cholesterol;response to low-density lipoprotein particle;phospholipid t…
SAC3D1	-0.692792	0.00469716	ENSG00000168061	29901	SAC3 domain containing 1 [Source:HGNC Symbol;Acc:HGNC:30179]""	GO:0005737;GO:0005819;GO:0005815;GO:0005515;GO:0007067;GO:0051301	cell division;protein binding;mitotic nuclear division;microtubule organizing center;cytoplasm;spindle
STK38L	0.491892	0.00487766	ENSG00000211455	23012	serine/threonine kinase 38 like [Source:HGNC Symbol;Acc:HGNC:17848]""	GO:0005737;GO:0006468;GO:0018105;GO:0015629;GO:0016020;GO:0051128;GO:0003779;GO:0004674;GO:0005515;GO:0004672;GO:0000287;GO:0035556;GO:0005524	intracellular signal transduction;magnesium ion binding;protein phosphorylation;protein binding;actin binding;peptidyl-serine phosphorylation;regulation of cellular component organization;cytoplasm;protein kinase activity;ATP binding;membrane;protein serine/threonine kinase activity;actin cytoskeleton
STIL	0.550896	0.00487766	ENSG00000123473	6491	SCL/TAL1 interrupting locus [Source:HGNC Symbol;Acc:HGNC:10879]""	GO:0005737;GO:0005829;GO:0001701;GO:0021915;GO:0000578;GO:0071539;GO:0033504;GO:0007368;GO:0008283;GO:0005814;GO:0001947;GO:0005813;GO:0007052;GO:0043066;GO:0030900;GO:0005515;GO:0035264;GO:0030903;GO:0001843;GO:0007224;GO:0051298	protein localization to centrosome;multicellular organism growth;cytoplasm;embryonic axis specification;negative regulation of apoptotic process;smoothened signaling pathway;neural tube closure;forebrain development;protein binding;floor plate development;mitotic spindle organization;determination of left/right symmetry;centrosome;centriole;cell proliferation;in utero embryonic development;cytoso…
PNRC1	0.526701	0.00492488	ENSG00000146278	10957	proline rich nuclear receptor coactivator 1 [Source:HGNC Symbol;Acc:HGNC:17278]""	GO:0006355;GO:0005634;GO:0006351;GO:0005515	nucleus;protein binding;regulation of transcription;transcription
ARHGEF19	-0.563511	0.00537703	ENSG00000142632	128272	Rho guanine nucleotide exchange factor 19 [Source:HGNC Symbol;Acc:HGNC:26604]""	GO:0005089;GO:0043547;GO:0032956;GO:0005096;GO:0042060;GO:0005515;GO:0035023	wound healing;protein binding;positive regulation of GTPase activity;regulation of actin cytoskeleton organization;GTPase activator activity;Rho guanyl-nucleotide exchange factor activity;regulation of Rho protein signal transduction
MESDC1	-0.52523	0.00538336	ENSG00000140406	59274	mesoderm development candidate 1 [Source:HGNC Symbol;Acc:HGNC:13519]""	GO:0005515	protein binding
HAP1	0.729229	0.00538336	ENSG00000173805	9001	huntingtin-associated protein 1 [Source:HGNC Symbol;Acc:HGNC:4812]""	GO:0008021;GO:0008104;GO:0005783;GO:0030030;GO:0016234;GO:0030424;GO:0005814;GO:0044325;GO:0050769;GO:0030054;GO:0015629;GO:0032230;GO:0021549;GO:0016023;GO:0005813;GO:0005634;GO:0006887;GO:0005776;GO:0005739;GO:0008089;GO:0045742;GO:2000766;GO:1902857;GO:0017157;GO:0005856;GO:0007420;GO:0006914;GO:0031587;GO:1902430;GO:0007268;GO:0048011;GO:0022008;GO:0032901;GO:0047496;GO:1902513;GO:0008090;GO:…	protein localization;lysosome;positive regulation of neurotrophin production;positive regulation of nonmotile primary cilium assembly;autophagy;axon;cytoplasmic membrane-bounded vesicle;mitochondrion;cytoskeleton;positive regulation of neurogenesis;cell junction;retrograde axon cargo transport;neurogenesis;protein binding;anterograde axon cargo transport;endoplasmic reticulum;negative regulation …
CSRNP2	0.534832	0.00543849	ENSG00000110925	81566	cysteine-serine-rich nuclear protein 2 [Source:HGNC Symbol;Acc:HGNC:16006]""	GO:0043565;GO:0010923;GO:0003700;GO:0005634;GO:0006915;GO:0001228;GO:0019902;GO:0045944;GO:0005515;GO:0006366	transcription factor activity;phosphatase binding;protein binding;apoptotic process;negative regulation of phosphatase activity;nucleus;sequence-specific DNA binding;positive regulation of transcription from RNA polymerase II promoter;transcriptional activator activity;transcription from RNA polymerase II promoter
SLC25A10	-0.453595	0.00551623	ENSG00000183048	1468	solute carrier family 25 (mitochondrial carrier; dicarboxylate transporter)"	member 10 [Source:HGNC Symbol;Acc:HGNC:10980]"	GO:0016021;GO:0005975;GO:0000098;GO:0070221;GO:0005310;GO:0006811;GO:0000096;GO:0006412;GO:0003735;GO:0005743;GO:0034641;GO:0006835;GO:0044281;GO:0005515;GO:0006810;GO:0006839;GO:0006006;GO:0005634;GO:0055085;GO:0006094
IFRD2	-0.441737	0.00562094	ENSG00000214706	7866	interferon-related developmental regulator 2 [Source:HGNC Symbol;Acc:HGNC:5457]""	GO:0005634;GO:0003674;GO:0005488;GO:0005515	nucleus;protein binding;molecular_function;binding
GDNF	4.61051	0.00562094	ENSG00000168621	2668	glial cell derived neurotrophic factor [Source:HGNC Symbol;Acc:HGNC:4232]""	GO:0021784;GO:0032770;GO:2000736;GO:0048255;GO:0001755;GO:0048484;GO:0048485;GO:0043524;GO:0051584;GO:0031175;GO:0007411;GO:0001656;GO:0008083;GO:0001941;GO:0043066;GO:0060688;GO:2001240;GO:0042803;GO:0008284;GO:0033603;GO:0090190;GO:0045597;GO:0001759;GO:0030432;GO:0001657;GO:0001658;GO:0008344;GO:0072107;GO:0007399;GO:0007422;GO:0072108;GO:0003337;GO:0010468;GO:0060676;GO:0005576;GO:0045944;GO:…	sympathetic nervous system development;neuron projection development;positive regulation of cell differentiation;adult locomotory behavior;growth factor activity;protein homodimerization activity;organ induction;peripheral nervous system development;negative regulation of apoptotic process;extracellular region;protein binding;axon guidance;regulation of stem cell differentiation;ureteric bud form…
AKIRIN2	0.551654	0.0056438	ENSG00000135334	55122	akirin 2 [Source:HGNC Symbol;Acc:HGNC:21407]""	GO:0008284;GO:0017053;GO:0000122;GO:0045087;GO:0019899;GO:0009790;GO:0010629;GO:0045944;GO:0006351;GO:0005515;GO:0010950;GO:0045892;GO:0032496;GO:0005634;GO:0032755	enzyme binding;negative regulation of transcription from RNA polymerase II promoter;positive regulation of endopeptidase activity;innate immune response;transcription;response to lipopolysaccharide;transcriptional repressor complex;positive regulation of interleukin-6 production;negative regulation of gene expression;negative regulation of transcription;nucleus;embryo development;positive regulat…
SLC22A1	2.87889	0.0056438	ENSG00000175003	6580	solute carrier family 22 (organic cation transporter)"	member 1 [Source:HGNC Symbol;Acc:HGNC:10963]"	GO:0005329;GO:0015874;GO:0005886;GO:0015872;GO:0044281;GO:0015844;GO:0048241;GO:0008504;GO:0016021;GO:0016020;GO:0051260;GO:0015695;GO:0015697;GO:0006812;GO:0015101;GO:0042802;GO:0042803;GO:0005333;GO:0005277;GO:0006855;GO:0015651;GO:0005215;GO:0016323;GO:0005887;GO:0006836;GO:1901374;GO:0072488;GO:0055085;GO:0010248;GO:0008513;GO:0022857;GO:0005515
PCDH9	1.93183	0.0056438	ENSG00000184226	5101	protocadherin 9 [Source:HGNC Symbol;Acc:HGNC:8661]""	GO:0016021;GO:0016020;GO:0030426;GO:0030900;GO:0005509;GO:0005515;GO:0005886;GO:0007155;GO:0007156;GO:0044291	calcium ion binding;forebrain development;homophilic cell adhesion via plasma membrane adhesion molecules;growth cone;membrane;cell adhesion;protein binding;integral component of membrane;plasma membrane;cell-cell contact zone
GCH1	0.701357	0.0056438	ENSG00000131979	2643	GTP cyclohydrolase 1 [Source:HGNC Symbol;Acc:HGNC:4193]""	GO:0051066;GO:0051260;GO:0003934;GO:0014916;GO:0051000;GO:0044281;GO:0042311;GO:0032496;GO:0046209;GO:0006809;GO:0048265;GO:0005737;GO:0050662;GO:0030742;GO:0050884;GO:0031410;GO:0005634;GO:0035998;GO:0042559;GO:0005654;GO:0005509;GO:0042803;GO:0006729;GO:0050999;GO:0051291;GO:0034612;GO:0006461;GO:0031965;GO:0034341;GO:0042416;GO:0043234;GO:2000121;GO:0045776;GO:0005829;GO:0046654;GO:0005515;GO:…	positive regulation of nitric-oxide synthase activity;protein homodimerization activity;GTP-dependent protein binding;cytosol;cytoplasm;response to lipopolysaccharide;tetrahydrofolate biosynthetic process;dihydrobiopterin metabolic process;zinc ion binding;GTP cyclohydrolase I activity;tetrahydrobiopterin biosynthetic process;calcium ion binding;regulation of nitric-oxide synthase activity;protei…
WSB1	0.399745	0.00590816	ENSG00000109046	26118	WD repeat and SOCS box containing 1 [Source:HGNC Symbol;Acc:HGNC:19221]""	GO:0016567;GO:0035556;GO:0008150;GO:0005515;GO:0005622	protein ubiquitination;protein binding;intracellular signal transduction;intracellular;biological_process
RASL11A	1.59908	0.00598587	ENSG00000122035	387496	RAS-like family 11 member A [Source:HGNC Symbol;Acc:HGNC:23802]""	GO:0005730;GO:0016020;GO:0005525;GO:0005622;GO:0045943;GO:0007165;GO:0005515;GO:0015031;GO:0007264;GO:0006351	signal transduction;transcription;intracellular;positive regulation of transcription from RNA polymerase I promoter;nucleolus;GTP binding;membrane;protein binding;small GTPase mediated signal transduction;protein transport
POU4F1	0.936945	0.00604896	ENSG00000152192	5457	POU class 4 homeobox 1 [Source:HGNC Symbol;Acc:HGNC:9218]""	GO:0021535;GO:0071158;GO:0007498;GO:0001077;GO:0043524;GO:0003677;GO:0021559;GO:0003223;GO:0007416;GO:0043565;GO:0060384;GO:0021986;GO:0005634;GO:0043065;GO:0001967;GO:0043066;GO:0043005;GO:0006366;GO:0021953;GO:0000980;GO:0048665;GO:0048934;GO:0030182;GO:0050767;GO:2001208;GO:0048880;GO:0000790;GO:0007409;GO:0001205;GO:0007399;GO:0003700;GO:0051355;GO:0000122;GO:0003705;GO:0006355;GO:0045944;GO:…	neuron projection;axonogenesis;mesoderm development;central nervous system neuron differentiation;transcription from RNA polymerase II promoter;neuron fate specification;transcription factor activity;peripheral nervous system neuron development;negative regulation of apoptotic process;protein binding;innervation;DNA binding;peripheral nervous system neuron differentiation;nuclear chromatin;negati…
MFHAS1	-0.323999	0.00612909	ENSG00000147324	9258	malignant fibrous histiocytoma amplified sequence 1 [Source:HGNC Symbol;Acc:HGNC:16982]""	GO:0007264;GO:0005525;GO:0005515;GO:0005622	protein binding;small GTPase mediated signal transduction;intracellular;GTP binding
KCTD12	0.743976	0.00612909	ENSG00000178695	115207	potassium channel tetramerization domain containing 12 [Source:HGNC Symbol;Acc:HGNC:14678]""	GO:0070062;GO:0042734;GO:0044822;GO:0051260;GO:0045211;GO:0005515;GO:0030054	postsynaptic membrane;protein binding;presynaptic membrane;poly(A) RNA binding;protein homooligomerization;cell junction;extracellular exosome
PEG3	6.35429	0.00617308	ENSG00000198300	5178	paternally expressed 3 [Source:HGNC Symbol;Acc:HGNC:8826]""	GO:0005737;GO:0000122;GO:0003700;GO:0005634;GO:0006915;GO:0005654;GO:0006355;GO:0006351;GO:0003676;GO:0046872;GO:0010468;GO:0000981	transcription factor activity;negative regulation of transcription from RNA polymerase II promoter;RNA polymerase II transcription factor activity;nucleic acid binding;nucleoplasm;transcription;regulation of transcription;apoptotic process;regulation of gene expression;nucleus;metal ion binding;cytoplasm
ENO3	-0.369036	0.00647485	ENSG00000108515	2027	enolase 3 (beta"	muscle) [Source:HGNC Symbol;Acc:HGNC:3354]"	GO:0016020;GO:0061621;GO:0043403;GO:0044281;GO:0006096;GO:0006094;GO:0005737;GO:0070062;GO:0000287;GO:0004634;GO:0042803;GO:0005886;GO:0007568;GO:0005615;GO:0000015;GO:0005975;GO:0005829;GO:0042493;GO:0005515;GO:0021762;GO:0006006;GO:0046982
NR1D2	0.452481	0.00647485	ENSG00000174738	9975	nuclear receptor subfamily 1 group D member 2 [Source:HGNC Symbol;Acc:HGNC:7963]""	GO:2000505;GO:0008270;GO:0043401;GO:0003677;GO:2001014;GO:0004879;GO:0043565;GO:0030522;GO:0005634;GO:0050727;GO:0005654;GO:0048511;GO:0010467;GO:0006367;GO:0019216;GO:0055088;GO:0042752;GO:0045892;GO:0045893;GO:0001046;GO:0003700;GO:0003707;GO:0006355;GO:0006351;GO:0005515	nucleoplasm;regulation of energy homeostasis;zinc ion binding;rhythmic process;core promoter sequence-specific DNA binding;transcription factor activity;protein binding;DNA binding;regulation of inflammatory response;regulation of circadian rhythm;gene expression;RNA polymerase II transcription factor activity;transcription initiation from RNA polymerase II promoter;intracellular receptor signali…
PGF	1.78678	0.00665742	ENSG00000119630	5228	placental growth factor [Source:HGNC Symbol;Acc:HGNC:8893]""	GO:0030154;GO:0007267;GO:0007165;GO:0001666;GO:0001525;GO:0008083;GO:0016020;GO:0045766;GO:0060688;GO:0002040;GO:0042803;GO:0008284;GO:0031100;GO:0032870;GO:0001658;GO:0048010;GO:0008201;GO:0005615;GO:0007565;GO:0042493;GO:0001938;GO:0051781;GO:0005576;GO:0005515;GO:0046982	protein homodimerization activity;cellular response to hormone stimulus;protein heterodimerization activity;cell-cell signaling;growth factor activity;positive regulation of endothelial cell proliferation;extracellular space;vascular endothelial growth factor receptor signaling pathway;extracellular region;protein binding;sprouting angiogenesis;membrane;response to hypoxia;branching involved in u…
PAN2	0.530176	0.00671949	ENSG00000135473	9924	PAN2 poly(A) specific ribonuclease subunit [Source:HGNC Symbol;Acc:HGNC:20074]""	GO:0090503;GO:0000288;GO:0000289;GO:0010606;GO:0005829;GO:0004535;GO:0000932;GO:0031251;GO:0000175;GO:0010467;GO:0005515;GO:0005634;GO:0003676;GO:0006397	3'-5'-exoribonuclease activity;poly(A)-specific ribonuclease activity;PAN complex;nucleic acid binding;cytosol;positive regulation of cytoplasmic mRNA processing body assembly;mRNA processing;protein binding;RNA phosphodiester bond hydrolysis;nucleus;cytoplasmic mRNA processing body;nuclear-transcribed mRNA catabolic process;gene expression;nuclear-transcribed mRNA poly(A) tail shortening
FGFBP1	-0.462794	0.00678467	ENSG00000137440	9982	fibroblast growth factor binding protein 1 [Source:HGNC Symbol;Acc:HGNC:19695]""	GO:0008284;GO:0008285;GO:0045743;GO:0005615;GO:0009986;GO:0017134;GO:0098779;GO:0002230;GO:0098792;GO:0005515;GO:0005886;GO:0007267;GO:0005576;GO:0008543;GO:0008201;GO:0007165	extracellular space;fibroblast growth factor receptor signaling pathway;xenophagy;protein binding;signal transduction;positive regulation of fibroblast growth factor receptor signaling pathway;mitophagy in response to mitochondrial depolarization;heparin binding;extracellular region;positive regulation of defense response to virus by host;fibroblast growth factor binding;cell-cell signaling;posit…
S100A16	-0.306637	0.00683958	ENSG00000188643	140576	S100 calcium binding protein A16 [Source:HGNC Symbol;Acc:HGNC:20441]""	GO:0005737;GO:0070062;GO:0005730;GO:0044822;GO:0051592;GO:0005509;GO:0005515;GO:0005886;GO:0005634;GO:0005829;GO:0042803	calcium ion binding;nucleolus;protein homodimerization activity;cytosol;protein binding;poly(A) RNA binding;response to calcium ion;nucleus;cytoplasm;plasma membrane;extracellular exosome
MUC13	1.31638	0.00696045	ENSG00000173702	56667	mucin 13"	cell surface associated [Source:HGNC Symbol;Acc:HGNC:7511]"	GO:0044267;GO:0016021;GO:0005796;GO:0006493;GO:0070062;GO:0016324;GO:0005615;GO:0043687;GO:0016266;GO:0030277;GO:0005515;GO:0005829;GO:0042803
PDE9A	-0.531953	0.00720923	ENSG00000160191	5152	phosphodiesterase 9A [Source:HGNC Symbol;Acc:HGNC:8795]""	GO:0010613;GO:0046872;GO:0042383;GO:0005783;GO:0008081;GO:0047555;GO:0005829;GO:0007596;GO:0043204;GO:0005794;GO:0019934;GO:0004114;GO:0007165;GO:0005515;GO:0046068;GO:0046069;GO:0032587;GO:0048471	cGMP catabolic process;cGMP metabolic process;signal transduction;perikaryon;sarcolemma;Golgi apparatus;cytosol;protein binding;positive regulation of cardiac muscle hypertrophy;endoplasmic reticulum;phosphoric diester hydrolase activity;perinuclear region of cytoplasm;metal ion binding;ruffle membrane;blood coagulation;cGMP-mediated signaling;3'
PDIA4	-0.333539	0.00731287	ENSG00000155660	9601	protein disulfide isomerase family A member 4 [Source:HGNC Symbol;Acc:HGNC:30167]""	GO:0042470;GO:0006457;GO:0016853;GO:0009306;GO:0009986;GO:0044822;GO:0005788;GO:0005623;GO:0008152;GO:0003756;GO:0005515;GO:0045454;GO:0005783;GO:0061077;GO:0034976	chaperone-mediated protein folding;melanosome;protein disulfide isomerase activity;protein binding;cell;protein folding;endoplasmic reticulum;metabolic process;poly(A) RNA binding;isomerase activity;cell surface;protein secretion;endoplasmic reticulum lumen;response to endoplasmic reticulum stress;cell redox homeostasis
SP6	0.814223	0.00738398	ENSG00000189120	80320	Sp6 transcription factor [Source:HGNC Symbol;Acc:HGNC:14530]""	GO:0008284;GO:0042481;GO:0005634;GO:0006355;GO:0006351;GO:0003677;GO:0046872;GO:0005829	regulation of odontogenesis;cytosol;transcription;DNA binding;regulation of transcription;nucleus;metal ion binding;positive regulation of cell proliferation
RACGAP1	0.407601	0.0074057	ENSG00000161800	29127	Rac GTPase activating protein 1 [Source:HGNC Symbol;Acc:HGNC:9804]""	GO:0007018;GO:0007596;GO:0009790;GO:0001669;GO:0007165;GO:0008272;GO:0035556;GO:0005874;GO:0005737;GO:0072686;GO:0070062;GO:0005634;GO:0000281;GO:0097149;GO:0005547;GO:0005654;GO:0032467;GO:0046872;GO:0051056;GO:0019886;GO:0008017;GO:0005096;GO:0032154;GO:0019901;GO:0007283;GO:0051988;GO:0007405;GO:0007264;GO:0051233;GO:0031234;GO:0043547;GO:0000915;GO:0048487;GO:0005829;GO:0030496;GO:0051256;GO:…	spindle midzone;intracellular signal transduction;cytosol;cytoplasm;embryo development;alpha-tubulin binding;positive regulation of GTPase activity;mitotic spindle midzone assembly;cleavage furrow;microtubule;protein binding;midbody;nucleoplasm;mitotic cytokinesis;regulation of attachment of spindle microtubules to kinetochore;centralspindlin complex;phosphatidylinositol-3;neuroblast proliferatio…
SESN2	0.698612	0.0074057	ENSG00000130766	83667	sestrin 2 [Source:HGNC Symbol;Acc:HGNC:20746]""	GO:0005737;GO:0032042;GO:0006914;GO:0070328;GO:0005515;GO:0006635;GO:2000479;GO:0043491;GO:0005829;GO:0046323;GO:0005739;GO:0009749;GO:0042593;GO:0010467;GO:0006367;GO:1901031;GO:0090526;GO:0032868;GO:0001932;GO:0005634;GO:0007005	mitochondrion organization;mitochondrial DNA metabolic process;transcription initiation from RNA polymerase II promoter;response to glucose;cytosol;protein binding;protein kinase B signaling;glucose homeostasis;autophagy;triglyceride homeostasis;fatty acid beta-oxidation;nucleus;response to insulin;cytoplasm;mitochondrion;glucose import;regulation of cAMP-dependent protein kinase activity;gene ex…
LONRF3	1.22595	0.00760204	ENSG00000175556	79836	LON peptidase N-terminal domain and ring finger 3 [Source:HGNC Symbol;Acc:HGNC:21152]""	GO:0004176;GO:0006508;GO:0008270;GO:0005515	protein binding;proteolysis;ATP-dependent peptidase activity;zinc ion binding
LLGL1	-0.353407	0.00760204	ENSG00000131899	3996	lethal giant larvae homolog 1 (Drosophila) [Source:HGNC Symbol;Acc:HGNC:6628]""	GO:0008593;GO:0030424;GO:0022008;GO:0005856;GO:0050708;GO:0043547;GO:0006887;GO:0005198;GO:0031901;GO:0005737;GO:0051294;GO:0006461;GO:0005096;GO:0017137;GO:0019901;GO:0032588;GO:0007409;GO:0005886;GO:0032878;GO:0006893;GO:0000137;GO:0030866;GO:0030864;GO:0005515	cortical actin cytoskeleton;cytoplasm;protein complex assembly;axon;cytoskeleton;plasma membrane;regulation of protein secretion;trans-Golgi network membrane;neurogenesis;Golgi cis cisterna;protein binding;axonogenesis;positive regulation of GTPase activity;regulation of establishment or maintenance of cell polarity;Golgi to plasma membrane transport;regulation of Notch signaling pathway;cortical…
SLC25A26	-0.437117	0.00761356	ENSG00000144741	115286	solute carrier family 25 (S-adenosylmethionine carrier)"	member 26 [Source:HGNC Symbol;Acc:HGNC:20661]"	GO:1901962;GO:0005743;GO:0000095;GO:0016021;GO:0006810;GO:0005739;GO:0003735;GO:0015805;GO:0006412
TNRC18	-0.322101	0.0078926	ENSG00000182095	84629	trinucleotide repeat containing 18 [Source:HGNC Symbol;Acc:HGNC:11962]""	GO:0005737;GO:0031507;GO:0006342;GO:0005634;GO:0031965;GO:0005739;GO:0005654;GO:0000976;GO:0005677;GO:0000785;GO:0003682	chromatin;chromatin binding;nucleoplasm;cytoplasm;chromatin silencing;chromatin silencing complex;nucleus;nuclear membrane;mitochondrion;heterochromatin assembly;transcription regulatory region sequence-specific DNA binding
PTK7	-0.355584	0.0078926	ENSG00000112655	5754	protein tyrosine kinase 7 (inactive) [Source:HGNC Symbol;Acc:HGNC:9618]""	GO:0045198;GO:0005887;GO:0060026;GO:0003281;GO:0018108;GO:0060484;GO:0007165;GO:0060976;GO:0005925;GO:0090103;GO:0031532;GO:0016021;GO:0016020;GO:0004713;GO:0004672;GO:0001843;GO:0016477;GO:0005524;GO:0006468;GO:0042060;GO:0060070;GO:0010976;GO:0005911;GO:0005886;GO:0007155;GO:0001736;GO:0007507;GO:0090179;GO:0071300;GO:0003401;GO:0005515	neural tube closure;cellular response to retinoic acid;protein tyrosine kinase activity;plasma membrane;lung-associated mesenchyme development;cell migration;positive regulation of neuron projection development;protein binding;protein kinase activity;peptidyl-tyrosine phosphorylation;focal adhesion;ATP binding;membrane;cell adhesion;planar cell polarity pathway involved in neural tube closure;hea…
MPRIP	-0.292752	0.0078926	ENSG00000133030	23164	myosin phosphatase Rho interacting protein [Source:HGNC Symbol;Acc:HGNC:30321]""	GO:0003779;GO:0005737;GO:0005925;GO:0015629;GO:0005515	cytoplasm;protein binding;focal adhesion;actin cytoskeleton;actin binding
ZC3H6	1.23258	0.00822389	ENSG00000188177	376940	zinc finger CCCH-type containing 6 [Source:HGNC Symbol;Acc:HGNC:24762]""	GO:0005575;GO:0003674;GO:0046872;GO:0008150	molecular_function;cellular_component;metal ion binding;biological_process
PADI1	-0.489967	0.00822389	ENSG00000142623	29943	peptidyl arginine deiminase"	type I [Source:HGNC Symbol;Acc:HGNC:18367]"	GO:0005737;GO:0005509;GO:0070062;GO:0004668;GO:0018101
APOL6	0.767918	0.00832327	ENSG00000221963	80830	apolipoprotein L6 [Source:HGNC Symbol;Acc:HGNC:14870]""	GO:0006869;GO:0005737;GO:0005576;GO:0042157;GO:0008289	extracellular region;lipid transport;lipoprotein metabolic process;lipid binding;cytoplasm
RASSF1	0.729496	0.0085843	ENSG00000068028	11186	Ras association (RalGDS/AF-6) domain family member 1 [Source:HGNC Symbol;Acc:HGNC:9882]""	GO:0005737;GO:0006974;GO:0008270;GO:0015630;GO:0005515;GO:0047485;GO:0005634;GO:0007050;GO:0000922;GO:0050821;GO:0007165;GO:0031398;GO:0005886;GO:0007265;GO:0005815;GO:0005874;GO:0035556;GO:0042802;GO:0071157	intracellular signal transduction;cell cycle arrest;microtubule cytoskeleton;cellular response to DNA damage stimulus;protein binding;signal transduction;Ras protein signal transduction;identical protein binding;negative regulation of cell cycle arrest;cytoplasm;microtubule;protein N-terminus binding;nucleus;positive regulation of protein ubiquitination;protein stabilization;microtubule organizin…
SLC38A10	-0.378174	0.00870755	ENSG00000157637	124565	solute carrier family 38 member 10 [Source:HGNC Symbol;Acc:HGNC:28237]""	GO:0003333;GO:0016021;GO:0060348;GO:0015171;GO:0006814	amino acid transmembrane transporter activity;bone development;sodium ion transport;amino acid transmembrane transport;integral component of membrane
TBC1D16	-0.388951	0.00870755	ENSG00000167291	125058	TBC1 domain family member 16 [Source:HGNC Symbol;Acc:HGNC:28356]""	GO:0005096;GO:0043547;GO:0005515	protein binding;GTPase activator activity;positive regulation of GTPase activity
LRIF1	0.672307	0.00870846	ENSG00000121931	55791	ligand dependent nuclear receptor interacting factor 1 [Source:HGNC Symbol;Acc:HGNC:30299]""	GO:0005634;GO:0005815;GO:0000781;GO:0006355;GO:0006351;GO:0005515;GO:0042974;GO:0016363	nuclear matrix;protein binding;regulation of transcription;microtubule organizing center;nucleus;transcription;chromosome;retinoic acid receptor binding
SOX3	6.24533	0.00876751	ENSG00000134595	6658	SRY-box 3 [Source:HGNC Symbol;Acc:HGNC:11199]""	GO:0048666;GO:0005654;GO:0006351;GO:0007423;GO:0000122;GO:0003700;GO:0045665;GO:0006355;GO:0001106;GO:0021854;GO:0060324;GO:0003677;GO:0021983;GO:0000979;GO:0007530;GO:0007417	transcription factor activity;RNA polymerase II core promoter sequence-specific DNA binding;hypothalamus development;nucleoplasm;central nervous system development;DNA binding;sex determination;RNA polymerase II transcription corepressor activity;regulation of transcription;pituitary gland development;negative regulation of transcription from RNA polymerase II promoter;transcription;face developm…
CHM	0.482539	0.00886351	ENSG00000188419	1121	choroideremia (Rab escort protein 1) [Source:HGNC Symbol;Acc:HGNC:1940]""	GO:0043547;GO:0018344;GO:0005829;GO:0005096;GO:0050896;GO:0006612;GO:0007601;GO:0017137;GO:0004663;GO:0006886;GO:0005968;GO:0055114;GO:0016491	response to stimulus;Rab GTPase binding;Rab-protein geranylgeranyltransferase complex;cytosol;Rab geranylgeranyltransferase activity;protein targeting to membrane;oxidoreductase activity;positive regulation of GTPase activity;GTPase activator activity;intracellular protein transport;visual perception;protein geranylgeranylation;oxidation-reduction process
GTF2B	0.689006	0.00912159	ENSG00000137947	2959	general transcription factor IIB [Source:HGNC Symbol;Acc:HGNC:4648]""	GO:0006352;GO:0016032;GO:0006355;GO:0017025;GO:0008134;GO:0005730;GO:0006367;GO:0005654;GO:0046966;GO:0010467;GO:0008270;GO:0005515;GO:0006366;GO:0001047;GO:0006368;GO:0003677;GO:0005634	transcription factor binding;nucleolus;transcription initiation from RNA polymerase II promoter;TBP-class protein binding;nucleoplasm;protein binding;DNA binding;regulation of transcription;viral process;zinc ion binding;nucleus;transcription from RNA polymerase II promoter;transcription elongation from RNA polymerase II promoter;thyroid hormone receptor binding;gene expression;DNA-templated tran…
COL4A2	-0.27567	0.00930273	ENSG00000134871	1284	collagen"	type IV	alpha 2 [Source:HGNC Symbol;Acc:HGNC:2203]"
SGK1	0.779008	0.00952791	ENSG00000118515	6446	serum/glucocorticoid regulated kinase 1 [Source:HGNC Symbol;Acc:HGNC:10810]""	GO:0018105;GO:0032411;GO:0007616;GO:0030307;GO:0005789;GO:0008217;GO:0043402;GO:0035556;GO:0042981;GO:0008542;GO:0043423;GO:0031115;GO:0005737;GO:0005634;GO:0005739;GO:0006883;GO:0005654;GO:0004674;GO:0017081;GO:0004712;GO:0043005;GO:0004672;GO:0048471;GO:0005524;GO:0010765;GO:0042127;GO:0006468;GO:0030334;GO:0015459;GO:0050790;GO:0043066;GO:0048156;GO:0006814;GO:0006974;GO:0034220;GO:0006950;GO:…	neuron projection;cellular sodium ion homeostasis;negative regulation of microtubule polymerization;cytosol;cytoplasm;regulation of catalytic activity;calcium channel regulator activity;neuron projection morphogenesis;protein kinase activity;response to stress;intracellular signal transduction;3-phosphoinositide-dependent protein kinase binding;mitochondrion;positive regulation of transporter act…
DAPP1	0.528478	0.00952956	ENSG00000070190	27071	dual adaptor of phosphotyrosine and 3-phosphoinositides [Source:HGNC Symbol;Acc:HGNC:16500]""	GO:0006470;GO:0005829;GO:0005543;GO:0005547;GO:0043325;GO:0007165;GO:0005515;GO:0005886	cytosol;protein binding;signal transduction;phosphatidylinositol-3;phospholipid binding;protein dephosphorylation;plasma membrane
MRPL37	-0.4063	0.00957744	ENSG00000116221	51253	mitochondrial ribosomal protein L37 [Source:HGNC Symbol;Acc:HGNC:14034]""	GO:0070126;GO:0006996;GO:0070124;GO:0070125;GO:0005840;GO:0044822;GO:0005739;GO:0006412;GO:0003735;GO:0005743;GO:0005761;GO:0032543	organelle organization;structural constituent of ribosome;poly(A) RNA binding;mitochondrial inner membrane;mitochondrial translational elongation;ribosome;mitochondrial translational initiation;mitochondrial translation;mitochondrion;mitochondrial translational termination;mitochondrial ribosome;translation
CCDC88A	0.746167	0.00972365	ENSG00000115355	55704	coiled-coil domain containing 88A [Source:HGNC Symbol;Acc:HGNC:25523]""	GO:0032148;GO:0005783;GO:0030032;GO:0005886;GO:0061024;GO:0043422;GO:0016023;GO:0031410;GO:0016020;GO:0003779;GO:0006260;GO:0016477;GO:0042803;GO:0042127;GO:0005794;GO:0030027;GO:0008017;GO:0031929;GO:0010975;GO:0032956;GO:0035091;GO:0005829;GO:0006275;GO:0005515;GO:0001932	protein homodimerization activity;Golgi apparatus;cytosol;TOR signaling;activation of protein kinase B activity;regulation of actin cytoskeleton organization;cytoplasmic membrane-bounded vesicle;regulation of protein phosphorylation;plasma membrane;regulation of DNA replication;lamellipodium assembly;protein binding;endoplasmic reticulum;cytoplasmic vesicle;membrane;DNA replication;microtubule bi…
WDR34	-0.483364	0.00980803	ENSG00000119333	89891	WD repeat domain 34 [Source:HGNC Symbol;Acc:HGNC:28296]""	GO:0006996;GO:0036064;GO:0072372;GO:0005814;GO:0005737;GO:0097542;GO:0005515;GO:0005930	centriole;organelle organization;protein binding;ciliary basal body;axoneme;primary cilium;cytoplasm;ciliary tip
MUC4	0.324692	0.0101096	ENSG00000273822	4585	mucin 4"	cell surface associated [Source:HGNC Symbol;Acc:HGNC:7514]"	;GO:0044267;GO:0005796;GO:0006493;GO:0031982;GO:0005615;GO:0016021;GO:0005578;GO:0005176;GO:0007160;GO:0016266;GO:0030277;GO:0005515;GO:0005887;GO:0016020;GO:0030197;GO:0043687;GO:0070062
FRG2B	5.70075	0.0101557	ENSG00000225899	441581	FSHD region gene 2 family member B [Source:HGNC Symbol;Acc:HGNC:33518]""	GO:0005634	nucleus
GZF1	0.557523	0.0102542	ENSG00000125812	64412	GDNF-inducible zinc finger protein 1 [Source:HGNC Symbol;Acc:HGNC:15808]""	GO:0005737;GO:0005794;GO:0000122;GO:0005634;GO:0005730;GO:0043565;GO:0005654;GO:0045892;GO:0006351;GO:0005515;GO:0001658;GO:0001206;GO:0000978;GO:0046872;GO:0001078;GO:0000980	negative regulation of transcription from RNA polymerase II promoter;nucleolus;Golgi apparatus;cytoplasm;nucleoplasm;protein binding;RNA polymerase II core promoter proximal region sequence-specific DNA binding;negative regulation of transcription;RNA polymerase II distal enhancer sequence-specific DNA binding;nucleus;transcriptional repressor activity;transcription;metal ion binding;branching in…
ING1	0.436179	0.0103838	ENSG00000153487	3621	inhibitor of growth family member 1 [Source:HGNC Symbol;Acc:HGNC:6062]""	GO:0005737;GO:0008285;GO:0035064;GO:0030308;GO:0005634;GO:0006606;GO:0005654;GO:0045893;GO:0007049;GO:0005515;GO:0010941;GO:0016568;GO:0008270	positive regulation of transcription;chromatin modification;regulation of cell death;methylated histone binding;protein binding;zinc ion binding;nucleoplasm;protein import into nucleus;cell cycle;negative regulation of cell growth;cytoplasm;nucleus;negative regulation of cell proliferation
SCAP	-0.364054	0.0104028	ENSG00000114650	22937	SREBF chaperone [Source:HGNC Symbol;Acc:HGNC:30634]""	GO:0005783;GO:0005789;GO:0044281;GO:0032868;GO:0001666;GO:0016021;GO:0051082;GO:0032403;GO:0008203;GO:0045540;GO:0045541;GO:0005794;GO:0032933;GO:0019217;GO:0012507;GO:0042304;GO:0043231;GO:0043234;GO:0007568;GO:0015485;GO:0000139;GO:0005515;GO:0045716	Golgi apparatus;regulation of cholesterol biosynthetic process;positive regulation of low-density lipoprotein particle receptor biosynthetic process;endoplasmic reticulum;regulation of fatty acid biosynthetic process;intracellular membrane-bounded organelle;aging;SREBP signaling pathway;protein binding;regulation of fatty acid metabolic process;small molecule metabolic process;negative regulation…
ZIC1	6.1778	0.0104838	ENSG00000152977	7545	Zic family member 1 [Source:HGNC Symbol;Acc:HGNC:12872]""	GO:0005737;GO:0007389;GO:0008589;GO:0042472;GO:0007420;GO:0005515;GO:0003700;GO:0005634;GO:0030154;GO:0021510;GO:0007628;GO:0005654;GO:0001077;GO:0045944;GO:0045893;GO:0003676;GO:0006366;GO:0042307;GO:0000978;GO:0046872;GO:0007417	nucleic acid binding;positive regulation of transcription;adult walking behavior;transcription factor activity;nucleoplasm;cytoplasm;transcriptional activator activity;RNA polymerase II core promoter proximal region sequence-specific DNA binding;regulation of smoothened signaling pathway;brain development;cell differentiation;central nervous system development;pattern specification process;nucleu…
TMEM132A	-0.371497	0.0106118	ENSG00000006118	54972	transmembrane protein 132A [Source:HGNC Symbol;Acc:HGNC:31092]""	GO:0070062;GO:0016021;GO:0000139;GO:0003674;GO:0008150;GO:0005789	endoplasmic reticulum membrane;molecular_function;Golgi membrane;biological_process;integral component of membrane;extracellular exosome
PCYT2	-0.400275	0.0106312	ENSG00000185813	5833	phosphate cytidylyltransferase 2"	ethanolamine [Source:HGNC Symbol;Acc:HGNC:8756]"	GO:0006646;GO:0006644;GO:0008654;GO:0005789;GO:0005575;GO:0003824;GO:0009058;GO:0044281;GO:0004306;GO:0046474
DLX2	2.50901	0.0106611	ENSG00000115844	1746	distal-less homeobox 2 [Source:HGNC Symbol;Acc:HGNC:2915]""	GO:0048715;GO:0030154;GO:0048755;GO:0021766;GO:0021882;GO:0003677;GO:0043565;GO:0000122;GO:0005634;GO:0045746;GO:0006366;GO:0048706;GO:0048701;GO:0021879;GO:0009954;GO:0021544;GO:0021772;GO:0021892;GO:0021893;GO:0051216;GO:0042475;GO:0007420;GO:0003700;GO:0001228;GO:0006355;GO:0006357;GO:0045944;GO:0000977;GO:0005515;GO:0003682;GO:0003727	embryonic cranial skeleton morphogenesis;odontogenesis of dentin-containing tooth;cartilage development;cerebral cortex GABAergic interneuron differentiation;proximal/distal pattern formation;transcription from RNA polymerase II promoter;olfactory bulb development;regulation of transcription from RNA polymerase II promoter;hippocampus development;transcription factor activity;chromatin binding;pr…
RHOD	-0.462701	0.0106779	ENSG00000173156	29984	ras homolog family member D [Source:HGNC Symbol;Acc:HGNC:670]""	GO:2000249;GO:0030032;GO:0007165;GO:0048041;GO:0051893;GO:0010008;GO:0045785;GO:0006886;GO:0016020;GO:0005525;GO:0051056;GO:0030335;GO:0051017;GO:0003924;GO:0006913;GO:0006605;GO:0019901;GO:0005886;GO:0007266;GO:0007264;GO:0005829;GO:0005622;GO:0015031;GO:0005769	cytosol;early endosome;regulation of actin cytoskeleton reorganization;plasma membrane;lamellipodium assembly;intracellular;focal adhesion assembly;membrane;Rho protein signal transduction;positive regulation of cell adhesion;protein targeting;GTP binding;regulation of small GTPase mediated signal transduction;small GTPase mediated signal transduction;actin filament bundle assembly;regulation of …
HIVEP1	0.765514	0.0106909	ENSG00000095951	3096	human immunodeficiency virus type I enhancer binding protein 1 [Source:HGNC Symbol;Acc:HGNC:4920]""	GO:0044212;GO:0000122;GO:0003676;GO:0043565;GO:0005634;GO:0003677;GO:0005739;GO:0007165;GO:0005515;GO:0006366;GO:0001206;GO:0046872;GO:0007275;GO:0000980	transcription regulatory region DNA binding;negative regulation of transcription from RNA polymerase II promoter;multicellular organismal development;DNA binding;nucleic acid binding;protein binding;signal transduction;RNA polymerase II distal enhancer sequence-specific DNA binding;nucleus;transcriptional repressor activity;sequence-specific DNA binding;mitochondrion;metal ion binding;transcripti…
ITGB5	-0.372603	0.0108956	ENSG00000082781	3693	integrin subunit beta 5 [Source:HGNC Symbol;Acc:HGNC:6160]""	GO:0046718;GO:0007160;GO:0042590;GO:0004872;GO:0005925;GO:0002474;GO:0070062;GO:0002479;GO:0030198;GO:0043149;GO:0006936;GO:0009986;GO:0008305;GO:0045335;GO:0005886;GO:0007155;GO:0090136;GO:0035987;GO:0007179;GO:0043235;GO:0007229;GO:0001618;GO:0034684;GO:0005515	epithelial cell-cell adhesion;antigen processing and presentation of peptide antigen via MHC class I;integrin complex;cell surface;receptor activity;transforming growth factor beta receptor signaling pathway;antigen processing and presentation of exogenous peptide antigen via MHC class I;plasma membrane;protein binding;receptor complex;integrin-mediated signaling pathway;focal adhesion;cell adhes…
HIST1H3E	1.07037	0.0110616	ENSG00000274750	8353	histone cluster 1"	H3e [Source:HGNC Symbol;Acc:HGNC:4769]"	GO:0042393;GO:0000183;GO:0032776;GO:0007596;GO:0000786;GO:0000788;GO:0000228;GO:0044267;GO:0070062;GO:0006325;GO:0005634;GO:0016020;GO:0040029;GO:0005654;GO:0010467;GO:0005576;GO:0045814;GO:0051290;GO:0031047;GO:0007264;GO:0003677;GO:0060968;GO:0043234;GO:0006334;GO:0006335;GO:0002230;GO:0098792;GO:0005515;GO:0046982
PRR15	-0.51641	0.0112093	ENSG00000176532	222171	proline rich 15 [Source:HGNC Symbol;Acc:HGNC:22310]""	GO:0007275	multicellular organismal development
TFAP2A	0.507005	0.0115629	ENSG00000137203	7020	transcription factor AP-2 alpha (activating enhancer binding protein 2 alpha) [Source:HGNC Symbol;Acc:HGNC:11742]""	GO:0008285;GO:0070172;GO:0021623;GO:0060349;GO:0060021;GO:0010842;GO:0001077;GO:0046983;GO:0043525;GO:0009414;GO:0021559;GO:0030501;GO:0032496;GO:0061029;GO:0010944;GO:0005737;GO:0043565;GO:0000122;GO:0005813;GO:0005634;GO:0003682;GO:0003713;GO:0001822;GO:0010033;GO:0005654;GO:0043066;GO:0006366;GO:0000987;GO:0045944;GO:0000982;GO:0001078;GO:0042803;GO:0005794;GO:2000378;GO:0048701;GO:0044212;GO:…	oculomotor nerve formation;embryonic cranial skeleton morphogenesis;RNA polymerase II core promoter sequence-specific DNA binding;positive regulation of neuron apoptotic process;bone morphogenesis;Golgi apparatus;nucleoplasm;cytoplasm;response to lipopolysaccharide;retina layer formation;optic cup structural organization;transcription from RNA polymerase II promoter;intracellular membrane-bounded…
DLL1	1.27399	0.0115629	ENSG00000275555	28514	delta-like 1 (Drosophila) [Source:HGNC Symbol;Acc:HGNC:2908]""	GO:0016020;GO:0001757;GO:0048631;GO:0048630;GO:0048633;GO:0030154;GO:2000505;GO:0021510;GO:0010628;GO:1903672;GO:0060041;GO:0060042;GO:0035265;GO:0045638;GO:0098773;GO:0051302;GO:0072070;GO:0030957;GO:0050767;GO:0007219;GO:0005509;GO:0045747;GO:0097102;GO:0040008;GO:0001709;GO:0048839;GO:0007386;GO:0001947;GO:0060853;GO:0032693;GO:0030857;GO:0045605;GO:0045662;GO:0097110;GO:0045608;GO:0021693;GO:…	neuronal stem cell population maintenance;regulation of growth;positive regulation of sprouting angiogenesis;type B pancreatic cell development;hemopoiesis;cell-cell signaling;left/right axis specification;cell fate determination;cerebellar molecular layer formation;apical plasma membrane;regulation of energy homeostasis;negative regulation of epithelial cell differentiation;negative regulation o…
LIG1	-0.408401	0.0116851	ENSG00000105486	3978	ligase I"	DNA	ATP-dependent [Source:HGNC Symbol;Acc:HGNC:6598]"
ARHGAP5	0.404647	0.0116923	ENSG00000100852	394	Rho GTPase activating protein 5 [Source:HGNC Symbol;Acc:HGNC:675]""	GO:0005737;GO:0051056;GO:0042169;GO:0005783;GO:0003924;GO:0005829;GO:0016020;GO:0005096;GO:0005525;GO:0005622;GO:0007165;GO:0005515;GO:0007155;GO:0007266;GO:0007264;GO:0030879;GO:0043547	SH2 domain binding;intracellular;cytosol;protein binding;signal transduction;GTPase activity;endoplasmic reticulum;positive regulation of GTPase activity;cytoplasm;mammary gland development;GTPase activator activity;GTP binding;membrane;cell adhesion;regulation of small GTPase mediated signal transduction;small GTPase mediated signal transduction;Rho protein signal transduction
MGEA5	0.334675	0.0117725	ENSG00000198408	10724	meningioma expressed antigen 5 (hyaluronidase) [Source:HGNC Symbol;Acc:HGNC:7056]""	GO:0016020;GO:0004415;GO:0005829;GO:0016231;GO:0006044;GO:0006516;GO:0006517;GO:0005634	glycoprotein catabolic process;beta-N-acetylglucosaminidase activity;cytosol;protein deglycosylation;hyalurononglucosaminidase activity;N-acetylglucosamine metabolic process;nucleus;membrane
ALPL	-0.446859	0.0118783	ENSG00000162551	249	alkaline phosphatase"	liver/bone/kidney [Source:HGNC Symbol;Acc:HGNC:438]"	GO:0051384;GO:0016791;GO:0004035;GO:0016311;GO:0001501;GO:0046677;GO:0033280;GO:0032496;GO:0001649;GO:0031225;GO:0070062;GO:0003006;GO:0016021;GO:0016020;GO:0046872;GO:0003824;GO:0008152;GO:0005886;GO:0005615;GO:0071529;GO:0001958;GO:0071407;GO:0016462;GO:0005515;GO:0065010;GO:0005578
CTDSPL	-0.408867	0.0118783	ENSG00000144677	10217	CTD small phosphatase like [Source:HGNC Symbol;Acc:HGNC:16890]""	GO:0016791;GO:0070062;GO:0016311;GO:0006470;GO:0005634;GO:0004721;GO:2000134;GO:0003674;GO:0008150;GO:0001933;GO:0046872	negative regulation of protein phosphorylation;phosphatase activity;dephosphorylation;molecular_function;phosphoprotein phosphatase activity;metal ion binding;biological_process;nucleus;protein dephosphorylation;negative regulation of G1/S transition of mitotic cell cycle;extracellular exosome
CDKN2AIP	0.626686	0.0118783	ENSG00000168564	55602	CDKN2A interacting protein [Source:HGNC Symbol;Acc:HGNC:24325]""	GO:0005654;GO:0030308;GO:0005730;GO:0030307;GO:0005634;GO:0031647;GO:0006974;GO:0001652;GO:0003723;GO:0005515;GO:0009967;GO:0002039	positive regulation of signal transduction;nucleolus;cellular response to DNA damage stimulus;protein binding;p53 binding;positive regulation of cell growth;nucleus;negative regulation of cell growth;RNA binding;nucleoplasm;regulation of protein stability;granular component
2021-09-05	-0.995021	0.0118783	ENSG00000184702	5413	septin 5 [Source:HGNC Symbol;Acc:HGNC:9164]""	GO:0000910;GO:0008021;GO:0045921;GO:0043195;GO:0043679;GO:0016080;GO:0005856;GO:0003924;GO:0005525;GO:0005198;GO:0019905;GO:0005938;GO:0005515;GO:0005886;GO:0045202;GO:2000300;GO:0017157	synapse;terminal bouton;protein binding;syntaxin binding;GTPase activity;structural molecule activity;regulation of exocytosis;axon terminus;synaptic vesicle targeting;positive regulation of exocytosis;cell cortex;GTP binding;regulation of synaptic vesicle exocytosis;cytokinesis;cytoskeleton;plasma membrane;synaptic vesicle
ITPK1	-0.324779	0.0118783	ENSG00000274958	3705	inositol-tetrakisphosphate 1-kinase [Source:HGNC Symbol;Acc:HGNC:6177]""	GO:0047325;GO:0016311;GO:0016310;GO:0007596;GO:0007165;GO:0043647;GO:0000287;GO:0052835;GO:0052830;GO:0052831;GO:0046872;GO:0005524;GO:0021915;GO:0016324;GO:0003824;GO:0032957;GO:0052725;GO:0052726;GO:0016853;GO:0005829;GO:0052825;GO:0005622;GO:0044281	inositol trisphosphate metabolic process;ATP binding;intracellular;magnesium ion binding;cytosol;catalytic activity;signal transduction;inositol-1;small molecule metabolic process;inositol-3;inositol phosphate metabolic process;isomerase activity;phosphorylation;dephosphorylation;apical plasma membrane;blood coagulation;neural tube development;inositol tetrakisphosphate 1-kinase activity;metal io…
INTS6	0.598847	0.0118783	ENSG00000102786	26512	integrator complex subunit 6 [Source:HGNC Symbol;Acc:HGNC:14879]""	GO:0016180;GO:0015629;GO:0032039;GO:0005654;GO:0004888;GO:0007165;GO:0005515	snRNA processing;transmembrane signaling receptor activity;nucleoplasm;protein binding;signal transduction;integrator complex;actin cytoskeleton
LRRC42	-0.59757	0.0118783	ENSG00000116212	115353	leucine rich repeat containing 42 [Source:HGNC Symbol;Acc:HGNC:28792]""	GO:0005515	protein binding
ATP13A2	-0.36937	0.0119525	ENSG00000159363	23400	ATPase type 13A2 [Source:HGNC Symbol;Acc:HGNC:30213]""	GO:0012506;GO:0005764;GO:0043202;GO:0000166;GO:0005887;GO:0071287;GO:0046872;GO:0006874;GO:0016021;GO:0016787;GO:0019829;GO:0008152;GO:0005765;GO:0034220;GO:0005524;GO:0005515;GO:0006812;GO:0098655;GO:0055085;GO:0016887	lysosomal lumen;ion transmembrane transport;cation-transporting ATPase activity;cation transport;integral component of plasma membrane;cellular response to manganese ion;cation transmembrane transport;lysosome;vesicle membrane;integral component of membrane;metabolic process;hydrolase activity;lysosomal membrane;metal ion binding;protein binding;ATP binding;nucleotide binding;transmembrane transp…
ATP6V0E2	-0.547491	0.0119658	ENSG00000171130	155066	ATPase"	H+ transporting V0 subunit e2 [Source:HGNC Symbol;Acc:HGNC:21723]"	GO:0042625;GO:0008286;GO:0016020;GO:0006879;GO:0046961;GO:0030670;GO:0015991;GO:0016021;GO:0007035;GO:0090382;GO:0055085;GO:0008152;GO:0033179;GO:0034220;GO:0033572;GO:0016049;GO:0015078;GO:0010008
ZNF92	0.650636	0.0121156	ENSG00000146757	168374	zinc finger protein 92 [Source:HGNC Symbol;Acc:HGNC:13168]""	GO:0003700;GO:0005634;GO:0005622;GO:0006355;GO:0006351;GO:0003676;GO:0000978;GO:0046872;GO:0008270	transcription factor activity;nucleic acid binding;regulation of transcription;intracellular;RNA polymerase II core promoter proximal region sequence-specific DNA binding;zinc ion binding;nucleus;metal ion binding;transcription
TTK	0.45588	0.0121261	ENSG00000112742	7272	TTK protein kinase [Source:HGNC Symbol;Acc:HGNC:12401]""	GO:0008284;GO:0006468;GO:0051304;GO:0007051;GO:0016020;GO:0018108;GO:0004674;GO:0007052;GO:0005819;GO:0004712;GO:0004713;GO:0005515;GO:0004672;GO:0007094;GO:0010862;GO:0005524;GO:0007093	protein kinase activity;mitotic spindle assembly checkpoint;protein serine/threonine kinase activity;protein phosphorylation;protein binding;positive regulation of pathway-restricted SMAD protein phosphorylation;spindle organization;mitotic spindle organization;peptidyl-tyrosine phosphorylation;protein tyrosine kinase activity;ATP binding;membrane;positive regulation of cell proliferation;spindle…
SHB	-0.432783	0.012289	ENSG00000107338	6461	Src homology 2 domain containing adaptor protein B [Source:HGNC Symbol;Acc:HGNC:10838]""	GO:0005070;GO:0006915;GO:0009967;GO:0005829;GO:0030154;GO:0007165;GO:0005515;GO:0005886;GO:0048010;GO:0001525	positive regulation of signal transduction;vascular endothelial growth factor receptor signaling pathway;cytosol;protein binding;signal transduction;apoptotic process;cell differentiation;SH3/SH2 adaptor activity;angiogenesis;plasma membrane
EPHA4	1.07072	0.0124644	ENSG00000116106	2043	EPH receptor A4 [Source:HGNC Symbol;Acc:HGNC:3388]""	GO:0005741;GO:0005783;GO:0048710;GO:0018108;GO:0030424;GO:0031594;GO:0008045;GO:0007169;GO:0043087;GO:0046777;GO:0030054;GO:0072178;GO:0005737;GO:0043679;GO:0016021;GO:0031901;GO:0097161;GO:0042802;GO:0048681;GO:0004672;GO:0021957;GO:0046875;GO:0005524;GO:0004713;GO:0005794;GO:0006468;GO:0009986;GO:0044297;GO:0044295;GO:0007628;GO:0045211;GO:2001108;GO:0014069;GO:0030425;GO:0005887;GO:0005886;GO:…	axon guidance;positive regulation of JUN kinase activity;Golgi apparatus;cytoplasm;regulation of astrocyte differentiation;regulation of axonogenesis;identical protein binding;motor neuron axon guidance;dendrite;protein tyrosine kinase activity;PH domain binding;cell body;positive regulation of Rho guanyl-nucleotide exchange factor activity;cell surface;cell projection;cell junction;plasma membra…
SMC5	0.445348	0.0125635	ENSG00000198887	23137	structural maintenance of chromosomes 5 [Source:HGNC Symbol;Acc:HGNC:20465]""	GO:0035061;GO:0045842;GO:0000781;GO:0007067;GO:0030054;GO:0000722;GO:0016605;GO:0000724;GO:0005634;GO:0000803;GO:0030915;GO:0005654;GO:0051301;GO:0005524;GO:0044267;GO:0043687;GO:0006974;GO:0051984;GO:0016925;GO:0034184;GO:0035861;GO:0090398;GO:0005515	nucleoplasm;Smc5-Smc6 complex;cell junction;chromosome;PML body;cellular senescence;sex chromosome;cell division;protein binding;double-strand break repair via homologous recombination;positive regulation of mitotic metaphase/anaphase transition;ATP binding;protein sumoylation;interchromatin granule;cellular protein metabolic process;positive regulation of chromosome segregation;mitotic nuclear d…
SOX13	-0.34036	0.012622	ENSG00000143842	9580	SRY-box 13 [Source:HGNC Symbol;Acc:HGNC:11192]""	GO:0043565;GO:0045586;GO:0003700;GO:0005634;GO:0005654;GO:0006355;GO:0006351;GO:0005515;GO:0009653;GO:0000977	transcription factor activity;nucleoplasm;transcription;regulation of transcription;nucleus;anatomical structure morphogenesis;protein binding;regulation of gamma-delta T cell differentiation;RNA polymerase II regulatory region sequence-specific DNA binding;sequence-specific DNA binding
CDKN2C	-0.537514	0.012622	ENSG00000123080	1031	cyclin-dependent kinase inhibitor 2C (p18"	inhibits CDK4) [Source:HGNC Symbol;Acc:HGNC:1789]"	GO:0005737;GO:0008285;GO:0042326;GO:0000278;GO:0030308;GO:0048709;GO:0000079;GO:0007050;GO:0000082;GO:0019901;GO:0004861;GO:0005515;GO:0071901;GO:0005634;GO:0005829
PDE11A	3.05885	0.0126539	ENSG00000128655	50940	phosphodiesterase 11A [Source:HGNC Symbol;Acc:HGNC:8773]""	GO:0030553;GO:0030552;GO:0046069;GO:0004118;GO:0043204;GO:0008081;GO:0047555;GO:0005829;GO:0007596;GO:0004112;GO:0005575;GO:0004114;GO:0007165;GO:0005515;GO:0006198;GO:0046872;GO:0008152	cGMP catabolic process;cGMP binding;cAMP binding;cytosol;protein binding;signal transduction;cellular_component;cyclic-nucleotide phosphodiesterase activity;metabolic process;phosphoric diester hydrolase activity;perikaryon;metal ion binding;cGMP-stimulated cyclic-nucleotide phosphodiesterase activity;blood coagulation;cAMP catabolic process;3'
MROH6	-0.392914	0.012844	ENSG00000204839	642475	maestro heat-like repeat family member 6 [Source:HGNC Symbol;Acc:HGNC:27814]""	;GO:0005488	;binding
GAS6	-0.410011	0.012844	ENSG00000183087	2621	growth arrest specific 6 [Source:HGNC Symbol;Acc:HGNC:4168]""	GO:0032148;GO:0006909;GO:0010804;GO:0005788;GO:0033159;GO:0007165;GO:0007167;GO:0051897;GO:0030168;GO:0071333;GO:0032720;GO:0031589;GO:0007596;GO:0031100;GO:0043433;GO:0030296;GO:0060090;GO:1900165;GO:0070588;GO:0046718;GO:0032825;GO:0017187;GO:0010628;GO:0001764;GO:0044267;GO:0030971;GO:0097241;GO:0001961;GO:0061098;GO:0016477;GO:0043027;GO:0005737;GO:0070168;GO:2000270;GO:0007050;GO:0048018;GO:…	phagocytosis;negative regulation of renal albumin absorption;negative regulation of tumor necrosis factor-mediated signaling pathway;positive regulation of natural killer cell differentiation;negative regulation of interleukin-1 secretion;positive regulation of cytokine-mediated signaling pathway;endoplasmic reticulum lumen;positive regulation of glomerular filtration;fusion of virus membrane wit…
MT-ND5	0.249731	0.012844	ENSG00000198786	4540	mitochondrially encoded NADH:ubiquinone oxidoreductase core subunit 5 [Source:HGNC Symbol;Acc:HGNC:7461]""	GO:0042542;GO:0008137;GO:0016021;GO:0044237;GO:0006120;GO:0005743;GO:0010243;GO:0044281;GO:0043005;GO:0022904;GO:0001666;GO:0042773;GO:0055114;GO:0005747	ATP synthesis coupled electron transport;neuron projection;response to hypoxia;mitochondrial inner membrane;NADH dehydrogenase (ubiquinone) activity;response to hydrogen peroxide;small molecule metabolic process;integral component of membrane;mitochondrial respiratory chain complex I;respiratory electron transport chain;response to organonitrogen compound;oxidation-reduction process;mitochondrial…
LSS	-0.301121	0.0129775	ENSG00000281289	4047	lanosterol synthase (2"	3-oxidosqualene-lanosterol cyclase) [Source:HGNC Symbol;Acc:HGNC:6708]"	;GO:0016020;GO:0000250;GO:0005811;GO:0005789;GO:0003824;GO:0006695;GO:0044281;GO:0008152;GO:0016866;GO:0008202
SSBP4	-0.467137	0.0130281	ENSG00000130511	170463	single stranded DNA binding protein 4 [Source:HGNC Symbol;Acc:HGNC:15676]""	GO:0016021;GO:0005634;GO:0003697;GO:0005515	protein binding;nucleus;integral component of membrane;single-stranded DNA binding
TSPEAR	0.909922	0.0131204	ENSG00000175894	54084	thrombospondin-type laminin G domain and EAR repeats [Source:HGNC Symbol;Acc:HGNC:1268]""	GO:0007605;GO:0032420;GO:0009986;GO:0005576;GO:0003674	sensory perception of sound;cell surface;molecular_function;extracellular region;stereocilium
LDLRAD2	-0.347773	0.0131204	ENSG00000187942	401944	low density lipoprotein receptor class A domain containing 2 [Source:HGNC Symbol;Acc:HGNC:32071]""	GO:0016021;GO:0005515	protein binding;integral component of membrane
PIN1	-0.469496	0.013458	ENSG00000127445	5300	peptidylprolyl cis/trans isomerase"	NIMA-interacting 1 [Source:HGNC Symbol;Acc:HGNC:8988]"	GO:0019221;GO:0032794;GO:0043524;GO:0043525;GO:0007049;GO:0016607;GO:0000413;GO:0043547;GO:0031434;GO:0005634;GO:0005739;GO:0061051;GO:0005654;GO:0003755;GO:0032465;GO:0007088;GO:0005737;GO:0043005;GO:0045087;GO:0050815;GO:0050816;GO:0032480;GO:0030512;GO:0035307;GO:0016853;GO:0051443;GO:0005829;GO:0030496;GO:0060393;GO:0005515;GO:2000146;GO:0070373;GO:0001934
IGFBP4	-0.406382	0.013458	ENSG00000141753	3487	insulin like growth factor binding protein 4 [Source:HGNC Symbol;Acc:HGNC:5473]""	GO:0044267;GO:0043567;GO:0031994;GO:0031995;GO:0008283;GO:0005615;GO:0010906;GO:0044342;GO:0043568;GO:0043410;GO:0001501;GO:0001558;GO:0007165;GO:0006954;GO:0006259;GO:0005520;GO:0040008;GO:0005576	regulation of growth;insulin-like growth factor binding;regulation of cell growth;cellular protein metabolic process;extracellular space;cell proliferation;inflammatory response;positive regulation of MAPK cascade;signal transduction;positive regulation of insulin-like growth factor receptor signaling pathway;regulation of glucose metabolic process;insulin-like growth factor I binding;skeletal sy…
ZKSCAN8	0.602776	0.0135513	ENSG00000198315	7745	zinc finger with KRAB and SCAN domains 8 [Source:HGNC Symbol;Acc:HGNC:12983]""	GO:0043565;GO:0003700;GO:0005634;GO:0005622;GO:0006355;GO:0006351;GO:0003676;GO:0046872	transcription factor activity;nucleic acid binding;transcription;intracellular;regulation of transcription;nucleus;sequence-specific DNA binding;metal ion binding
RTN4R	-0.683857	0.0137526	ENSG00000040608	65078	reticulon 4 receptor [Source:HGNC Symbol;Acc:HGNC:18601]""	GO:0005783;GO:0030426;GO:0030517;GO:0004872;GO:0019221;GO:0005737;GO:0007409;GO:0070062;GO:1904030;GO:0043005;GO:0031225;GO:0043025;GO:0006469;GO:0046426;GO:0009986;GO:0044295;GO:0004860;GO:0023041;GO:0005887;GO:0005886;GO:0048011;GO:0043547;GO:0038131;GO:0050771;GO:0050770;GO:0005515	neuron projection;cytoplasm;regulation of axonogenesis;negative regulation of axonogenesis;negative regulation of axon extension;neuronal signal transduction;negative regulation of protein kinase activity;cell surface;receptor activity;positive regulation of GTPase activity;protein kinase inhibitor activity;plasma membrane;axonal growth cone;negative regulation of cyclin-dependent protein kinase …
SLC30A2	1.24921	0.0138082	ENSG00000158014	7780	solute carrier family 30 (zinc transporter)"	member 2 [Source:HGNC Symbol;Acc:HGNC:11013]"	GO:0005737;GO:0005770;GO:0016023;GO:0006812;GO:0016021;GO:0008324;GO:0061090;GO:0005765;GO:0071577;GO:0005515;GO:0005385;GO:0010043;GO:0005886;GO:0006829;GO:0055085
EPHB3	0.564798	0.0138082	ENSG00000182580	2049	EPH receptor B3 [Source:HGNC Symbol;Acc:HGNC:3394]""	GO:0022038;GO:0034446;GO:0030425;GO:0060021;GO:0022407;GO:0008046;GO:0007411;GO:0007169;GO:0007413;GO:0043087;GO:0046777;GO:0001525;GO:0016021;GO:0004713;GO:0048538;GO:0004672;GO:0016477;GO:0060996;GO:0060997;GO:0005524;GO:0021952;GO:0006468;GO:0005515;GO:0018108;GO:0001655;GO:0005887;GO:0005886;GO:0048013;GO:0031290;GO:0050770;GO:0005829;GO:0005003;GO:0005576;GO:0051965;GO:0048546	protein phosphorylation;palate development;cytosol;dendritic spine morphogenesis;regulation of axonogenesis;regulation of GTPase activity;protein tyrosine kinase activity;retinal ganglion cell axon guidance;central nervous system projection neuron axonogenesis;plasma membrane;ephrin receptor activity;cell migration;extracellular region;protein binding;axon guidance;protein kinase activity;peptidy…
LRP3	-0.490916	0.0138851	ENSG00000130881	4037	LDL receptor related protein 3 [Source:HGNC Symbol;Acc:HGNC:6695]""	GO:0016021;GO:0006898;GO:0005905;GO:0005515	protein binding;coated pit;integral component of membrane;receptor-mediated endocytosis
RYBP	0.416577	0.0139589	ENSG00000163602	23429	RING1 and YY1 binding protein [Source:HGNC Symbol;Acc:HGNC:10480]""	GO:0035518;GO:0005737;GO:0003714;GO:0031519;GO:0000122;GO:0005634;GO:0006915;GO:0005654;GO:0006351;GO:0005515;GO:0003677;GO:0007275;GO:0008270	negative regulation of transcription from RNA polymerase II promoter;multicellular organismal development;nucleoplasm;transcription;histone H2A monoubiquitination;PcG protein complex;apoptotic process;zinc ion binding;cytoplasm;nucleus;transcription corepressor activity;protein binding;DNA binding
ACTB	-0.268781	0.0141464	ENSG00000075624	60	actin"	beta [Source:HGNC Symbol;Acc:HGNC:132]"	GO:0019894;GO:0006457;GO:0034332;GO:0007596;GO:0005200;GO:0006928;GO:0061024;GO:0031492;GO:0021762;GO:0035267;GO:0007411;GO:0005925;GO:0030957;GO:0044267;GO:0007264;GO:0070062;GO:0051084;GO:0043044;GO:0097433;GO:0072562;GO:0030529;GO:0005654;GO:0070688;GO:0042802;GO:0000980;GO:0038096;GO:0045087;GO:0016020;GO:0000790;GO:0045216;GO:0005886;GO:0048010;GO:0048013;GO:0001895;GO:0034329;GO:0005615;GO:…
BDH1	-0.391947	0.0141464	ENSG00000161267	622	3-hydroxybutyrate dehydrogenase"	type 1 [Source:HGNC Symbol;Acc:HGNC:1027]"	;GO:0001889;GO:0044281;GO:0042594;GO:0060612;GO:0032868;GO:0046952;GO:0046950;GO:0016491;GO:0005737;GO:0032355;GO:0005543;GO:0009636;GO:0005739;GO:0005654;GO:0005759;GO:0046951;GO:0007584;GO:0045471;GO:0008152;GO:0044255;GO:0055114;GO:0046686;GO:0007420;GO:0009725;GO:0042493;GO:0005743;GO:0003858;GO:0060416;GO:0051412
KCNQ3	-0.45745	0.0147409	ENSG00000184156	3786	potassium channel"	voltage gated KQT-like subfamily Q	member 3 [Source:HGNC Symbol;Acc:HGNC:6297]"
GOLGA6L2	6.03882	0.014859	ENSG00000174450	283685	golgin A6 family-like 2 [Source:HGNC Symbol;Acc:HGNC:26695]""	GO:0005794;GO:0005515	protein binding;Golgi apparatus
NOTCH3	-0.29886	0.0152421	ENSG00000074181	4854	notch 3 [Source:HGNC Symbol;Acc:HGNC:7883]""	GO:0015629;GO:0030154;GO:0019899;GO:0005789;GO:0007275;GO:0005737;GO:0045665;GO:0007219;GO:0000122;GO:0016021;GO:0016020;GO:0048844;GO:0005654;GO:0010467;GO:0005509;GO:0006367;GO:0030900;GO:0048663;GO:0048661;GO:0050793;GO:0045596;GO:0005886;GO:0043235;GO:0007220;GO:0072104;GO:0005829;GO:0000139;GO:0005576;GO:0045944;GO:0005515;GO:0005634	cytosol;cytoplasm;artery morphogenesis;Golgi membrane;plasma membrane;calcium ion binding;multicellular organismal development;extracellular region;protein binding;receptor complex;nucleoplasm;forebrain development;membrane;gene expression;Notch receptor processing;regulation of developmental process;endoplasmic reticulum membrane;negative regulation of transcription from RNA polymerase II promot…
ARAP1	-0.311703	0.0152421	ENSG00000186635	116985	ArfGAP with RhoGAP domain"	ankyrin repeat and PH domain 1 [Source:HGNC Symbol;Acc:HGNC:16925]"	GO:0051056;GO:0051270;GO:0031702;GO:0043547;GO:0005794;GO:0051497;GO:0031410;GO:0005829;GO:0007264;GO:0005096;GO:0051491;GO:0005547;GO:0046872;GO:0008360;GO:0007165;GO:0005515;GO:0005886;GO:0032580;GO:0030037;GO:0001921;GO:0005802
NR4A3	1.68234	0.01537	ENSG00000119508	8013	nuclear receptor subfamily 4 group A member 3 [Source:HGNC Symbol;Acc:HGNC:7982]""	GO:0030534;GO:0010613;GO:0043401;GO:0048752;GO:0001046;GO:2000505;GO:2000108;GO:0046321;GO:0001077;GO:0043524;GO:0008270;GO:0048661;GO:0003677;GO:0045444;GO:0010828;GO:0044320;GO:0043565;GO:0050885;GO:0030522;GO:0043303;GO:0071376;GO:0000122;GO:0060005;GO:0001707;GO:0005634;GO:0007369;GO:0042629;GO:0021766;GO:0005654;GO:0035726;GO:0010467;GO:0043066;GO:0006367;GO:0006366;GO:0097009;GO:1903204;GO:…	transcription coactivator binding;positive regulation of epithelial cell proliferation;positive regulation of cardiac muscle hypertrophy;protein homodimerization activity;regulation of type B pancreatic cell proliferation;nucleoplasm;DNA binding;regulation of energy homeostasis;zinc ion binding;mesoderm formation;transcription from RNA polymerase II promoter;positive regulation of glucose transpo…
PDXK	-0.299129	0.0157048	ENSG00000160209	8566	pyridoxal (pyridoxine"	vitamin B6) kinase [Source:HGNC Symbol;Acc:HGNC:8819]"	;GO:0016310;GO:0030170;GO:0005737;GO:0030955;GO:0070062;GO:0005634;GO:0000287;GO:0005654;GO:0042823;GO:0044281;GO:0005524;GO:0042803;GO:0006767;GO:0006766;GO:0008283;GO:0009443;GO:0008478;GO:0031402;GO:0031403;GO:0005829;GO:0042816;GO:0008270
KBTBD8	1.00799	0.0161792	ENSG00000163376	84541	kelch repeat and BTB (POZ) domain containing 8 [Source:HGNC Symbol;Acc:HGNC:30691]""	GO:0005794;GO:0005819;GO:0016567;GO:0005515;GO:0031463;GO:0004842	Golgi apparatus;protein binding;Cul3-RING ubiquitin ligase complex;ubiquitin-protein transferase activity;protein ubiquitination;spindle
ENTPD6	-0.3715	0.0161792	ENSG00000197586	955	ectonucleoside triphosphate diphosphohydrolase 6 (putative) [Source:HGNC Symbol;Acc:HGNC:3368]""	GO:0016787;GO:0032026;GO:0070062;GO:0005794;GO:0008894;GO:0016021;GO:0017110;GO:0045134;GO:0000139;GO:0051592;GO:0008152;GO:0005886;GO:0017111;GO:0009986;GO:0005615	extracellular space;response to magnesium ion;Golgi apparatus;hydrolase activity;nucleoside-diphosphatase activity;guanosine-5'-triphosphate;Golgi membrane;metabolic process;nucleoside-triphosphatase activity;response to calcium ion;cell surface;uridine-diphosphatase activity;integral component of membrane;plasma membrane;extracellular exosome
ISG15	-0.452254	0.0161808	ENSG00000187608	9636	ISG15 ubiquitin-like modifier [Source:HGNC Symbol;Acc:HGNC:4053]""	GO:0016032;GO:0051607;GO:0032020;GO:0006281;GO:0019985;GO:0045087;GO:0005576;GO:0032649;GO:0045071;GO:0034340;GO:0005654;GO:0032480;GO:0060337;GO:0005515;GO:0019941;GO:0031397;GO:0031386;GO:0019221;GO:0005829;GO:0045648;GO:0042742	response to type I interferon;negative regulation of viral genome replication;extracellular region;regulation of interferon-gamma production;innate immune response;cytosol;protein binding;protein tag;defense response to bacterium;viral process;ISG15-protein conjugation;DNA repair;positive regulation of erythrocyte differentiation;defense response to virus;negative regulation of type I interferon …
ARCN1	0.327035	0.0162818	ENSG00000095139	372	archain 1 [Source:HGNC Symbol;Acc:HGNC:649]""	GO:0005737;GO:0005794;GO:0006890;GO:0043473;GO:0043231;GO:0048193;GO:0044822;GO:0006810;GO:0048205;GO:0008344;GO:0061024;GO:0006886;GO:0015031;GO:0016020;GO:0021691;GO:0030126;GO:0005829;GO:0030137;GO:0005783	COPI-coated vesicle;pigmentation;Golgi apparatus;COPI vesicle coat;cytoplasm;COPI coating of Golgi vesicle;membrane organization;endoplasmic reticulum;adult locomotory behavior;poly(A) RNA binding;Golgi vesicle transport;cerebellar Purkinje cell layer maturation;transport;cytosol;membrane;intracellular membrane-bounded organelle;intracellular protein transport;retrograde vesicle-mediated transpor…
H1FX	0.35874	0.0162818	ENSG00000184897	8971	H1 histone family member X [Source:HGNC Symbol;Acc:HGNC:4722]""	GO:0006334;GO:0005730;GO:0005634;GO:0000786;GO:0005515;GO:0003677;GO:0044822	nucleosome;nucleolus;protein binding;DNA binding;nucleosome assembly;poly(A) RNA binding;nucleus
STK11	-0.379123	0.0162818	ENSG00000118046	6794	serine/threonine kinase 11 [Source:HGNC Symbol;Acc:HGNC:11389]""	GO:0000287;GO:0007409;GO:0030308;GO:0030275;GO:0001894;GO:0032147;GO:0006468;GO:0042593;GO:0030111;GO:0051055;GO:0044281;GO:0030010;GO:0071902;GO:0060770;GO:0046777;GO:0051645;GO:0072332;GO:0005737;GO:0045059;GO:0010212;GO:0070062;GO:0005634;GO:0016020;GO:0001944;GO:0005739;GO:0051896;GO:0050852;GO:0004674;GO:0006112;GO:0004672;GO:0005524;GO:0008285;GO:0008286;GO:0071493;GO:0006914;GO:0036399;GO:…	positive regulation of protein serine/threonine kinase activity;cell cycle arrest;cytosol;cytoplasm;spermatid development;positive thymic T cell selection;autophagy;negative regulation of lipid biosynthetic process;regulation of Wnt signaling pathway;regulation of fatty acid biosynthetic process;mitochondrion;vasculature development;TCR signalosome assembly;negative regulation of cell proliferati…
MT-ND4	0.249275	0.0162818	ENSG00000198886	4538	mitochondrially encoded NADH:ubiquinone oxidoreductase core subunit 4 [Source:HGNC Symbol;Acc:HGNC:7459]""	GO:0021549;GO:0007568;GO:0001701;GO:0045471;GO:0008137;GO:0016021;GO:0035094;GO:0044237;GO:0006120;GO:0005743;GO:0005739;GO:0044281;GO:0022904;GO:0001666;GO:0042773;GO:0055114;GO:0005747	ATP synthesis coupled electron transport;aging;response to hypoxia;mitochondrial inner membrane;NADH dehydrogenase (ubiquinone) activity;response to nicotine;small molecule metabolic process;integral component of membrane;in utero embryonic development;response to ethanol;mitochondrial respiratory chain complex I;respiratory electron transport chain;mitochondrion;cerebellum development;oxidation-…
ELMSAN1	0.408833	0.0162818	ENSG00000156030	91748	ELM2 and Myb/SANT-like domain containing 1 [Source:HGNC Symbol;Acc:HGNC:19853]""	GO:0005654;GO:0006355;GO:0005634;GO:0006351;GO:0003677	nucleoplasm;transcription;DNA binding;regulation of transcription;nucleus
NFKBIE	0.559608	0.0162818	ENSG00000146232	4794	nuclear factor of kappa light polypeptide gene enhancer in B-cells inhibitor"	epsilon [Source:HGNC Symbol;Acc:HGNC:7799]"	GO:0005737;GO:0005794;GO:0005829;GO:0005515;GO:0042994;GO:0042942;GO:0048471
CACNG8	2.67481	0.0162818	ENSG00000142408	59283	calcium channel"	voltage-dependent	gamma subunit 8 [Source:HGNC Symbol;Acc:HGNC:13628]"
SLC16A6	1.53163	0.0163838	ENSG00000108932	9120	solute carrier family 16 member 6 [Source:HGNC Symbol;Acc:HGNC:10927]""	GO:0015718;GO:0015129;GO:0015293;GO:0008028;GO:0016021;GO:0016020;GO:0035879;GO:0005887;GO:0055085	integral component of membrane;symporter activity;integral component of plasma membrane;lactate transmembrane transporter activity;plasma membrane lactate transport;monocarboxylic acid transport;membrane;monocarboxylic acid transmembrane transporter activity;transmembrane transport
NFKBIZ	0.61765	0.0163838	ENSG00000144802	64332	nuclear factor of kappa light polypeptide gene enhancer in B-cells inhibitor"	zeta [Source:HGNC Symbol;Acc:HGNC:29805]"	GO:0005515;GO:0005634;GO:0003712;GO:0006357;GO:0006351;GO:0006954
RPS6KA1	-0.367338	0.0165437	ENSG00000117676	6195	ribosomal protein S6 kinase"	90kDa	polypeptide 1 [Source:HGNC Symbol;Acc:HGNC:10430]"
IGFBP2	-0.341856	0.0167109	ENSG00000115457	3485	insulin like growth factor binding protein 2 [Source:HGNC Symbol;Acc:HGNC:5471]""	GO:0051384;GO:0007165;GO:0032868;GO:0044267;GO:0032355;GO:0043567;GO:0005615;GO:0031410;GO:0009612;GO:0007568;GO:0005520;GO:0032526;GO:0016324;GO:0042104;GO:0007584;GO:0032870;GO:0001558;GO:0043627;GO:0010226;GO:0070062;GO:0031994;GO:0031995;GO:0007565;GO:0042493;GO:0005576;GO:0005515;GO:0048545	cellular response to hormone stimulus;apical plasma membrane;response to retinoic acid;regulation of insulin-like growth factor receptor signaling pathway;positive regulation of activated T cell proliferation;insulin-like growth factor binding;response to steroid hormone;extracellular region;protein binding;cytoplasmic vesicle;response to nutrient;response to glucocorticoid;response to insulin;ce…
THEM6	-0.365183	0.0169124	ENSG00000130193	51337	thioesterase superfamily member 6 [Source:HGNC Symbol;Acc:HGNC:29656]""	GO:0005576	extracellular region
ZNF24	0.371216	0.0169769	ENSG00000172466	7572	zinc finger protein 24 [Source:HGNC Symbol;Acc:HGNC:13032]""	GO:0043565;GO:0042552;GO:0003700;GO:0005634;GO:0006355;GO:0045892;GO:0006351;GO:0005515;GO:0003677;GO:0046872;GO:0008270	transcription factor activity;myelination;protein binding;DNA binding;regulation of transcription;negative regulation of transcription;zinc ion binding;nucleus;sequence-specific DNA binding;transcription;metal ion binding
LPCAT1	-0.331774	0.0169787	ENSG00000275079	79888	lysophosphatidylcholine acyltransferase 1 [Source:HGNC Symbol;Acc:HGNC:25718]""	GO:0006654;GO:0005811;GO:0005783;GO:0005789;GO:0044281;GO:0043129;GO:0016021;GO:0016020;GO:0036148;GO:0016746;GO:0005509;GO:2001246;GO:0047191;GO:0047192;GO:0005794;GO:0006644;GO:0047159;GO:0008152;GO:0044255;GO:0036151;GO:0008654;GO:0000139;GO:0045732;GO:0019432;GO:0046474;GO:0047184;GO:0060041	endoplasmic reticulum membrane;Golgi apparatus;1-alkylglycerophosphocholine O-acyltransferase activity;metabolic process;phosphatidic acid biosynthetic process;endoplasmic reticulum;Golgi membrane;calcium ion binding;small molecule metabolic process;1-alkylglycerophosphocholine O-acetyltransferase activity;1-alkenylglycerophosphocholine O-acyltransferase activity;membrane;lipid particle;surfactan…
FBLN2	-0.44634	0.0171213	ENSG00000163520	2199	fibulin 2 [Source:HGNC Symbol;Acc:HGNC:3601]""	GO:0005201;GO:0070062;GO:0050840;GO:0010811;GO:0031012;GO:0030198;GO:0005509;GO:0005515;GO:1903561;GO:0005578;GO:0005576	calcium ion binding;extracellular matrix binding;positive regulation of cell-substrate adhesion;extracellular matrix organization;extracellular matrix;extracellular region;protein binding;extracellular vesicle;extracellular matrix structural constituent;proteinaceous extracellular matrix;extracellular exosome
MICALL1	-0.405954	0.017177	ENSG00000100139	85377	MICAL like 1 [Source:HGNC Symbol;Acc:HGNC:29804]""	GO:1990090;GO:0005770;GO:0006897;GO:0055038;GO:0005515;GO:0006898;GO:1990126;GO:0070300;GO:0006612;GO:0036010;GO:0017137;GO:0005622;GO:0097320;GO:0008270;GO:0032456;GO:0031175;GO:0032458;GO:0019898;GO:0031902;GO:0042802;GO:0010008	Rab GTPase binding;phosphatidic acid binding;endocytosis;neuron projection development;late endosome;protein targeting to membrane;protein binding;intracellular;identical protein binding;zinc ion binding;endosome membrane;retrograde transport;endocytic recycling;membrane tubulation;protein localization to endosome;late endosome membrane;extrinsic component of membrane;slow endocytic recycling;rec…
CEP120	0.516543	0.0173171	ENSG00000168944	153241	centrosomal protein 120kDa [Source:HGNC Symbol;Acc:HGNC:26690]""	GO:0005737;GO:0008022;GO:0030953;GO:0008283;GO:0005813;GO:0022027;GO:0000226;GO:0005515;GO:0032886;GO:0022008;GO:0021987;GO:0032880	neurogenesis;regulation of microtubule-based process;interkinetic nuclear migration;cell proliferation;protein binding;cerebral cortex development;astral microtubule organization;centrosome;protein C-terminus binding;cytoplasm;regulation of protein localization;microtubule cytoskeleton organization
PCF11	0.500805	0.0174041	ENSG00000165494	51585	PCF11 cleavage and polyadenylation factor subunit [Source:HGNC Symbol;Acc:HGNC:30097]""	GO:0005737;GO:0006379;GO:0031124;GO:0005849;GO:0000398;GO:0005654;GO:0010467;GO:0006366;GO:0006369;GO:0006378;GO:0000993;GO:0008380;GO:0003729	termination of RNA polymerase II transcription;mRNA cleavage;nucleoplasm;gene expression;RNA splicing;RNA polymerase II core binding;cytoplasm;mRNA cleavage factor complex;transcription from RNA polymerase II promoter;mRNA 3'-end processing;mRNA binding;mRNA polyadenylation;mRNA splicing
TPX2	0.288902	0.0174041	ENSG00000088325	22974	TPX2"	microtubule-associated [Source:HGNC Symbol;Acc:HGNC:1249]"	GO:0005737;GO:0005654;GO:0043203;GO:0005819;GO:0008283;GO:0005634;GO:0006915;GO:0060236;GO:0061676;GO:0032147;GO:0019901;GO:0015630;GO:0090307;GO:0005524;GO:0005515;GO:0007067;GO:0000922;GO:0005874;GO:0051301;GO:0005525
PLOD1	-0.327213	0.0174041	ENSG00000083444	5351	procollagen-lysine"	2-oxoglutarate 5-dioxygenase 1 [Source:HGNC Symbol;Acc:HGNC:9081]"	GO:0016491;GO:0031418;GO:0008544;GO:0042277;GO:0070062;GO:0016705;GO:0030867;GO:0006464;GO:0005789;GO:0008198;GO:0032870;GO:0030198;GO:0005506;GO:0017185;GO:0046947;GO:0001666;GO:0005783;GO:0008475;GO:0055114;GO:0042803
MAZ	-0.356408	0.0174113	ENSG00000103495	4150	MYC-associated zinc finger protein (purine-binding transcription factor) [Source:HGNC Symbol;Acc:HGNC:6914]""	GO:0000979;GO:0005515;GO:0044822;GO:0006367;GO:0006369;GO:0046872;GO:0005634;GO:0003676	termination of RNA polymerase II transcription;RNA polymerase II core promoter sequence-specific DNA binding;transcription initiation from RNA polymerase II promoter;nucleic acid binding;protein binding;poly(A) RNA binding;nucleus;metal ion binding
NRM	-0.768056	0.0175362	ENSG00000236843	11270	nurim (nuclear envelope membrane protein) [Source:HGNC Symbol;Acc:HGNC:8003]""	GO:0016020;GO:0005637;GO:0016021;GO:0005635;GO:0003674;GO:0005515;GO:0008150	biological_process;nuclear envelope;protein binding;molecular_function;nuclear inner membrane;membrane;integral component of membrane
UBR2	0.417245	0.0175362	ENSG00000024048	23304	ubiquitin protein ligase E3 component n-recognin 2 [Source:HGNC Symbol;Acc:HGNC:21289]""	GO:0005737;GO:0007283;GO:0033522;GO:0071233;GO:0070728;GO:0006342;GO:0000151;GO:0005654;GO:0016874;GO:0006511;GO:0000785;GO:0030163;GO:0005515;GO:0005886;GO:0032007;GO:0007141;GO:0061630;GO:0071596;GO:0008270	chromatin;cellular response to leucine;male meiosis I;ubiquitin protein ligase activity;ubiquitin-dependent protein catabolic process;nucleoplasm;protein binding;chromatin silencing;histone H2A ubiquitination;zinc ion binding;cytoplasm;leucine binding;ligase activity;protein catabolic process;negative regulation of TOR signaling;spermatogenesis;ubiquitin ligase complex;plasma membrane;ubiquitin-d…
SLC6A19	5.97013	0.0179038	ENSG00000174358	340024	solute carrier family 6 (neutral amino acid transporter)"	member 19 [Source:HGNC Symbol;Acc:HGNC:27960]"	GO:0007584;GO:0005328;GO:0070062;GO:0016021;GO:0006865;GO:0031526;GO:0015804;GO:0005515;GO:0005887;GO:0006836;GO:0006811;GO:0015175;GO:0005886;GO:0055085
ADCY8	6.0031	0.0180619	ENSG00000155897	114	adenylate cyclase 8 (brain) [Source:HGNC Symbol;Acc:HGNC:239]""	GO:0007616;GO:0005886;GO:0004016;GO:0007165;GO:0034199;GO:0019933;GO:0035556;GO:0008543;GO:0071377;GO:0003091;GO:0016021;GO:0016020;GO:0016849;GO:0000166;GO:0007189;GO:0006112;GO:0009190;GO:0006171;GO:0005524;GO:0045087;GO:0006833;GO:0007173;GO:0007268;GO:0048011;GO:0007611;GO:0055085;GO:0046872;GO:0007202;GO:0005622;GO:0007193;GO:0008294;GO:0044281	cAMP-mediated signaling;fibroblast growth factor receptor signaling pathway;adenylate cyclase activity;intracellular signal transduction;nucleotide binding;cyclic nucleotide biosynthetic process;plasma membrane;adenylate cyclase-inhibiting G-protein coupled receptor signaling pathway;innate immune response;renal water homeostasis;long-term memory;activation of phospholipase C activity;intracellul…
MAP2K2	-0.349009	0.0181562	ENSG00000126934	5605	mitogen-activated protein kinase kinase 2 [Source:HGNC Symbol;Acc:HGNC:6842]""	GO:0000187;GO:0000186;GO:0005783;GO:0048679;GO:0006468;GO:0009898;GO:0010629;GO:0032947;GO:0005874;GO:0007411;GO:0071902;GO:0005925;GO:0008543;GO:0036289;GO:0007346;GO:0005778;GO:0060502;GO:0042981;GO:0005634;GO:0005770;GO:0000165;GO:0031098;GO:0005739;GO:0060440;GO:0004674;GO:0005737;GO:0004712;GO:0004713;GO:0048538;GO:0004672;GO:0048471;GO:0046872;GO:0030878;GO:0005524;GO:2000641;GO:0005794;GO:…	ATP binding;positive regulation of protein serine/threonine kinase activity;Golgi apparatus;cytosol;activation of MAPK activity;cell cortex;protein kinase activity;lung morphogenesis;face development;protein tyrosine kinase activity;Fc-epsilon receptor signaling pathway;regulation of protein phosphorylation;early endosome;mitochondrion;regulation of stress-activated MAPK cascade;thyroid gland dev…
DNASE1	-0.360843	0.0181562	ENSG00000213918	1773	deoxyribonuclease I [Source:HGNC Symbol;Acc:HGNC:2956]""	GO:0006915;GO:0070062;GO:0004536;GO:0005634;GO:0005635;GO:0004530;GO:0006308;GO:0003779;GO:0090305;GO:0005576;GO:0005515;GO:0016888	nuclear envelope;deoxyribonuclease activity;deoxyribonuclease I activity;extracellular region;protein binding;endodeoxyribonuclease activity;actin binding;apoptotic process;nucleic acid phosphodiester bond hydrolysis;DNA catabolic process;nucleus;extracellular exosome
PAFAH1B3	-0.46662	0.018178	ENSG00000079462	5050	platelet activating factor acetylhydrolase 1b catalytic subunit 3 [Source:HGNC Symbol;Acc:HGNC:8576]""	GO:0005737;GO:0006629;GO:0007420;GO:0007399;GO:0005829;GO:0016020;GO:0016042;GO:0007283;GO:0003847;GO:0005515;GO:0047179;GO:0046982;GO:0042802;GO:0070062	cytosol;protein binding;identical protein binding;protein heterodimerization activity;brain development;cytoplasm;1-alkyl-2-acetylglycerophosphocholine esterase activity;nervous system development;platelet-activating factor acetyltransferase activity;lipid metabolic process;membrane;spermatogenesis;lipid catabolic process;extracellular exosome
EGR3	1.15495	0.0181963	ENSG00000179388	1960	early growth response 3 [Source:HGNC Symbol;Acc:HGNC:3240]""	GO:0033089;GO:0007517;GO:0007623;GO:0006355;GO:0003700;GO:0007274;GO:0005634;GO:0007422;GO:0044344;GO:0001938;GO:0043066;GO:0006351;GO:0045586;GO:0003677;GO:0046872;GO:0035767;GO:0035924;GO:0002042	transcription factor activity;peripheral nervous system development;cell migration involved in sprouting angiogenesis;circadian rhythm;neuromuscular synaptic transmission;transcription;DNA binding;regulation of transcription;muscle organ development;cellular response to fibroblast growth factor stimulus;endothelial cell chemotaxis;cellular response to vascular endothelial growth factor stimulus;p…
CD69	2.05962	0.0181963	ENSG00000110848	969	CD69 molecule [Source:HGNC Symbol;Acc:HGNC:1694]""	GO:0009897;GO:0005515;GO:0016021;GO:0030246;GO:0004888;GO:0035690;GO:0007165;GO:0005887;GO:0005509	calcium ion binding;carbohydrate binding;transmembrane signaling receptor activity;integral component of plasma membrane;protein binding;signal transduction;external side of plasma membrane;cellular response to drug;integral component of membrane
SBF1	-0.330937	0.0183308	ENSG00000100241	6305	SET binding factor 1 [Source:HGNC Symbol;Acc:HGNC:10542]""	GO:0043547;GO:0008138;GO:0006470;GO:0019208;GO:0017112;GO:0007283;GO:0005634;GO:0043087;GO:0016021	spermatogenesis;protein tyrosine/serine/threonine phosphatase activity;positive regulation of GTPase activity;regulation of GTPase activity;phosphatase regulator activity;Rab guanyl-nucleotide exchange factor activity;nucleus;protein dephosphorylation;integral component of membrane
TIMP1	-0.296458	0.0184282	ENSG00000102265	7076	TIMP metallopeptidase inhibitor 1 [Source:HGNC Symbol;Acc:HGNC:11820]""	GO:0005125;GO:0051045;GO:0007596;GO:0031012;GO:0008083;GO:0031093;GO:0005615;GO:0002576;GO:0030198;GO:0002020;GO:1901164;GO:0046872;GO:0022617;GO:0008284;GO:0034097;GO:0048553;GO:2001044;GO:0043066;GO:0042060;GO:0001775;GO:0051216;GO:0010951;GO:0008191;GO:0043434;GO:0010033;GO:0030168;GO:0070062;GO:0005604;GO:0007568;GO:0009725;GO:0005576;GO:0005515;GO:0005578	protease binding;cartilage development;cytokine activity;basement membrane;platelet degranulation;growth factor activity;extracellular space;negative regulation of apoptotic process;metalloendopeptidase inhibitor activity;extracellular region;protein binding;response to cytokine;negative regulation of trophoblast cell migration;metal ion binding;negative regulation of membrane protein ectodomain …
PRRX2	-0.545756	0.0188359	ENSG00000167157	51450	paired related homeobox 2 [Source:HGNC Symbol;Acc:HGNC:21338]""	GO:0003700;GO:0043565;GO:0005634;GO:0003677;GO:0006355	nucleus;transcription factor activity;DNA binding;regulation of transcription;sequence-specific DNA binding
BRCA2	0.48198	0.0189126	ENSG00000139618	675	breast cancer 2 [Source:HGNC Symbol;Acc:HGNC:1101]""	GO:0000722;GO:0010332;GO:0033593;GO:0008630;GO:0008585;GO:0031052;GO:0007141;GO:0035264;GO:0010485;GO:0010484;GO:0005737;GO:0010165;GO:0032355;GO:0006302;GO:0000724;GO:0005813;GO:0005634;GO:0006281;GO:0005654;GO:0048478;GO:0006310;GO:0002020;GO:0032465;GO:0043009;GO:0042771;GO:0003697;GO:0045931;GO:0000910;GO:0070200;GO:0051298;GO:0043966;GO:0043967;GO:0030141;GO:0007584;GO:0006289;GO:0006974;GO:…	multicellular organism growth;hemopoiesis;response to gamma radiation;BRCA2-MAGE-D1 complex;nucleoplasm;histone H4 acetylation;cell aging;male meiosis I;replication fork protection;homologous chromosome orientation involved in meiotic metaphase I plate congression;inner cell mass cell proliferation;protease binding;histone H3 acetylation;positive regulation of mitotic cell cycle;cellular response…
SLC19A1	-0.311641	0.0189953	ENSG00000173638	6573	solute carrier family 19 (folate transporter)"	member 1 [Source:HGNC Symbol;Acc:HGNC:10937]"	GO:0016020;GO:0006767;GO:0006810;GO:0008518;GO:0015884;GO:0007565;GO:0005542;GO:0008517;GO:0016323;GO:0016324;GO:0051958;GO:0006766;GO:0015350;GO:0044281;GO:0005887;GO:0005886;GO:0031526;GO:0046655;GO:0055085;GO:0098838
GOLGB1	0.349371	0.0191883	ENSG00000173230	2804	golgin B1 [Source:HGNC Symbol;Acc:HGNC:4429]""	GO:0005795;GO:0005794;GO:0007030;GO:0005801;GO:0005793;GO:0043565;GO:0003700;GO:0044822;GO:0016020;GO:0000139;GO:0006355;GO:0005515;GO:0016021	endoplasmic reticulum-Golgi intermediate compartment;Golgi apparatus;transcription factor activity;protein binding;regulation of transcription;Golgi organization;Golgi membrane;poly(A) RNA binding;Golgi stack;membrane;cis-Golgi network;integral component of membrane;sequence-specific DNA binding
GOLGA6L1	5.94728	0.0192	ENSG00000275009	283767	golgin A6 family-like 1 [Source:HGNC Symbol;Acc:HGNC:37444]""
RECQL4	-0.451913	0.0192	ENSG00000160957	9401	RecQ helicase-like 4 [Source:HGNC Symbol;Acc:HGNC:9949]""	GO:0006310;GO:0008270;GO:0003676;GO:0008026;GO:0005524	nucleic acid binding;DNA recombination;zinc ion binding;ATP binding;ATP-dependent helicase activity
FAM65A	-0.471472	0.0194875	ENSG00000039523	79567	family with sequence similarity 65 member A [Source:HGNC Symbol;Acc:HGNC:25836]""	GO:0005737;GO:0003674;GO:0008150;GO:0005488;GO:0070062	cytoplasm;biological_process;binding;molecular_function;extracellular exosome
CLIC4	0.351489	0.0197129	ENSG00000169504	25932	chloride intracellular channel 4 [Source:HGNC Symbol;Acc:HGNC:13518]""	GO:0015629;GO:0009566;GO:0030154;GO:0048754;GO:0034707;GO:0005902;GO:0006821;GO:0035264;GO:0034765;GO:0001525;GO:0005737;GO:0035088;GO:0001886;GO:0070062;GO:0005813;GO:0051493;GO:0005739;GO:0048471;GO:0016363;GO:0005254;GO:0030336;GO:0015630;GO:0030216;GO:1902476;GO:0009986;GO:0006915;GO:0045177;GO:0071277;GO:0030659;GO:0005911;GO:0005886;GO:0061299;GO:0007035;GO:0005829;GO:0030496;GO:0005622;GO:…	keratinocyte differentiation;intracellular;apical part of cell;nuclear matrix;cytosol;cytoplasm;multicellular organism growth;branching morphogenesis of an epithelial tube;angiogenesis;establishment or maintenance of apical/basal cell polarity;mitochondrion;cell surface;vacuolar acidification;plasma membrane;chloride channel complex;microvillus;protein binding;microtubule cytoskeleton;chloride ch…
HSPA8	-0.246887	0.0197307	ENSG00000109971	3312	heat shock protein family A (Hsp70) member 8 [Source:HGNC Symbol;Acc:HGNC:5241]""	GO:1902904;GO:0006457;GO:0061684;GO:0031072;GO:0098575;GO:0005886;GO:0019899;GO:0061024;GO:0051082;GO:0016887;GO:0007411;GO:0045892;GO:0001664;GO:0048026;GO:0005925;GO:0061738;GO:0043202;GO:0070062;GO:0043488;GO:0043209;GO:0051085;GO:0005634;GO:0016020;GO:0072562;GO:0030529;GO:0005654;GO:0010467;GO:0007269;GO:1904764;GO:0072318;GO:0001786;GO:0034605;GO:0005524;GO:0006351;GO:0005730;GO:0005622;GO:…	regulation of protein import;plasma membrane;axon guidance;cytosol;blood microparticle;mRNA splicing;phosphatidylserine binding;membrane organization;spliceosomal complex;regulation of cellular response to heat;MHC class II protein complex binding;clathrin coat disassembly;cellular response to heat;negative regulation of fibril organization;melanosome;heat shock protein binding;ATP metabolic proc…
FRG2	4.23667	0.0197307	ENSG00000274972	448831	FSHD region gene 2 [Source:HGNC Symbol;Acc:HGNC:19136]""	GO:0005634	nucleus
YARS	0.346895	0.0199201	ENSG00000134684	8565	tyrosyl-tRNA synthetase [Source:HGNC Symbol;Acc:HGNC:12840]""	GO:0005153;GO:0005737;GO:0006437;GO:0000049;GO:0005615;GO:0044822;GO:0006915;GO:0000166;GO:0010467;GO:0004812;GO:0007165;GO:0004871;GO:0006418;GO:0004832;GO:0004831;GO:0005634;GO:0005829;GO:0005524	tRNA aminoacylation for protein translation;nucleus;extracellular space;cytosol;cytoplasm;signal transduction;apoptotic process;poly(A) RNA binding;signal transducer activity;ATP binding;interleukin-8 receptor binding;tyrosyl-tRNA aminoacylation;tyrosine-tRNA ligase activity;aminoacyl-tRNA ligase activity;tRNA binding;nucleotide binding;gene expression;valine-tRNA ligase activity
NOP56	0.310698	0.0199201	ENSG00000101361	10528	NOP56 ribonucleoprotein [Source:HGNC Symbol;Acc:HGNC:15911]""	GO:0005737;GO:0032040;GO:0031428;GO:0005732;GO:0005730;GO:0000154;GO:0044822;GO:0016020;GO:0005654;GO:0070761;GO:0005515;GO:1990226;GO:0003723;GO:0030515;GO:0006364	nucleolus;pre-snoRNP complex;cytoplasm;nucleoplasm;protein binding;rRNA processing;small-subunit processome;box C/D snoRNP complex;rRNA modification;poly(A) RNA binding;snoRNA binding;membrane;RNA binding;small nucleolar ribonucleoprotein complex;histone methyltransferase binding
ERCC6L2	0.669959	0.0199699	ENSG00000182150	375748	excision repair cross-complementation group 6 like 2 [Source:HGNC Symbol;Acc:HGNC:26922]""	GO:0005515;GO:0008026;GO:0006281;GO:0005634;GO:0005739;GO:0005815;GO:0003676;GO:0003677;GO:0005524	nucleic acid binding;protein binding;DNA binding;microtubule organizing center;mitochondrion;nucleus;ATP binding;ATP-dependent helicase activity;DNA repair
GABPB2	0.61984	0.0200139	ENSG00000143458	126626	GA binding protein transcription factor"	beta subunit 2 [Source:HGNC Symbol;Acc:HGNC:28441]"	GO:0044212;GO:0005634;GO:0045944;GO:0006351;GO:0005515;GO:0046982;GO:0042803
TEAD2	-0.3682	0.0200139	ENSG00000074219	8463	TEA domain family member 2 [Source:HGNC Symbol;Acc:HGNC:11715]""	GO:0006367;GO:0003700;GO:0005634;GO:0005654;GO:0006355;GO:0010467;GO:0005515;GO:0035329	transcription factor activity;transcription initiation from RNA polymerase II promoter;hippo signaling;nucleoplasm;protein binding;regulation of transcription;nucleus;gene expression
ZNF75A	0.716195	0.0205498	ENSG00000162086	7627	zinc finger protein 75a [Source:HGNC Symbol;Acc:HGNC:13146]""	GO:0003700;GO:0005634;GO:0005622;GO:0006355;GO:0003674;GO:0006351;GO:0003676;GO:0003677;GO:0008150;GO:0046872	nucleic acid binding;molecular_function;transcription factor activity;transcription;intracellular;regulation of transcription;nucleus;metal ion binding;biological_process;DNA binding
IL17C	2.89498	0.0208431	ENSG00000124391	27189	interleukin 17C [Source:HGNC Symbol;Acc:HGNC:5983]""	GO:0005126;GO:0005125;GO:0007166;GO:0005576;GO:0006954;GO:0007267;GO:0005615	extracellular space;cytokine receptor binding;extracellular region;inflammatory response;cytokine activity;cell-cell signaling;cell surface receptor signaling pathway
STARD5	1.58172	0.0210355	ENSG00000172345	80765	StAR related lipid transfer domain containing 5 [Source:HGNC Symbol;Acc:HGNC:18065]""	GO:0006700;GO:0006869;GO:0005829;GO:0008289;GO:0032052;GO:0044281;GO:0008202	steroid metabolic process;lipid binding;cytosol;small molecule metabolic process;bile acid binding;C21-steroid hormone biosynthetic process;lipid transport
PXDN	-0.264654	0.0211814	ENSG00000130508	7837	peroxidasin [Source:HGNC Symbol;Acc:HGNC:14966]""	GO:0005152;GO:0005201;GO:0070062;GO:0020037;GO:0005615;GO:0005578;GO:0031012;GO:0098869;GO:0030198;GO:0042744;GO:0005515;GO:0001960;GO:0006979;GO:0046872;GO:0006955;GO:0004601;GO:0055114;GO:0005783	extracellular space;cellular oxidant detoxification;immune response;hydrogen peroxide catabolic process;extracellular matrix organization;extracellular matrix;interleukin-1 receptor antagonist activity;negative regulation of cytokine-mediated signaling pathway;endoplasmic reticulum;oxidation-reduction process;metal ion binding;protein binding;heme binding;extracellular matrix structural constitue…
WDR47	0.582719	0.021213	ENSG00000085433	22911	WD repeat domain 47 [Source:HGNC Symbol;Acc:HGNC:29141]""	GO:0005737;GO:0005874;GO:0007275;GO:0005515	microtubule;protein binding;multicellular organismal development;cytoplasm
IL1R1	0.312662	0.021213	ENSG00000115594	3554	interleukin 1 receptor"	type I [Source:HGNC Symbol;Acc:HGNC:5993]"	GO:0016021;GO:0004871;GO:0009314;GO:0005161;GO:0030424;GO:0007165;GO:0070498;GO:0019221;GO:0030728;GO:0005615;GO:0005634;GO:0016020;GO:0070849;GO:0050727;GO:0007166;GO:0005886;GO:0071333;GO:0071559;GO:0002020;GO:0009986;GO:0010286;GO:0035255;GO:0004909;GO:0004908;GO:0014069;GO:0005887;GO:0006955;GO:0043234;GO:0071731;GO:0004888;GO:0005515;GO:0070555
RPS6KA4	-0.388983	0.0217015	ENSG00000162302	8986	ribosomal protein S6 kinase"	90kDa	polypeptide 4 [Source:HGNC Symbol;Acc:HGNC:10433]"
SLC25A5	-0.255916	0.0219159	ENSG00000005022	292	solute carrier family 25 (mitochondrial carrier; adenine nucleotide translocator)"	member 5 [Source:HGNC Symbol;Acc:HGNC:10991]"	GO:0015853;GO:0044281;GO:0042645;GO:0070062;GO:0043209;GO:0005634;GO:0016020;GO:0005739;GO:0003735;GO:0006112;GO:1901029;GO:0008284;GO:0016032;GO:0044822;GO:0006810;GO:0050796;GO:0005887;GO:0007059;GO:0055085;GO:0031625;GO:0071817;GO:0015207;GO:0005743;GO:0005515;GO:0006412
GAL3ST1	-0.816722	0.0219204	ENSG00000128242	9514	galactose-3-O-sulfotransferase 1 [Source:HGNC Symbol;Acc:HGNC:24240]""	GO:0005794;GO:0007283;GO:0006487;GO:0016021;GO:0016020;GO:0008146;GO:0000139;GO:0006682;GO:0009058;GO:0005887;GO:0001733;GO:0042552	sulfotransferase activity;biosynthetic process;protein N-linked glycosylation;Golgi apparatus;integral component of plasma membrane;galactosylceramide biosynthetic process;Golgi membrane;galactosylceramide sulfotransferase activity;membrane;myelination;spermatogenesis;integral component of membrane
SOCS4	0.427572	0.0219204	ENSG00000180008	122809	suppressor of cytokine signaling 4 [Source:HGNC Symbol;Acc:HGNC:19392]""	GO:0005737;GO:0032436;GO:0019221;GO:0016567;GO:0040008;GO:0004860;GO:1904030;GO:0007175;GO:0005515;GO:0046426;GO:0035556	regulation of growth;positive regulation of proteasomal ubiquitin-dependent protein catabolic process;negative regulation of cyclin-dependent protein kinase activity;protein binding;negative regulation of epidermal growth factor-activated receptor activity;intracellular signal transduction;cytoplasm;protein ubiquitination;negative regulation of JAK-STAT cascade;protein kinase inhibitor activity;c…
NUF2	0.445735	0.0219859	ENSG00000143228	83540	NUF2"	NDC80 kinetochore complex component [Source:HGNC Symbol;Acc:HGNC:14621]"	GO:0003674;GO:0000278;GO:0005634;GO:0016020;GO:0005829;GO:0031262;GO:0005515;GO:0007059;GO:0007067;GO:0007264;GO:0000775;GO:0051301;GO:0000777
UTS2B	3.70779	0.0221118	ENSG00000188958	257313	urotensin 2B [Source:HGNC Symbol;Acc:HGNC:30894]""	GO:0005179;GO:0001664;GO:0042312;GO:0005576;GO:0008217	regulation of vasodilation;regulation of blood pressure;hormone activity;extracellular region;G-protein coupled receptor binding
TPPP	0.638041	0.0221954	ENSG00000171368	11076	tubulin polymerization promoting protein [Source:HGNC Symbol;Acc:HGNC:24164]""	GO:0005737;GO:0015631;GO:0043209;GO:0001578;GO:0008017;GO:0031334;GO:0046785;GO:0005515;GO:0032273;GO:0048471;GO:0005874;GO:0005634	positive regulation of protein polymerization;tubulin binding;microtubule;protein binding;myelin sheath;perinuclear region of cytoplasm;positive regulation of protein complex assembly;cytoplasm;microtubule polymerization;microtubule bundle formation;nucleus;microtubule binding
P2RY1	0.892735	0.0223425	ENSG00000169860	5028	purinergic receptor P2Y"	G-protein coupled	1 [Source:HGNC Symbol;Acc:HGNC:8539]"
VCAN	-0.772781	0.0224268	ENSG00000038427	1462	versican [Source:HGNC Symbol;Acc:HGNC:2464]""	GO:0030207;GO:0030206;GO:0030204;GO:0030203;GO:0030246;GO:0030208;GO:0001501;GO:0044281;GO:0007275;GO:0001649;GO:0007417;GO:0043202;GO:0005615;GO:0005540;GO:0016020;GO:0005576;GO:0005509;GO:0008037;GO:0005796;GO:0007155;GO:0031012;GO:0008347;GO:0005975;GO:0043231;GO:0005539;GO:0030198;GO:0005515;GO:0005578	carbohydrate metabolic process;cell recognition;Golgi lumen;intracellular membrane-bounded organelle;calcium ion binding;lysosomal lumen;multicellular organismal development;glycosaminoglycan binding;dermatan sulfate biosynthetic process;extracellular region;central nervous system development;small molecule metabolic process;membrane;skeletal system development;extracellular matrix organization;e…
B4GALNT4	-0.649919	0.0224624	ENSG00000182272	338707	beta-1"	4-N-acetyl-galactosaminyl transferase 4 [Source:HGNC Symbol;Acc:HGNC:26315]"	GO:0008152;GO:0008376;GO:0016021;GO:0032580;GO:0033842
GPRC5C	-0.310459	0.0225774	ENSG00000170412	55890	G protein-coupled receptor"	class C	group 5
CDK2AP1	-0.424981	0.0226123	ENSG00000111328	8099	cyclin-dependent kinase 2 associated protein 1 [Source:HGNC Symbol;Acc:HGNC:14002]""	GO:0070182;GO:0005634;GO:0006261;GO:0005515;GO:0048471;GO:0001934;GO:0007049	DNA polymerase binding;protein binding;positive regulation of protein phosphorylation;cell cycle;DNA-dependent DNA replication;perinuclear region of cytoplasm;nucleus
TKT	-0.278592	0.0228078	ENSG00000163931	7086	transketolase [Source:HGNC Symbol;Acc:HGNC:11834]""	GO:0006098;GO:0044281;GO:0031982;GO:0043209;GO:0040008;GO:0005777;GO:0005654;GO:0006112;GO:0046872;GO:0042803;GO:0046166;GO:0003824;GO:0048037;GO:0008152;GO:0009052;GO:0070062;GO:0004802;GO:0005975;GO:0005999;GO:0005829;GO:0005515;GO:0005634	xylulose biosynthetic process;cofactor binding;catalytic activity;protein homodimerization activity;myelin sheath;cytosol;protein binding;carbohydrate metabolic process;vesicle;energy reserve metabolic process;small molecule metabolic process;metabolic process;nucleoplasm;glyceraldehyde-3-phosphate biosynthetic process;nucleus;metal ion binding;peroxisome;pentose-phosphate shunt;regulation of gro…
ZNF850	0.721281	0.0229106	ENSG00000267041	342892	zinc finger protein 850 [Source:HGNC Symbol;Acc:HGNC:27994]""	GO:0005634;GO:0005622;GO:0006355;GO:0006351;GO:0003676;GO:0003677;GO:0046872	nucleic acid binding;DNA binding;transcription;intracellular;regulation of transcription;nucleus;metal ion binding
RABL6	-0.362227	0.0229496	ENSG00000196642	55684	RAB"	member RAS oncogene family-like 6 [Source:HGNC Symbol;Acc:HGNC:24703]"	GO:0005737;GO:0005634;GO:0005622;GO:0005515;GO:0015031;GO:0007264;GO:0005525
RFPL4B	4.22463	0.023128	ENSG00000251258	442247	ret finger protein-like 4B [Source:HGNC Symbol;Acc:HGNC:33264]""	GO:0008270;GO:0005515	protein binding;zinc ion binding
HTT	-0.316531	0.0232495	ENSG00000197386	3064	huntingtin [Source:HGNC Symbol;Acc:HGNC:4851]""	GO:2001237;GO:0005783;GO:0030425;GO:0005776;GO:0048487;GO:0034047;GO:0005488;GO:0044325;GO:0051028;GO:0030136;GO:0005737;GO:0071598;GO:2000117;GO:0047496;GO:0005770;GO:0045505;GO:0005814;GO:0005654;GO:0048513;GO:0005522;GO:0007417;GO:0043025;GO:0042802;GO:0034452;GO:0005794;GO:0008134;GO:0031587;GO:0045724;GO:0014069;GO:0030424;GO:0043234;GO:0007030;GO:0006890;GO:0000132;GO:0030659;GO:0005829;GO:…	Golgi apparatus;cytosol;cytoplasm;regulation of protein phosphatase type 2A activity;identical protein binding;axon;dendrite;ion channel binding;retrograde vesicle-mediated transport;centriole;establishment of mitotic spindle orientation;protein binding;neuronal ribonucleoprotein granule;endoplasmic reticulum;nucleoplasm;mRNA transport;autophagosome;dynactin binding;p53 binding;protein complex;la…
ZNF512B	-0.3721	0.0233386	ENSG00000196700	57473	zinc finger protein 512B [Source:HGNC Symbol;Acc:HGNC:29212]""	GO:0005634;GO:0006355;GO:0006351;GO:0005515;GO:0003677;GO:0046872	protein binding;DNA binding;regulation of transcription;nucleus;metal ion binding;transcription
TTLL12	-0.326733	0.0235767	ENSG00000100304	23170	tubulin tyrosine ligase like 12 [Source:HGNC Symbol;Acc:HGNC:28974]""	GO:0005524;GO:0006464	ATP binding;cellular protein modification process
CD276	-0.298398	0.02363	ENSG00000103855	80381	CD276 molecule [Source:HGNC Symbol;Acc:HGNC:19137]""	GO:0042130;GO:0009897;GO:0050728;GO:0050776;GO:0045078;GO:0070062;GO:0008283;GO:0045085;GO:0016021;GO:0045077;GO:0042110;GO:0042102;GO:0005515;GO:0006955;GO:0030501;GO:0005102;GO:0045669;GO:1900042	positive regulation of interferon-gamma biosynthetic process;receptor binding;cell proliferation;protein binding;regulation of immune response;negative regulation of T cell proliferation;external side of plasma membrane;negative regulation of inflammatory response;positive regulation of T cell proliferation;positive regulation of osteoblast differentiation;positive regulation of interleukin-2 sec…
HIST1H1T	2.37181	0.0239734	ENSG00000187475	3010	histone cluster 1"	H1t [Source:HGNC Symbol;Acc:HGNC:4720]"	GO:0005634;GO:0030154;GO:0007275;GO:0007283;GO:0003677;GO:0000786;GO:0006334
UBXN10	1.04333	0.0239734	ENSG00000162543	127733	UBX domain protein 10 [Source:HGNC Symbol;Acc:HGNC:26354]""	GO:0005515	protein binding
CTSS	0.775912	0.0241439	ENSG00000163131	1520	cathepsin S [Source:HGNC Symbol;Acc:HGNC:2545]""	GO:0042590;GO:0034769;GO:0048002;GO:0008234;GO:0002474;GO:0043202;GO:0005615;GO:0097067;GO:0010447;GO:0004197;GO:0002224;GO:0006508;GO:0022617;GO:0001968;GO:0005576;GO:0019882;GO:0019886;GO:0045087;GO:0043394;GO:0002480;GO:0006955;GO:0016485;GO:0051603;GO:0043236;GO:0043231;GO:0030574;GO:0005764;GO:0036021;GO:0030198;GO:0002250;GO:2001259;GO:0005518	lysosome;antigen processing and presentation of peptide antigen via MHC class I;protein processing;intracellular membrane-bounded organelle;antigen processing and presentation of exogenous peptide antigen via MHC class I;collagen binding;proteolysis;lysosomal lumen;adaptive immune response;basement membrane disassembly;extracellular region;laminin binding;antigen processing and presentation of pe…
ZNF431	0.729009	0.0241521	ENSG00000196705	170959	zinc finger protein 431 [Source:HGNC Symbol;Acc:HGNC:20809]""	GO:0046872;GO:0000122;GO:0005634;GO:0030154;GO:0005622;GO:0006355;GO:0006351;GO:0003676;GO:0001046;GO:0000978;GO:0003682;GO:0043433	nucleic acid binding;negative regulation of transcription from RNA polymerase II promoter;chromatin binding;negative regulation of sequence-specific DNA binding transcription factor activity;regulation of transcription;intracellular;RNA polymerase II core promoter proximal region sequence-specific DNA binding;cell differentiation;nucleus;metal ion binding;transcription;core promoter sequence-spec…
ARVCF	-0.338852	0.0241521	ENSG00000099889	421	armadillo repeat gene deleted in velocardiofacial syndrome [Source:HGNC Symbol;Acc:HGNC:728]""	GO:0005737;GO:0016337;GO:0016339;GO:0005622;GO:0005488;GO:0005515;GO:0005886;GO:0007155;GO:0005634;GO:0007275	multicellular organismal development;protein binding;intracellular;binding;calcium-dependent cell-cell adhesion via plasma membrane cell adhesion molecules;single organismal cell-cell adhesion;nucleus;cytoplasm;cell adhesion;plasma membrane
CBLL1	0.53442	0.0241635	ENSG00000105879	79872	Cbl proto-oncogene-like 1"	E3 ubiquitin protein ligase [Source:HGNC Symbol;Acc:HGNC:21225]"	GO:0016607;GO:0030335;GO:0016337;GO:0003676;GO:0016874;GO:0030155;GO:0000151;GO:0016567;GO:0007162;GO:0004842;GO:0008270;GO:0005515;GO:0045807;GO:0061630;GO:0042802
CCHCR1	-0.523883	0.0242376	ENSG00000204536	54535	coiled-coil alpha-helical rod protein 1 [Source:HGNC Symbol;Acc:HGNC:13930]""	GO:0005737;GO:0006611;GO:0005634;GO:0030154;GO:0005814;GO:0005515;GO:0007275	multicellular organismal development;protein binding;cell differentiation;centriole;nucleus;cytoplasm;protein export from nucleus
MUC5B	0.393842	0.0242376	ENSG00000117983	727897	mucin 5B"	oligomeric mucus/gel-forming [Source:HGNC Symbol;Acc:HGNC:7516]"	GO:0044267;GO:0005796;GO:0006493;GO:0070062;GO:0005615;GO:0043687;GO:0016266;GO:0042742;GO:0005515;GO:0043030;GO:0043231
KIAA0586	0.581307	0.0243275	ENSG00000100578	9786	KIAA0586 [Source:HGNC Symbol;Acc:HGNC:19960]""	GO:0005737;GO:0036064;GO:0070201;GO:0042384;GO:0060271;GO:0007224;GO:0005813;GO:0005515	cilium morphogenesis;smoothened signaling pathway;regulation of establishment of protein localization;cytoplasm;ciliary basal body;protein binding;cilium assembly;centrosome
CKAP2L	0.471408	0.0247616	ENSG00000169607	150468	cytoskeleton associated protein 2 like [Source:HGNC Symbol;Acc:HGNC:26877]""	GO:0005737;GO:0005813;GO:0000922	cytoplasm;spindle pole;centrosome
TMEM160	-0.491197	0.0247616	ENSG00000130748	54958	transmembrane protein 160 [Source:HGNC Symbol;Acc:HGNC:26042]""	GO:0016021;GO:0005739	mitochondrion;integral component of membrane
GJC1	-0.464206	0.0247616	ENSG00000182963	10052	gap junction protein gamma 1 [Source:HGNC Symbol;Acc:HGNC:4280]""	GO:0007268;GO:0048468;GO:0005789;GO:0014704;GO:0061024;GO:0007043;GO:0005922;GO:0005921;GO:0016021;GO:0016264;GO:0006936;GO:0001570;GO:0005216;GO:0006810;GO:0007601;GO:0034220;GO:0005886;GO:0007267;GO:0007154;GO:0086014;GO:0007507;GO:0048738;GO:0005515;GO:0005243	gap junction;atrial cardiac muscle cell action potential;membrane organization;ion channel activity;integral component of membrane;cell-cell signaling;plasma membrane;protein binding;cardiac muscle tissue development;transport;heart development;endoplasmic reticulum membrane;muscle contraction;gap junction channel activity;intercalated disc;visual perception;gap junction assembly;ion transmembran…
AEBP1	-0.684351	0.0247775	ENSG00000106624	165	AE binding protein 1 [Source:HGNC Symbol;Acc:HGNC:303]""	GO:0004180;GO:0031012;GO:0001501;GO:0008270;GO:0005737;GO:0007517;GO:0070062;GO:0000122;GO:0004181;GO:0003714;GO:0004185;GO:0006508;GO:0000977;GO:0005516;GO:0016485;GO:0005615;GO:0001227;GO:0003700;GO:0006355;GO:0006351;GO:0006518;GO:0005634	cytoplasm;zinc ion binding;protein processing;transcription corepressor activity;proteolysis;extracellular space;extracellular matrix;transcription;serine-type carboxypeptidase activity;calmodulin binding;skeletal system development;peptide metabolic process;negative regulation of transcription from RNA polymerase II promoter;transcription factor activity;nucleus;transcriptional repressor activit…
INPPL1	-0.299134	0.0249244	ENSG00000165458	3636	inositol polyphosphate phosphatase like 1 [Source:HGNC Symbol;Acc:HGNC:6080]""	GO:0005794;GO:0006644;GO:0030175;GO:0010629;GO:0044281;GO:0032868;GO:0005856;GO:0008285;GO:0003779;GO:0046856;GO:0006661;GO:0016787;GO:0042169;GO:0030027;GO:0017124;GO:0005886;GO:0007155;GO:0044255;GO:0009791;GO:0007015;GO:0006897;GO:0097178;GO:0001958;GO:0005829;GO:0043647;GO:0005737;GO:0002376;GO:0005515;GO:0006006	Golgi apparatus;hydrolase activity;cytoplasm;endochondral ossification;ruffle assembly;cytoskeleton;negative regulation of gene expression;negative regulation of cell proliferation;plasma membrane;actin filament organization;protein binding;small molecule metabolic process;cytosol;phosphatidylinositol dephosphorylation;SH2 domain binding;glucose metabolic process;cell adhesion;cellular lipid meta…
ECT2	0.294989	0.0249723	ENSG00000114346	1894	epithelial cell transforming 2 [Source:HGNC Symbol;Acc:HGNC:3155]""	GO:0005089;GO:0070830;GO:0097190;GO:0032147;GO:0017048;GO:0042307;GO:0004871;GO:0035023;GO:0035556;GO:0005923;GO:0005737;GO:0071479;GO:0072686;GO:0043547;GO:0005634;GO:0051260;GO:0097149;GO:0043065;GO:0045666;GO:0032467;GO:0043123;GO:0051056;GO:0045859;GO:0005085;GO:0070301;GO:0005096;GO:0032154;GO:0071277;GO:0051988;GO:0005911;GO:0048011;GO:0030496;GO:0007264;GO:0000902;GO:0000910;GO:0005829;GO:…	intracellular signal transduction;positive regulation of neuron differentiation;cytosol;cytoplasm;activation of GTPase activity;protein homodimerization activity;protein binding;positive regulation of apoptotic process;positive regulation of GTPase activity;signal transducer activity;regulation of attachment of spindle microtubules to kinetochore;centralspindlin complex;cytokinesis;regulation of …
MGAT4B	-0.278682	0.0251144	ENSG00000161013	11282	mannosyl (alpha-1"	3-)-glycoprotein beta-1	4-N-acetylglucosaminyltransferase
MT-CO1	0.2337	0.0251287	ENSG00000198804	4512	mitochondrially encoded cytochrome c oxidase I [Source:HGNC Symbol;Acc:HGNC:7419]""	GO:1902600;GO:0009060;GO:0044281;GO:0016021;GO:0005739;GO:0005751;GO:0010467;GO:0006367;GO:0022904;GO:0005506;GO:0006119;GO:0004129;GO:0046688;GO:0020037;GO:0021549;GO:0006979;GO:0055114;GO:0009055;GO:0051602;GO:0007568;GO:0045277;GO:0044237;GO:0005743;GO:0005515	cerebellum development;electron carrier activity;mitochondrion;response to oxidative stress;aging;protein binding;small molecule metabolic process;oxidation-reduction process;respiratory electron transport chain;heme binding;gene expression;oxidative phosphorylation;hydrogen ion transmembrane transport;respiratory chain complex IV;transcription initiation from RNA polymerase II promoter;response …
SLC7A3	2.61743	0.0251287	ENSG00000165349	84889	solute carrier family 7 (cationic amino acid transporter"	y+ system)	member 3 [Source:HGNC Symbol;Acc:HGNC:11061]"
AP3B2	1.06177	0.0251287	ENSG00000103723	8120	adaptor related protein complex 3"	beta 2 subunit [Source:HGNC Symbol;Acc:HGNC:567]"	GO:0030665;GO:0006892;GO:0016192;GO:0005794;GO:0005215;GO:0006886;GO:0005737;GO:0008089;GO:0005654;GO:0030117;GO:0005488;GO:0030123;GO:0030137;GO:0048490
SHKBP1	-0.333765	0.0260266	ENSG00000160410	92799	SH3KBP1 binding protein 1 [Source:HGNC Symbol;Acc:HGNC:19214]""	GO:0051260;GO:0045742;GO:0005515	positive regulation of epidermal growth factor receptor signaling pathway;protein binding;protein homooligomerization
IDO1	0.499487	0.0260266	ENSG00000131203	3620	indoleamine 2"	3-dioxygenase 1 [Source:HGNC Symbol;Acc:HGNC:6059]"	GO:0042130;GO:0033754;GO:0070233;GO:0034276;GO:0002830;GO:0070234;GO:0034641;GO:0044281;GO:0004833;GO:0032496;GO:0002534;GO:0005737;GO:0019441;GO:0002666;GO:0030485;GO:0006569;GO:0043065;GO:0032693;GO:0046872;GO:0032421;GO:0020037;GO:0002678;GO:0036269;GO:0006954;GO:0055114;GO:0009055;GO:0007565;GO:0005829;GO:0002376;GO:0005515;GO:0033555;GO:0032735
SCRIB	-0.318276	0.0260266	ENSG00000180900	23513	scribbled planar cell polarity protein [Source:HGNC Symbol;Acc:HGNC:30377]""	GO:0016331;GO:0016337;GO:0008105;GO:0021747;GO:0060088;GO:0034750;GO:0030054;GO:0005737;GO:0005654;GO:0035089;GO:0070062;GO:0043065;GO:0048488;GO:0016080;GO:0060561;GO:0001921;GO:0045930;GO:0016032;GO:0008283;GO:0030027;GO:0035748;GO:0031252;GO:0042060;GO:0016323;GO:0045211;GO:0043615;GO:0005913;GO:0060603;GO:0005911;GO:0005886;GO:0050918;GO:0001843;GO:0016477;GO:0042734;GO:0090630;GO:0005515;GO:…	neural tube closure;cochlear nucleus development;astrocyte cell migration;nucleoplasm;cytoplasm;positive regulation of receptor recycling;presynaptic membrane;negative regulation of mitotic cell cycle;activation of GTPase activity;cell junction;plasma membrane;cell migration;cell proliferation;protein binding;positive regulation of apoptotic process;morphogenesis of embryonic epithelium;cell lead…
GFPT2	0.804636	0.0260438	ENSG00000131459	9945	glutamine-fructose-6-phosphate transaminase 2 [Source:HGNC Symbol;Acc:HGNC:4242]""	GO:0006048;GO:0044267;GO:0005975;GO:0005829;GO:0004360;GO:1901137;GO:0043687;GO:0006487;GO:0006541;GO:0030246;GO:0006047;GO:0006488;GO:0006112;GO:0005515;GO:0018279;GO:0006002	carbohydrate metabolic process;protein N-linked glycosylation via asparagine;carbohydrate binding;cellular protein metabolic process;protein N-linked glycosylation;cytosol;protein binding;UDP-N-acetylglucosamine metabolic process;fructose 6-phosphate metabolic process;energy reserve metabolic process;glutamine-fructose-6-phosphate transaminase (isomerizing) activity;UDP-N-acetylglucosamine biosyn…
SLCO4A1	-0.385554	0.0262544	ENSG00000101187	28231	solute carrier organic anion transporter family member 4A1 [Source:HGNC Symbol;Acc:HGNC:10953]""	GO:0015349;GO:0006810;GO:0005887;GO:0005215;GO:0006811;GO:0016020;GO:0015347;GO:0070327;GO:0055085;GO:0042403;GO:0005515;GO:0005886;GO:0043252;GO:0016021	transporter activity;thyroid hormone transmembrane transporter activity;integral component of plasma membrane;protein binding;sodium-independent organic anion transport;transmembrane transport;ion transport;thyroid hormone metabolic process;transport;thyroid hormone transport;membrane;integral component of membrane;plasma membrane;sodium-independent organic anion transmembrane transporter activity
AGTR1	5.80098	0.0263674	ENSG00000144891	185	angiotensin II receptor"	type 1 [Source:HGNC Symbol;Acc:HGNC:336]"	GO:0032430;GO:0034374;GO:0038166;GO:0060326;GO:0019229;GO:0050727;GO:0031711;GO:0033864;GO:0007266;GO:0042312;GO:0004930;GO:0050729;GO:0016021;GO:0001822;GO:0032270;GO:0010744;GO:0035813;GO:0007186;GO:0042127;GO:2000379;GO:0019722;GO:0004945;GO:0001558;GO:0005887;GO:0005886;GO:0010873;GO:0002018;GO:0001596;GO:0051482;GO:0007204;GO:0003081;GO:0005622;GO:0002034;GO:0086097;GO:0005515;GO:0007200;GO:…
GDF6	2.69003	0.0264534	ENSG00000156466	392255	growth differentiation factor 6 [Source:HGNC Symbol;Acc:HGNC:4221]""	GO:0005125;GO:0032924;GO:0040007;GO:0008083;GO:0060395;GO:0060389;GO:0006915;GO:0048468;GO:1990009;GO:0030509;GO:0045666;GO:0005615;GO:0045893;GO:0042803;GO:0010862;GO:0042981;GO:0005160;GO:0043408	regulation of apoptotic process;positive regulation of transcription;transforming growth factor beta receptor binding;growth factor activity;protein homodimerization activity;SMAD protein signal transduction;extracellular space;cytokine activity;positive regulation of pathway-restricted SMAD protein phosphorylation;regulation of MAPK cascade;apoptotic process;cell development;activin receptor sig…
DDIT4	0.502262	0.026462	ENSG00000168209	54541	DNA damage inducible transcript 4 [Source:HGNC Symbol;Acc:HGNC:24944]""	GO:0033137;GO:0010801;GO:1902532;GO:0001764;GO:0001666;GO:0043241;GO:0005737;GO:0009968;GO:0005739;GO:0010467;GO:0071889;GO:0006367;GO:0042771;GO:0048011;GO:0030182;GO:0008283;GO:0072593;GO:1901216;GO:0007420;GO:0051607;GO:0005829;GO:0005622;GO:0045820;GO:0032007	negative regulation of peptidyl-threonine phosphorylation;cytosol;cytoplasm;negative regulation of glycolytic process;negative regulation of intracellular signal transduction;14-3-3 protein binding;mitochondrion;negative regulation of peptidyl-serine phosphorylation;cell proliferation;positive regulation of neuron death;intracellular;gene expression;response to hypoxia;transcription initiation fr…
FADS1	-0.278157	0.0267506	ENSG00000149485	3992	fatty acid desaturase 1 [Source:HGNC Symbol;Acc:HGNC:3574]""	GO:0016020;GO:0006636;GO:0000248;GO:0005789;GO:0044281;GO:0032868;GO:0014070;GO:0016491;GO:0036109;GO:0006355;GO:0016021;GO:0043651;GO:0005739;GO:0033189;GO:0006629;GO:0007584;GO:0045595;GO:0009267;GO:0007267;GO:0044255;GO:0010033;GO:0055114;GO:0009744;GO:0007568;GO:0043231;GO:0008654;GO:0016717;GO:0046456;GO:0035900;GO:0019369;GO:0033559;GO:0005634	regulation of transcription;mitochondrion;cell-cell signaling;intracellular membrane-bounded organelle;cellular lipid metabolic process;response to organic cyclic compound;aging;icosanoid biosynthetic process;small molecule metabolic process;oxidation-reduction process;membrane;response to nutrient;linoleic acid metabolic process;endoplasmic reticulum membrane;response to organic substance;C-5 st…
IRF4	5.26006	0.0267817	ENSG00000137265	3662	interferon regulatory factor 4 [Source:HGNC Symbol;Acc:HGNC:6119]""	GO:0006479;GO:0019221;GO:0018022;GO:0042110;GO:0016279;GO:0001077;GO:0043388;GO:0000788;GO:0005737;GO:0043565;GO:0045404;GO:0072540;GO:0016020;GO:0045368;GO:0005654;GO:0006366;GO:0045622;GO:0043966;GO:0043967;GO:0008134;GO:0045086;GO:0034122;GO:0045082;GO:0060333;GO:0060337;GO:0003700;GO:0005829;GO:0043011;GO:0006355;GO:0045944;GO:0005515;GO:0000975;GO:0000978;GO:0042832;GO:0005634;GO:0045893	cytosol;cytoplasm;regulation of T-helper cell differentiation;positive regulation of interleukin-13 biosynthetic process;transcription from RNA polymerase II promoter;positive regulation of interleukin-10 biosynthetic process;transcription factor activity;histone H3 acetylation;protein binding;RNA polymerase II core promoter proximal region sequence-specific DNA binding;protein methylation;positi…
NFKBID	0.74067	0.0267817	ENSG00000167604	84807	nuclear factor of kappa light polypeptide gene enhancer in B-cells inhibitor"	delta [Source:HGNC Symbol;Acc:HGNC:15671]"	GO:0005515;GO:0005634;GO:0003712;GO:0051059;GO:0032088;GO:0006357;GO:0006954;GO:0043124;GO:0070245;GO:0033085
LRAT	1.50043	0.0268118	ENSG00000121207	9227	lecithin retinol acyltransferase (phosphatidylcholine--retinol O-acyltransferase) [Source:HGNC Symbol;Acc:HGNC:6685]""	GO:0006776;GO:0016021;GO:0005791;GO:0043231;GO:0005771;GO:0007601;GO:0042572;GO:0007603;GO:0005789;GO:0047173;GO:0016746;GO:0032370;GO:0042573;GO:0001972;GO:0008374;GO:0048471;GO:0019841;GO:0001523	endoplasmic reticulum membrane;retinol binding;rough endoplasmic reticulum;retinoic acid metabolic process;vitamin A metabolic process;transferase activity;phosphatidylcholine-retinol O-acyltransferase activity;retinoic acid binding;retinol metabolic process;O-acyltransferase activity;phototransduction;multivesicular body;retinoid metabolic process;intracellular membrane-bounded organelle;perinuc…
PLA2G4C	0.822631	0.0268679	ENSG00000105499	8605	phospholipase A2 group IVC [Source:HGNC Symbol;Acc:HGNC:9037]""	GO:0005543;GO:0006954;GO:0005789;GO:0044281;GO:0035556;GO:0009395;GO:0047499;GO:0016020;GO:0036149;GO:0005654;GO:0005635;GO:0006644;GO:0005938;GO:0008152;GO:0036151;GO:0036152;GO:0005829;GO:0007567;GO:0019369;GO:0046475;GO:0046474;GO:0004620	intracellular signal transduction;cytosol;cell cortex;metabolic process;calcium-independent phospholipase A2 activity;small molecule metabolic process;nucleoplasm;phospholipid catabolic process;membrane;parturition;phosphatidylethanolamine acyl-chain remodeling;endoplasmic reticulum membrane;glycerophospholipid biosynthetic process;phosphatidylcholine acyl-chain remodeling;phospholipid metabolic …
RAB39B	1.76065	0.0272753	ENSG00000155961	116442	RAB39B"	member RAS oncogene family [Source:HGNC Symbol;Acc:HGNC:16499]"	GO:0005525;GO:0005794;GO:0050808;GO:0031982;GO:0003924;GO:0006886;GO:0016020;GO:0007165;GO:0006913;GO:0007264;GO:0005622;GO:0005515;GO:0043005;GO:0005886;GO:0015031;GO:0031489;GO:0016192
CDKN2A	-0.395582	0.0274907	ENSG00000147889	1029	cyclin-dependent kinase inhibitor 2A [Source:HGNC Symbol;Acc:HGNC:1787]""	GO:0033088;GO:0031647;GO:0000209;GO:0030308;GO:0016310;GO:0000082;GO:0048103;GO:0050821;GO:0005739;GO:0043065;GO:0003677;GO:0005634;GO:0055105;GO:0043517;GO:0005737;GO:0044267;GO:0016604;GO:0005730;GO:0097371;GO:0034393;GO:0005654;GO:2000059;GO:2000111;GO:0071158;GO:0006364;GO:1901798;GO:0045944;GO:0010389;GO:0043687;GO:0070534;GO:0033235;GO:0006351;GO:0008285;GO:0006469;GO:0000278;GO:0006919;GO:…	mitotic cell cycle;ubiquitin-protein transferase inhibitor activity;cell cycle arrest;cytosol;cytoplasm;negative regulation of proteolysis involved in cellular protein catabolic process;transcription factor binding;protein complex;mitochondrial depolarization;positive regulation of macrophage apoptotic process;regulation of apoptotic DNA fragmentation;nucleoplasm;negative regulation of protein ki…
GJB3	-0.455484	0.0278564	ENSG00000188910	2707	gap junction protein beta 3 [Source:HGNC Symbol;Acc:HGNC:4285]""	GO:0005737;GO:0001701;GO:0005911;GO:0007605;GO:0005243;GO:0016021;GO:0043588;GO:0005515;GO:0007154;GO:0005922;GO:0055085;GO:0001890;GO:0005921	skin development;gap junction;cell-cell junction;placenta development;sensory perception of sound;cytoplasm;cell communication;transmembrane transport;gap junction channel activity;protein binding;integral component of membrane;connexon complex;in utero embryonic development
FAM171A2	-0.55214	0.0280985	ENSG00000161682	284069	family with sequence similarity 171 member A2 [Source:HGNC Symbol;Acc:HGNC:30480]""	GO:0016021	integral component of membrane
IRF1	0.5076	0.0280985	ENSG00000125347	3659	interferon regulatory factor 1 [Source:HGNC Symbol;Acc:HGNC:6116]""	GO:0019221;GO:0071260;GO:0007596;GO:0002819;GO:0035458;GO:0001077;GO:0003677;GO:0005737;GO:0043565;GO:0005634;GO:0005654;GO:0032728;GO:0006366;GO:0010468;GO:0008285;GO:0045088;GO:0045084;GO:0034124;GO:0006915;GO:0007050;GO:0060333;GO:0032481;GO:0045892;GO:0060337;GO:0045590;GO:0050776;GO:0051607;GO:0051726;GO:0003700;GO:0005829;GO:0000790;GO:0006355;GO:0045944;GO:0005515;GO:0000975;GO:0000978;GO:…	regulation of MyD88-dependent toll-like receptor signaling pathway;cell cycle arrest;cytosol;cytoplasm;cellular response to mechanical stimulus;regulation of CD8-positive;transcription from RNA polymerase II promoter;negative regulation of cell proliferation;transcription factor activity;protein binding;DNA binding;RNA polymerase II core promoter proximal region sequence-specific DNA binding;nucl…
LEMD2	-0.400212	0.0280985	ENSG00000161904	221496	LEM domain containing 2 [Source:HGNC Symbol;Acc:HGNC:21244]""	GO:0060914;GO:0005639;GO:0016021;GO:0016020;GO:0031965;GO:0006998;GO:0051898;GO:0035914;GO:0022008;GO:0043409	integral component of nuclear inner membrane;neurogenesis;negative regulation of MAPK cascade;negative regulation of protein kinase B signaling;skeletal muscle cell differentiation;nuclear membrane;membrane;nuclear envelope organization;integral component of membrane;heart formation
EIF1	0.262299	0.0283985	ENSG00000173812	10209	eukaryotic translation initiation factor 1 [Source:HGNC Symbol;Acc:HGNC:3249]""	GO:0005737;GO:0006446;GO:0008135;GO:0009048;GO:0006950;GO:0005634;GO:0006413;GO:0044822;GO:0003743	dosage compensation by inactivation of X chromosome;translation factor activity;regulation of translational initiation;cytoplasm;poly(A) RNA binding;response to stress;nucleus;translation initiation factor activity;translational initiation
CHPF2	-0.365509	0.0283985	ENSG00000033100	54480	chondroitin polymerizing factor 2 [Source:HGNC Symbol;Acc:HGNC:29270]""	GO:0030206;GO:0030204;GO:0030203;GO:0016021;GO:0016020;GO:0050510;GO:0044281;GO:0008152;GO:0005975;GO:0008376;GO:0000139;GO:0032580	chondroitin sulfate biosynthetic process;Golgi cisterna membrane;carbohydrate metabolic process;N-acetylgalactosaminyl-proteoglycan 3-beta-glucuronosyltransferase activity;Golgi membrane;metabolic process;glycosaminoglycan metabolic process;small molecule metabolic process;membrane;acetylgalactosaminyltransferase activity;integral component of membrane;chondroitin sulfate metabolic process
GBP2	0.927977	0.0283985	ENSG00000162645	2634	guanylate binding protein 2"	interferon-inducible [Source:HGNC Symbol;Acc:HGNC:4183]"	GO:0019221;GO:0005829;GO:0003924;GO:0000139;GO:0008152;GO:0060333;GO:0060337;GO:0005515;GO:0006955;GO:0048471;GO:0005525
CENPB	-0.373481	0.0283985	ENSG00000125817	1059	centromere protein B [Source:HGNC Symbol;Acc:HGNC:1852]""	GO:0043565;GO:0005694;GO:0005634;GO:0003677;GO:0006355;GO:0003676;GO:0003696;GO:0003682;GO:0019237;GO:0000775	nucleic acid binding;chromatin binding;DNA binding;regulation of transcription;satellite DNA binding;nucleus;centromeric DNA binding;chromosome;sequence-specific DNA binding
HIST1H2AG	3.6307	0.0284004	ENSG00000196787	8969	histone cluster 1"	H2ag [Source:HGNC Symbol;Acc:HGNC:4737]"	GO:0070062;GO:0006342;GO:0005634;GO:0003677;GO:0019899;GO:0000790;GO:0008150;GO:0005515;GO:0000786;GO:0046982
IRAK1	-0.32144	0.0284084	ENSG00000184216	3654	interleukin 1 receptor associated kinase 1 [Source:HGNC Symbol;Acc:HGNC:6112]""	GO:0000187;GO:0016020;GO:0071222;GO:0034138;GO:0034134;GO:0034605;GO:0043406;GO:0045323;GO:0007165;GO:0038124;GO:0031072;GO:0032496;GO:0046777;GO:0010008;GO:0005737;GO:0007254;GO:0070498;GO:0016567;GO:0048661;GO:0070555;GO:0005811;GO:0035872;GO:0004674;GO:0043066;GO:0004672;GO:0035666;GO:0019221;GO:0005524;GO:0042803;GO:0071456;GO:0006468;GO:0051092;GO:0045087;GO:0016301;GO:0034162;GO:0002224;GO:…	positive regulation of NF-kappaB transcription factor activity;protein homodimerization activity;cytosol;cytoplasm;response to lipopolysaccharide;protein heterodimerization activity;regulation of cytokine-mediated signaling pathway;toll-like receptor 4 signaling pathway;NF-kappaB-inducing kinase activity;cellular response to heat;protein ubiquitination;toll-like receptor 9 signaling pathway;trans…
MAP4K4	-0.304275	0.0284394	ENSG00000071054	9448	mitogen-activated protein kinase kinase kinase kinase 4 [Source:HGNC Symbol;Acc:HGNC:6866]""	GO:0005737;GO:0006468;GO:0031098;GO:0004111;GO:0004674;GO:0048812;GO:0007346;GO:0005515;GO:0004672;GO:0043066;GO:0046328;GO:0035556;GO:0005524	intracellular signal transduction;negative regulation of apoptotic process;protein phosphorylation;stress-activated protein kinase signaling cascade;regulation of mitotic cell cycle;creatine kinase activity;neuron projection morphogenesis;cytoplasm;protein kinase activity;ATP binding;protein binding;protein serine/threonine kinase activity;regulation of JNK cascade
NUSAP1	0.319011	0.0284921	ENSG00000137804	51203	nucleolar and spindle associated protein 1 [Source:HGNC Symbol;Acc:HGNC:18538]""	GO:0005737;GO:0045840;GO:0000070;GO:0005730;GO:0005819;GO:0005874;GO:0044822;GO:0000281;GO:0008017;GO:0040001;GO:0005515;GO:0003677;GO:0007076;GO:0005694;GO:0005634;GO:0005876	nucleolus;spindle microtubule;microtubule;protein binding;mitotic chromosome condensation;establishment of mitotic spindle localization;positive regulation of mitotic nuclear division;poly(A) RNA binding;mitotic cytokinesis;nucleus;cytoplasm;DNA binding;mitotic sister chromatid segregation;spindle;chromosome;microtubule binding
ZNF763	1.58909	0.0284921	ENSG00000197054	284390	zinc finger protein 763 [Source:HGNC Symbol;Acc:HGNC:27614]""	GO:0070062;GO:0005634;GO:0003712;GO:0005622;GO:0006355;GO:0006357;GO:0006351;GO:0003676;GO:0003677;GO:0046872	nucleic acid binding;DNA binding;transcription;intracellular;regulation of transcription;nucleus;metal ion binding;regulation of transcription from RNA polymerase II promoter;transcription cofactor activity;extracellular exosome
TSGA10	0.978462	0.0285046	ENSG00000135951	80705	testis specific 10 [Source:HGNC Symbol;Acc:HGNC:14927]""	GO:0005737;GO:0043005;GO:0031514;GO:0030031;GO:0031965;GO:0005575;GO:0007283;GO:0003674;GO:0005515	neuron projection;motile cilium;protein binding;molecular_function;cellular_component;nuclear membrane;cytoplasm;spermatogenesis;cell projection assembly
SDF4	-0.304876	0.0288785	ENSG00000078808	51150	stromal cell derived factor 4 [Source:HGNC Symbol;Acc:HGNC:24188]""	GO:0005737;GO:0005794;GO:0005796;GO:0032059;GO:0005509;GO:0070625;GO:0005770;GO:0045471;GO:0042802;GO:0005515;GO:0005886;GO:0009650;GO:0045444;GO:0016020;GO:0021549;GO:0017156;GO:0070062	calcium ion binding;late endosome;Golgi apparatus;calcium ion-dependent exocytosis;fat cell differentiation;zymogen granule exocytosis;membrane;identical protein binding;UV protection;cytoplasm;Golgi lumen;plasma membrane;bleb;protein binding;cerebellum development;response to ethanol;extracellular exosome
MKI67	0.296839	0.0293572	ENSG00000148773	4288	marker of proliferation Ki-67 [Source:HGNC Symbol;Acc:HGNC:7107]""	GO:0005737;GO:0008022;GO:0008283;GO:0005730;GO:0044822;GO:0016020;GO:0007126;GO:0000775;GO:0000793;GO:0034605;GO:1990705;GO:0030212;GO:0014070;GO:0005515;GO:0006259;GO:0031100;GO:0005634;GO:0005524;GO:0072574	hepatocyte proliferation;hyaluronan metabolic process;nucleolus;protein C-terminus binding;cell proliferation;protein binding;organ regeneration;cytoplasm;poly(A) RNA binding;nucleus;ATP binding;membrane;cellular response to heat;cholangiocyte proliferation;DNA metabolic process;response to organic cyclic compound;meiotic nuclear division;chromosome;condensed chromosome
DZIP3	0.432627	0.0293572	ENSG00000198919	9666	DAZ interacting zinc finger protein 3 [Source:HGNC Symbol;Acc:HGNC:30938]""	GO:0005737;GO:0043161;GO:0044822;GO:0008270;GO:0016874;GO:0019902;GO:0042787;GO:0004842;GO:0005515;GO:0031593;GO:0061630;GO:0000209;GO:0003723	phosphatase binding;ubiquitin protein ligase activity;ubiquitin-protein transferase activity;protein binding;polyubiquitin binding;zinc ion binding;cytoplasm;poly(A) RNA binding;ligase activity;protein ubiquitination involved in ubiquitin-dependent protein catabolic process;RNA binding;proteasome-mediated ubiquitin-dependent protein catabolic process;protein polyubiquitination
CBX6	-0.321808	0.029575	ENSG00000183741	23466	chromobox 6 [Source:HGNC Symbol;Acc:HGNC:1556]""	GO:0000792;GO:0031519;GO:0000122;GO:0005634;GO:0005654;GO:0003727;GO:0006351;GO:0005515;GO:0016568	negative regulation of transcription from RNA polymerase II promoter;chromatin modification;nucleoplasm;protein binding;PcG protein complex;heterochromatin;single-stranded RNA binding;nucleus;transcription
BCR	-0.302469	0.029575	ENSG00000186716	613	breakpoint cluster region [Source:HGNC Symbol;Acc:HGNC:1014]""	GO:0005089;GO:0019899;GO:0030336;GO:0060313;GO:0005085;GO:0018108;GO:0048008;GO:0007165;GO:0035023;GO:0035556;GO:0005622;GO:0032496;GO:0030054;GO:0050766;GO:0050728;GO:0070062;GO:0050885;GO:0016020;GO:0046777;GO:0004674;GO:0004713;GO:0005524;GO:0051056;GO:0006468;GO:0016301;GO:0005096;GO:0045211;GO:0014069;GO:0030036;GO:0005886;GO:0007264;GO:0043547;GO:0043234;GO:0042472;GO:0007420;GO:0051726;GO:…	intracellular signal transduction;cytosol;cytoplasm;response to lipopolysaccharide;regulation of vascular permeability;protein tyrosine kinase activity;negative regulation of blood vessel remodeling;negative regulation of inflammatory response;platelet-derived growth factor receptor signaling pathway;cell junction;plasma membrane;peptidyl-tyrosine phosphorylation;protein binding;intracellular;neg…
SIVA1	-0.419544	0.0296724	ENSG00000184990	10572	SIVA1"	apoptosis-inducing factor [Source:HGNC Symbol;Acc:HGNC:17712]"	GO:0046718;GO:0005737;GO:0006924;GO:0005515;GO:0005175;GO:0051537;GO:0001618;GO:0097191;GO:0005739;GO:0097193;GO:0005654;GO:0046872;GO:0008270;GO:1901030;GO:0032088
MON1A	-0.655629	0.0296724	ENSG00000164077	84315	MON1 homolog A"	secretory trafficking associated [Source:HGNC Symbol;Acc:HGNC:28207]"	GO:0009306;GO:0016192;GO:0005623
WDR81	-0.394433	0.0297035	ENSG00000276021	124997	WD repeat domain 81 [Source:HGNC Symbol;Acc:HGNC:26600]""	;GO:0031023;GO:0000132;GO:0008090;GO:0008017;GO:0005874;GO:0047496;GO:0010923;GO:0005739;GO:0005875;GO:0007281;GO:0005938;GO:0005515;GO:0005813;GO:0022008;GO:0007097;GO:2000574;GO:0045502;GO:0000776	kinetochore;;retrograde axon cargo transport;establishment of mitotic spindle orientation;neurogenesis;dynein binding;microtubule;protein binding;cell cortex;microtubule organizing center organization;regulation of microtubule motor activity;microtubule binding;negative regulation of phosphatase activity;germ cell development;centrosome;mitochondrion;nuclear migration;microtubule associated compl…
TIMELESS	-0.387884	0.0297035	ENSG00000111602	8914	timeless circadian clock [Source:HGNC Symbol;Acc:HGNC:11813]""	GO:0030324;GO:0048754;GO:0044770;GO:0007067;GO:0051301;GO:0002009;GO:0006302;GO:0005730;GO:0005634;GO:0005654;GO:0042803;GO:0009582;GO:0015630;GO:0007623;GO:0006281;GO:0006974;GO:0042752;GO:0045892;GO:0009628;GO:0000122;GO:0000724;GO:0000790;GO:0006351;GO:0005515;GO:0046982	protein homodimerization activity;microtubule cytoskeleton;nucleoplasm;lung development;protein heterodimerization activity;branching morphogenesis of an epithelial tube;circadian rhythm;cell division;protein binding;cell cycle phase transition;double-strand break repair via homologous recombination;DNA repair;regulation of circadian rhythm;morphogenesis of an epithelium;nuclear chromatin;negativ…
MCM3	-0.280338	0.0298388	ENSG00000112118	4172	minichromosome maintenance complex component 3 [Source:HGNC Symbol;Acc:HGNC:6945]""	GO:0005737;GO:0016020;GO:0042555;GO:0000278;GO:0005813;GO:0006271;GO:0006270;GO:0000082;GO:0005654;GO:0006260;GO:0000784;GO:0005515;GO:0003677;GO:0003678;GO:0048471;GO:0005634;GO:0005658;GO:0032508;GO:0005524;GO:0043231	mitotic cell cycle;DNA binding;ATP binding;DNA replication initiation;G1/S transition of mitotic cell cycle;protein binding;MCM complex;membrane;centrosome;cytoplasm;nucleoplasm;nuclear chromosome;DNA helicase activity;DNA strand elongation involved in DNA replication;intracellular membrane-bounded organelle;perinuclear region of cytoplasm;DNA duplex unwinding;nucleus;DNA replication;alpha DNA po…
SLC16A9	1.31784	0.0298671	ENSG00000165449	220963	solute carrier family 16 member 9 [Source:HGNC Symbol;Acc:HGNC:23520]""	GO:0015718;GO:0015293;GO:0008028;GO:0016021;GO:0005515;GO:0005886;GO:0055085;GO:0046415	symporter activity;urate metabolic process;integral component of membrane;monocarboxylic acid transport;protein binding;monocarboxylic acid transmembrane transporter activity;transmembrane transport;plasma membrane
AZIN1	0.304982	0.0303785	ENSG00000155096	51582	antizyme inhibitor 1 [Source:HGNC Symbol;Acc:HGNC:16432]""	GO:0006521;GO:0006596;GO:0005634;GO:1902269;GO:0003824;GO:0034641;GO:0042177;GO:0042978;GO:0044281;GO:0005515;GO:0033387;GO:0006595;GO:0005829;GO:0043085	putrescine biosynthetic process from ornithine;positive regulation of polyamine transmembrane transport;catalytic activity;polyamine metabolic process;protein binding;regulation of cellular amino acid metabolic process;negative regulation of protein catabolic process;cytosol;polyamine biosynthetic process;nucleus;cellular nitrogen compound metabolic process;small molecule metabolic process;ornith…
UNC93B1	-0.410456	0.0303785	ENSG00000110057	81622	unc-93 homolog B1 (C. elegans) [Source:HGNC Symbol;Acc:HGNC:13481]""	GO:0005764;GO:0051607;GO:0016021;GO:0034138;GO:0000139;GO:0045087;GO:0034154;GO:0034162;GO:0002250;GO:0032009;GO:0002224;GO:0005789;GO:0005768;GO:0006886;GO:0005783	toll-like receptor 7 signaling pathway;innate immune response;endosome;toll-like receptor 3 signaling pathway;adaptive immune response;lysosome;toll-like receptor signaling pathway;endoplasmic reticulum;Golgi membrane;endoplasmic reticulum membrane;early phagosome;defense response to virus;toll-like receptor 9 signaling pathway;intracellular protein transport;integral component of membrane
KIF1C	-0.2893	0.0303785	ENSG00000129250	10749	kinesin family member 1C [Source:HGNC Symbol;Acc:HGNC:6317]""	GO:0005794;GO:0006890;GO:0005783;GO:0008017;GO:0007018;GO:0030705;GO:0008152;GO:0003774;GO:0003777;GO:0005515;GO:0005524;GO:0005871;GO:0005874;GO:0044822;GO:0016887	kinesin complex;microtubule-based movement;Golgi apparatus;motor activity;cytoskeleton-dependent intracellular transport;microtubule;protein binding;endoplasmic reticulum;metabolic process;poly(A) RNA binding;retrograde vesicle-mediated transport;microtubule motor activity;ATP binding;ATPase activity;microtubule binding
TACC1	0.358639	0.0304797	ENSG00000147526	6867	transforming"	acidic coiled-coil containing protein 1 [Source:HGNC Symbol;Acc:HGNC:11522]"	GO:0005737;GO:0045111;GO:0015630;GO:0008283;GO:0005634;GO:0016020;GO:0005815;GO:0000226;GO:0007049;GO:0005515;GO:0021987;GO:0051301
ETV4	-0.410247	0.0305152	ENSG00000175832	2118	ets variant 4 [Source:HGNC Symbol;Acc:HGNC:3493]""	GO:0030154;GO:0001077;GO:0008045;GO:0043565;GO:0048863;GO:0005730;GO:0005634;GO:0005654;GO:0060444;GO:0006366;GO:0000981;GO:0033600;GO:0045893;GO:0060762;GO:0003677;GO:0003700;GO:0005622;GO:0006355;GO:0010628;GO:0045944;GO:0005515;GO:0000978	DNA binding;nucleoplasm;motor neuron axon guidance;transcription from RNA polymerase II promoter;stem cell differentiation;transcription factor activity;protein binding;intracellular;RNA polymerase II core promoter proximal region sequence-specific DNA binding;regulation of branching involved in mammary gland duct morphogenesis;RNA polymerase II transcription factor activity;nucleus;transcription…
LRIG2	0.681525	0.0305659	ENSG00000198799	9860	leucine-rich repeats and immunoglobulin-like domains 2 [Source:HGNC Symbol;Acc:HGNC:20889]""	GO:0005737;GO:0060384;GO:0007605;GO:0016021;GO:0005515;GO:0005886;GO:0010640	regulation of platelet-derived growth factor receptor signaling pathway;sensory perception of sound;innervation;cytoplasm;protein binding;integral component of membrane;plasma membrane
SLC52A2	-0.39959	0.0305659	ENSG00000185803	79581	solute carrier family 52 (riboflavin transporter)"	member 2 [Source:HGNC Symbol;Acc:HGNC:30224]"	GO:0046718;GO:0005887;GO:0032218;GO:0032217;GO:0016021;GO:0001618;GO:0005515
TSPAN17	-0.335978	0.031148	ENSG00000048140	26262	tetraspanin 17 [Source:HGNC Symbol;Acc:HGNC:13594]""	GO:0005887;GO:0016567;GO:0072594;GO:0016021;GO:0000151;GO:0019899;GO:0045747;GO:0007166;GO:0004842;GO:0090002	enzyme binding;integral component of plasma membrane;establishment of protein localization to organelle;protein ubiquitination;establishment of protein localization to plasma membrane;ubiquitin-protein transferase activity;positive regulation of Notch signaling pathway;integral component of membrane;cell surface receptor signaling pathway;ubiquitin ligase complex
FBRSL1	-0.391682	0.0311571	ENSG00000112787	57666	fibrosin-like 1 [Source:HGNC Symbol;Acc:HGNC:29308]""	GO:0044822	poly(A) RNA binding
MYO9B	-0.313913	0.0311982	ENSG00000099331	4650	myosin IXB [Source:HGNC Symbol;Acc:HGNC:7609]""	GO:0015629;GO:0007165;GO:0016887;GO:0035556;GO:0005737;GO:0001726;GO:0000146;GO:0016020;GO:0003779;GO:0016459;GO:0048471;GO:0046872;GO:0043531;GO:0003774;GO:0005524;GO:0051056;GO:0031941;GO:0030027;GO:0005096;GO:0051015;GO:0030048;GO:0005938;GO:0008152;GO:0007266;GO:0007264;GO:0043547;GO:0030898;GO:0043008;GO:0005829;GO:0005516;GO:0005515;GO:0005884;GO:0008270	intracellular signal transduction;cytosol;cytoplasm;cell cortex;zinc ion binding;metabolic process;ruffle;myosin complex;protein binding;positive regulation of GTPase activity;motor activity;calmodulin binding;metal ion binding;membrane;ATP binding;ATPase activity;Rho protein signal transduction;actin filament binding;filamentous actin;actin filament;microfilament motor activity;perinuclear regio…
SMPD3	0.851442	0.0312659	ENSG00000103056	55512	sphingomyelin phosphodiesterase 3 [Source:HGNC Symbol;Acc:HGNC:14240]""	GO:0005794;GO:0046872;GO:0005515;GO:0000137;GO:0016021;GO:0033209;GO:0030072;GO:0000139;GO:0002244;GO:0006684;GO:0004767;GO:0006687;GO:0007166;GO:0006685;GO:0005886;GO:2000304;GO:0044281;GO:0006665;GO:0007049;GO:1903543	sphingomyelin phosphodiesterase activity;plasma membrane;sphingomyelin metabolic process;Golgi apparatus;peptide hormone secretion;protein binding;positive regulation of exosomal secretion;sphingomyelin catabolic process;hematopoietic progenitor cell differentiation;small molecule metabolic process;Golgi membrane;tumor necrosis factor-mediated signaling pathway;cell cycle;cell surface receptor si…
SLU7	0.349954	0.0313334	ENSG00000164609	10569	SLU7 homolog"	splicing factor [Source:HGNC Symbol;Acc:HGNC:16939]"	GO:0016607;GO:0030628;GO:0000386;GO:0000380;GO:0030532;GO:0034605;GO:0016020;GO:0000389;GO:0000398;GO:0005737;GO:0005654;GO:0000375;GO:0008270;GO:0005515;GO:0006886;GO:0003676;GO:0005634;GO:0071013;GO:0005681;GO:0043231
AKT1	-0.303552	0.0314049	ENSG00000142208	207	v-akt murine thymoma viral oncogene homolog 1 [Source:HGNC Symbol;Acc:HGNC:391]""	GO:0045907;GO:0032436;GO:0007596;GO:0021510;GO:0060716;GO:0061024;GO:0044281;GO:0009408;GO:0090004;GO:0043065;GO:0031982;GO:0005547;GO:0043325;GO:0004712;GO:0016310;GO:0031295;GO:0030212;GO:0060709;GO:0008637;GO:0019901;GO:0043536;GO:0072656;GO:0030163;GO:0010975;GO:0072655;GO:0007568;GO:0010033;GO:0030168;GO:0043234;GO:0045792;GO:0001893;GO:0031663;GO:0005829;GO:0016567;GO:0071407;GO:0060416;GO:…	cellular response to organic cyclic compound;microtubule cytoskeleton;cytosol;identical protein binding;protein import into nucleus;Fc-epsilon receptor signaling pathway;spinal cord development;spindle;activation-induced cell death of T cells;cellular response to granulocyte macrophage colony-stimulating factor stimulus;positive regulation of endodeoxyribonuclease activity;translation;T cell cost…
ZNF451	0.406292	0.0314382	ENSG00000112200	26036	zinc finger protein 451 [Source:HGNC Symbol;Acc:HGNC:21091]""	GO:0003700;GO:0005634;GO:0006355;GO:0006351;GO:0005515;GO:0003677;GO:0046872;GO:0016021	transcription factor activity;transcription;DNA binding;regulation of transcription;nucleus;metal ion binding;protein binding;integral component of membrane
MROH8	-0.476824	0.0315508	ENSG00000101353	140699	maestro heat-like repeat family member 8 [Source:HGNC Symbol;Acc:HGNC:16125]""	GO:0005488	binding
PAPD5	0.445379	0.0317961	ENSG00000121274	64282	PAP associated domain containing 5 [Source:HGNC Symbol;Acc:HGNC:30758]""	GO:0005737;GO:0003887;GO:0071044;GO:0005730;GO:0016779;GO:0044822;GO:0004652;GO:0005575;GO:0006397;GO:0071897;GO:0008152;GO:0003677;GO:0007067;GO:0046872;GO:0051301;GO:0006364	DNA biosynthetic process;metabolic process;nucleolus;DNA-directed DNA polymerase activity;cell division;cellular_component;mitotic nuclear division;rRNA processing;polynucleotide adenylyltransferase activity;nucleotidyltransferase activity;poly(A) RNA binding;metal ion binding;cytoplasm;DNA binding;mRNA processing;histone mRNA catabolic process
FAM72B	0.615211	0.0319412	ENSG00000188610	653820	family with sequence similarity 72 member B [Source:HGNC Symbol;Acc:HGNC:24805]""	GO:0005737;GO:0043231	intracellular membrane-bounded organelle;cytoplasm
FDFT1	-0.249755	0.0319951	ENSG00000079459	2222	farnesyl-diphosphate farnesyltransferase 1 [Source:HGNC Symbol;Acc:HGNC:3629]""	GO:0043231;GO:0008299;GO:0006694;GO:0005783;GO:0016021;GO:0016740;GO:0045338;GO:0005789;GO:0016765;GO:0009058;GO:0006695;GO:0004310;GO:0051996;GO:0044255;GO:0016491;GO:0044281;GO:0055114;GO:0008610	endoplasmic reticulum membrane;isoprenoid biosynthetic process;biosynthetic process;steroid biosynthetic process;transferase activity;lipid biosynthetic process;oxidoreductase activity;endoplasmic reticulum;squalene synthase activity;farnesyl diphosphate metabolic process;small molecule metabolic process;intracellular membrane-bounded organelle;farnesyl-diphosphate farnesyltransferase activity;ce…
PPP1CA	-0.327734	0.0319951	ENSG00000172531	5499	protein phosphatase 1"	catalytic subunit	alpha isozyme [Source:HGNC Symbol;Acc:HGNC:9281]"
SLC4A2	-0.366175	0.0319951	ENSG00000164889	6522	solute carrier family 4 (anion exchanger)"	member 2 [Source:HGNC Symbol;Acc:HGNC:11028]"	GO:0048565;GO:0015701;GO:0006810;GO:0016021;GO:0016324;GO:1902476;GO:0008509;GO:0016020;GO:0007283;GO:0019899;GO:0055085;GO:0005452;GO:0006820;GO:0005886;GO:0005215;GO:0098656;GO:0016323;GO:0005925;GO:0006811;GO:0051453
COL18A1	-0.266681	0.0319951	ENSG00000182871	80781	collagen"	type XVIII	alpha 1 [Source:HGNC Symbol;Acc:HGNC:2195]"
ZNF579	-0.546794	0.0320747	ENSG00000218891	163033	zinc finger protein 579 [Source:HGNC Symbol;Acc:HGNC:26646]""	GO:0005634;GO:0006355;GO:0006351;GO:0003677;GO:0046872;GO:0044822	transcription;DNA binding;regulation of transcription;poly(A) RNA binding;nucleus;metal ion binding
NT5DC2	-0.379448	0.0321179	ENSG00000168268	64943	5'-nucleotidase domain containing 2 [Source:HGNC Symbol;Acc:HGNC:25717]""	GO:0016311;GO:0046872;GO:0008253	5'-nucleotidase activity;metal ion binding;dephosphorylation
COL27A1	0.650276	0.0325832	ENSG00000196739	85301	collagen"	type XXVII	alpha 1 [Source:HGNC Symbol;Acc:HGNC:22986]"
ELOVL4	0.866205	0.0331588	ENSG00000118402	6785	ELOVL fatty acid elongase 4 [Source:HGNC Symbol;Acc:HGNC:14415]""	GO:0008020;GO:0006633;GO:0009584;GO:0005783;GO:0030176;GO:0016021;GO:0016740;GO:0019432;GO:0035338;GO:0044281;GO:0005515;GO:0044255;GO:0042761;GO:0019367	endoplasmic reticulum;G-protein coupled photoreceptor activity;integral component of endoplasmic reticulum membrane;protein binding;long-chain fatty-acyl-CoA biosynthetic process;small molecule metabolic process;cellular lipid metabolic process;detection of visible light;fatty acid biosynthetic process;triglyceride biosynthetic process;transferase activity;fatty acid elongation;very long-chain fa…
DHCR7	-0.267004	0.0335961	ENSG00000172893	1717	7-dehydrocholesterol reductase [Source:HGNC Symbol;Acc:HGNC:2860]""	GO:0042127;GO:0047598;GO:0005640;GO:0030324;GO:0016628;GO:0001568;GO:0016020;GO:0005789;GO:0009791;GO:0016126;GO:0030176;GO:0006695;GO:0044281;GO:0035264;GO:0043231;GO:0030154;GO:0045540;GO:0016021;GO:0055114;GO:0005783	endoplasmic reticulum membrane;multicellular organism growth;lung development;blood vessel development;integral component of endoplasmic reticulum membrane;sterol biosynthetic process;regulation of cell proliferation;nuclear outer membrane;oxidoreductase activity;small molecule metabolic process;cell differentiation;regulation of cholesterol biosynthetic process;post-embryonic development;endopla…
CNN2	-0.272026	0.0338668	ENSG00000064666	1265	calponin 2 [Source:HGNC Symbol;Acc:HGNC:2156]""	GO:0005856;GO:0001725;GO:0016020;GO:0007010;GO:0070062;GO:0030336;GO:0042127;GO:0071260;GO:0032970;GO:0042060;GO:0003779;GO:0010628;GO:0005515;GO:0005911;GO:0005516;GO:0030097;GO:0050765;GO:0005925;GO:0031032	hemopoiesis;cell-cell junction;stress fiber;actin binding;protein binding;regulation of cell proliferation;negative regulation of phagocytosis;actomyosin structure organization;focal adhesion;regulation of actin filament-based process;calmodulin binding;negative regulation of cell migration;membrane;wound healing;cellular response to mechanical stimulus;cytoskeleton organization;positive regulati…
ACADSB	0.524402	0.0340627	ENSG00000196177	36	acyl-CoA dehydrogenase"	short/branched chain [Source:HGNC Symbol;Acc:HGNC:91]"	GO:0006631;GO:0050660;GO:0070062;GO:0033539;GO:0052890;GO:0055114;GO:0000062;GO:0055088;GO:0003995;GO:0034641;GO:0005739;GO:0044281;GO:0008152;GO:0005759;GO:0016627;GO:0009083;GO:0009055
NOS2	2.81564	0.034373	ENSG00000007171	4843	nitric oxide synthase 2 [Source:HGNC Symbol;Acc:HGNC:7873]""	GO:0031284;GO:0042127;GO:0071222;GO:0005777;GO:0007596;GO:0045909;GO:0010629;GO:0035690;GO:0006801;GO:0050829;GO:0032496;GO:0001666;GO:0006809;GO:0016491;GO:0005737;GO:0050661;GO:0050660;GO:0051712;GO:0005634;GO:0009617;GO:0006527;GO:0090382;GO:0010181;GO:0005506;GO:0002227;GO:0042803;GO:0034618;GO:0007623;GO:0020037;GO:0018119;GO:0050796;GO:0034617;GO:0006954;GO:0007263;GO:0048471;GO:0055114;GO:…	protein homodimerization activity;response to hypoxia;response to bacterium;cytosol;cytoplasm;response to lipopolysaccharide;arginine catabolic process;positive regulation of vasodilation;regulation of cellular respiration;cortical cytoskeleton;phagosome maturation;tetrahydrobiopterin binding;iron ion binding;peptidyl-cysteine S-nitrosylation;protein binding;intracellular;positive regulation of g…
MDFI	-0.557654	0.034373	ENSG00000112559	4188	MyoD family inhibitor [Source:HGNC Symbol;Acc:HGNC:6967]""	GO:0005737;GO:0048704;GO:0009950;GO:0060707;GO:0005634;GO:0000122;GO:0008134;GO:0007257;GO:0009790;GO:0030111;GO:0043392;GO:0005515;GO:0042994;GO:0030178	negative regulation of transcription from RNA polymerase II promoter;regulation of Wnt signaling pathway;negative regulation of DNA binding;dorsal/ventral axis specification;protein binding;cytoplasmic sequestering of transcription factor;cytoplasm;nucleus;negative regulation of Wnt signaling pathway;embryo development;transcription factor binding;activation of JUN kinase activity;embryonic skele…
SDE2	0.413957	0.0345571	ENSG00000143751	163859	SDE2 telomere maintenance homolog (S. pombe) [Source:HGNC Symbol;Acc:HGNC:26643]""	GO:0005634	nucleus
LAMA3	-0.267025	0.0345852	ENSG00000053747	3909	laminin subunit alpha 3 [Source:HGNC Symbol;Acc:HGNC:6483]""	GO:0005610;GO:0005604;GO:0070062;GO:0035987;GO:0031581;GO:0045995;GO:0005102;GO:0030334;GO:0005198;GO:0030198;GO:0005515;GO:0007155;GO:0030155;GO:0008544;GO:0022617;GO:0034329;GO:0005576	cell adhesion;extracellular matrix organization;receptor binding;extracellular region;endodermal cell differentiation;cell junction assembly;hemidesmosome assembly;structural molecule activity;regulation of embryonic development;regulation of cell migration;laminin-5 complex;basement membrane;protein binding;epidermis development;extracellular exosome;regulation of cell adhesion;extracellular mat…
FAM60A	0.310521	0.0350228	ENSG00000139146	58516	family with sequence similarity 60 member A [Source:HGNC Symbol;Acc:HGNC:30702]""	;GO:0030336;GO:0016580;GO:0005515	;protein binding;Sin3 complex;negative regulation of cell migration
ARID4B	0.404768	0.0351289	ENSG00000054267	51742	AT-rich interaction domain 4B [Source:HGNC Symbol;Acc:HGNC:15550]""	GO:0003674;GO:0003677;GO:0036124;GO:0005737;GO:0006349;GO:0006325;GO:0005634;GO:0040029;GO:0005654;GO:0010467;GO:0045814;GO:0034773;GO:0007283;GO:0008150;GO:0044212;GO:0097368;GO:0005575;GO:0006355;GO:0006357;GO:0045944;GO:0006351;GO:0005515	regulation of gene expression by genetic imprinting;nucleoplasm;cytoplasm;establishment of Sertoli cell barrier;regulation of transcription from RNA polymerase II promoter;transcription;DNA binding;cellular_component;biological_process;spermatogenesis;gene expression;chromatin organization;molecular_function;regulation of gene expression;nucleus;histone H3-K9 trimethylation;transcription regulato…
BBX	0.357897	0.0352649	ENSG00000114439	56987	bobby sox homolog (Drosophila) [Source:HGNC Symbol;Acc:HGNC:14422]""	GO:0005737;GO:0060348;GO:0005654;GO:0006355;GO:0006351;GO:0003677	nucleoplasm;transcription;DNA binding;regulation of transcription;cytoplasm;bone development
PFN1	-0.272914	0.0352649	ENSG00000108518	5216	profilin 1 [Source:HGNC Symbol;Acc:HGNC:8881]""	GO:0007596;GO:0030036;GO:0050821;GO:0072562;GO:0045202;GO:0050434;GO:0005925;GO:0005856;GO:0032232;GO:0032233;GO:0070062;GO:1900029;GO:0051497;GO:0051496;GO:0002576;GO:0016020;GO:0005546;GO:0003779;GO:0043005;GO:0001843;GO:0005737;GO:0051054;GO:0032781;GO:0044822;GO:0070064;GO:0005938;GO:0000774;GO:0010033;GO:0030168;GO:0010634;GO:0071363;GO:0005829;GO:0030837;GO:0030838;GO:0006357;GO:0045944;GO:…	neural tube closure;neuron projection;cytosol;blood microparticle;cell cortex;positive regulation of DNA metabolic process;phosphatidylinositol-4;regulation of transcription from RNA polymerase II promoter;adenyl-nucleotide exchange factor activity;platelet degranulation;cytoskeleton;negative regulation of actin filament polymerization;positive regulation of viral transcription;positive regulatio…
G2E3	0.431813	0.0353959	ENSG00000092140	55632	G2/M-phase specific E3 ubiquitin protein ligase [Source:HGNC Symbol;Acc:HGNC:20338]""	GO:0005737;GO:0005730;GO:0016874;GO:0006915;GO:0016567;GO:0008270;GO:0005515;GO:0004842	nucleolus;protein binding;apoptotic process;zinc ion binding;ubiquitin-protein transferase activity;ligase activity;cytoplasm;protein ubiquitination
RASL12	-0.612577	0.0353959	ENSG00000103710	51285	RAS-like family 12 [Source:HGNC Symbol;Acc:HGNC:30289]""	GO:0016020;GO:0005622;GO:0007165;GO:0015031;GO:0007264;GO:0005525	signal transduction;intracellular;GTP binding;membrane;small GTPase mediated signal transduction;protein transport
CDC42EP3	0.423775	0.0353959	ENSG00000163171	10602	CDC42 effector protein (Rho GTPase binding) 3 [Source:HGNC Symbol;Acc:HGNC:16943]""	GO:0005737;GO:0007165;GO:0015629;GO:0030838;GO:0005829;GO:0005096;GO:0017049;GO:0031274;GO:0008360;GO:0012505;GO:0005515;GO:0005886;GO:0007266;GO:0005519;GO:0043547	positive regulation of actin filament polymerization;cytoskeletal regulatory protein binding;GTPase activator activity;positive regulation of pseudopodium assembly;cytoplasm;regulation of cell shape;signal transduction;GTP-Rho binding;endomembrane system;cytosol;positive regulation of GTPase activity;protein binding;actin cytoskeleton;plasma membrane;Rho protein signal transduction
EGR2	2.30208	0.0358666	ENSG00000122877	1959	early growth response 2 [Source:HGNC Symbol;Acc:HGNC:3239]""	GO:0006611;GO:0008045;GO:0007611;GO:0001077;GO:0021666;GO:0003677;GO:0045444;GO:0035284;GO:0048168;GO:0005737;GO:0042552;GO:0014037;GO:0071837;GO:0005634;GO:0071310;GO:0006366;GO:0035914;GO:0046872;GO:0007622;GO:0021612;GO:0045893;GO:0001102;GO:0030278;GO:0016925;GO:0016874;GO:0021569;GO:0044212;GO:0031625;GO:0007420;GO:0007422;GO:0003700;GO:0032868;GO:0006355;GO:0021660;GO:0045944;GO:0005515;GO:…	HMG box domain binding;regulation of ossification;cytoplasm;motor neuron axon guidance;rhombomere 3 formation;transcription from RNA polymerase II promoter;rhythmic behavior;rhombomere 5 formation;transcription factor activity;peripheral nervous system development;myelination;chromatin binding;facial nerve structural organization;protein binding;DNA binding;RNA polymerase II core promoter proxima…
PNPLA6	-0.337755	0.0358666	ENSG00000032444	10908	patatin like phospholipase domain containing 6 [Source:HGNC Symbol;Acc:HGNC:16268]""	GO:0032502;GO:0009887;GO:0001525;GO:0005783;GO:0016021;GO:0016020;GO:0005789;GO:0008152;GO:0004622;GO:0016042;GO:0046470;GO:0006629	endoplasmic reticulum membrane;organ morphogenesis;endoplasmic reticulum;integral component of membrane;metabolic process;developmental process;lipid metabolic process;membrane;lysophospholipase activity;angiogenesis;lipid catabolic process;phosphatidylcholine metabolic process
IRGM	3.55348	0.0359874	ENSG00000237693	345611	immunity-related GTPase family"	M [Source:HGNC Symbol;Acc:HGNC:29597]"	GO:0016787;GO:0000421;GO:0030670;GO:0006914;GO:0016020;GO:0005525;GO:0000139;GO:0008152;GO:0006954;GO:0042995;GO:0045087;GO:0001891
TCOF1	-0.283586	0.036138	ENSG00000070814	6949	Treacher Collins-Franceschetti syndrome 1 [Source:HGNC Symbol;Acc:HGNC:11654]""	GO:0005737;GO:0005730;GO:0005215;GO:0044822;GO:0006810;GO:0001501;GO:0005515;GO:0005634	transporter activity;nucleolus;protein binding;poly(A) RNA binding;nucleus;cytoplasm;skeletal system development;transport
SLC6A3	4.05827	0.0362507	ENSG00000276996	6531	solute carrier family 6 (neurotransmitter transporter)"	member 3 [Source:HGNC Symbol;Acc:HGNC:11049]"	GO:0043005;GO:0005328;GO:0005329;GO:0042136;GO:0007595;GO:0010039;GO:0007268;GO:0072488;GO:0051583;GO:0035240;GO:0060134;GO:0042053;GO:0042420;GO:0005737;GO:0035094;GO:0016600;GO:0016021;GO:0021984;GO:0002020;GO:0030424;GO:0043025;GO:0007626;GO:0005330;GO:0015844;GO:0007608;GO:0009986;GO:0008144;GO:0042416;GO:0051591;GO:0005887;GO:0005886;GO:0042220;GO:0015872;GO:0055085;GO:0051721;GO:0007568;GO:…
ANKRD13B	-0.550728	0.0362507	ENSG00000198720	124930	ankyrin repeat domain 13B [Source:HGNC Symbol;Acc:HGNC:26363]""	GO:0005886;GO:0005770;GO:0005769;GO:0005515;GO:0043231	intracellular membrane-bounded organelle;protein binding;late endosome;plasma membrane;early endosome
KIAA1033	0.433678	0.0364691	ENSG00000136051	23325	KIAA1033 [Source:HGNC Symbol;Acc:HGNC:29174]""	GO:0007032;GO:0016197;GO:0031083;GO:0005654;GO:0015031;GO:0071203;GO:0005768;GO:0005769	endosome;nucleoplasm;WASH complex;endosome organization;protein transport;endosomal transport;early endosome;BLOC-1 complex
CARD10	-0.551522	0.0366323	ENSG00000100065	29775	caspase recruitment domain family member 10 [Source:HGNC Symbol;Acc:HGNC:16422]""	GO:0005737;GO:0007250;GO:0030159;GO:0006461;GO:0005515;GO:0042981;GO:0032449	CBM complex;protein binding;protein complex assembly;regulation of apoptotic process;receptor signaling complex scaffold activity;cytoplasm;activation of NF-kappaB-inducing kinase activity
CHCHD10	-0.332841	0.0368905	ENSG00000273607	400916	coiled-coil-helix-coiled-coil-helix domain containing 10 [Source:HGNC Symbol;Acc:HGNC:15559]""	;GO:0005739;GO:0003674;GO:0005758;GO:2000984;GO:0006754;GO:0007005;GO:0006119	;mitochondrial intermembrane space;molecular_function;ATP biosynthetic process;negative regulation of ATP citrate synthase activity;mitochondrion;mitochondrion organization;oxidative phosphorylation
PPP1R15B	0.395085	0.036933	ENSG00000158615	84919	protein phosphatase 1 regulatory subunit 15B [Source:HGNC Symbol;Acc:HGNC:14951]""	GO:0006983;GO:0070262;GO:0042542;GO:0000164;GO:0004722;GO:0005515;GO:0006417;GO:1903912;GO:0006979;GO:1903898;GO:0034976	negative regulation of PERK-mediated unfolded protein response;protein phosphatase type 1 complex;protein serine/threonine phosphatase activity;negative regulation of endoplasmic reticulum stress-induced eIF2 alpha phosphorylation;response to hydrogen peroxide;peptidyl-serine dephosphorylation;regulation of translation;protein binding;response to oxidative stress;response to endoplasmic reticulum…
KLF5	0.26883	0.0369892	ENSG00000102554	688	Kruppel-like factor 5 (intestinal) [Source:HGNC Symbol;Acc:HGNC:6349]""	GO:0060576;GO:0030033;GO:0001077;GO:0003677;GO:0001525;GO:0005737;GO:0000122;GO:0005634;GO:0005654;GO:0045600;GO:0006366;GO:0035914;GO:0046872;GO:0005794;GO:0045893;GO:0005886;GO:0043231;GO:0003700;GO:0006357;GO:0045944;GO:0005515;GO:0000978;GO:0032534	Golgi apparatus;nucleoplasm;cytoplasm;intracellular membrane-bounded organelle;transcription from RNA polymerase II promoter;regulation of transcription from RNA polymerase II promoter;plasma membrane;transcription factor activity;protein binding;DNA binding;RNA polymerase II core promoter proximal region sequence-specific DNA binding;positive regulation of fat cell differentiation;metal ion bind…
GPS1	-0.327084	0.0381355	ENSG00000169727	2873	G protein pathway suppressor 1 [Source:HGNC Symbol;Acc:HGNC:4549]""	GO:0005737;GO:0007254;GO:0000188;GO:0006283;GO:0006281;GO:0006289;GO:0034260;GO:0005095;GO:0005654;GO:0005515;GO:0070911;GO:0000715;GO:0010388;GO:0007049;GO:0008180	global genome nucleotide-excision repair;negative regulation of GTPase activity;nucleotide-excision repair;GTPase inhibitor activity;inactivation of MAPK activity;cytoplasm;DNA repair;cell cycle;cullin deneddylation;nucleoplasm;protein binding;COP9 signalosome;JNK cascade;transcription-coupled nucleotide-excision repair
LAMC1	-0.294773	0.0393401	ENSG00000135862	3915	laminin subunit gamma 1 [Source:HGNC Symbol;Acc:HGNC:6492]""	GO:0005606;GO:0007492;GO:0005604;GO:0050679;GO:0034446;GO:0005615;GO:0031581;GO:0043259;GO:0007411;GO:0005201;GO:0031012;GO:0030198;GO:0005515;GO:0043260;GO:0007155;GO:0005576;GO:0016477;GO:0022617;GO:0005578;GO:0006461;GO:0070062	positive regulation of epithelial cell proliferation;extracellular matrix disassembly;substrate adhesion-dependent cell spreading;extracellular matrix organization;cell migration;extracellular matrix;extracellular region;protein binding;axon guidance;hemidesmosome assembly;protein complex assembly;extracellular space;laminin-10 complex;basement membrane;extracellular matrix structural constituent…
DPYSL2	-0.522329	0.0393401	ENSG00000092964	1808	dihydropyrimidinase like 2 [Source:HGNC Symbol;Acc:HGNC:3014]""	GO:0010975;GO:0021510;GO:0030425;GO:0030424;GO:0007165;GO:0030516;GO:0007411;GO:0005874;GO:0043195;GO:0048489;GO:0005737;GO:0006139;GO:0070062;GO:0043209;GO:0016020;GO:0005739;GO:0045664;GO:0043005;GO:0043025;GO:0016787;GO:0008017;GO:0030426;GO:0019901;GO:0008152;GO:0021772;GO:0042220;GO:0007010;GO:0014049;GO:0043234;GO:0006897;GO:0007420;GO:0007399;GO:0016810;GO:0042493;GO:0001975;GO:0005515;GO:…	neuron projection;regulation of neuron differentiation;hydrolase activity;cytoplasm;response to amphetamine;metabolic process;dendrite;positive regulation of glutamate secretion;olfactory bulb development;mitochondrion;spinal cord development;nucleobase-containing compound metabolic process;regulation of axon extension;microtubule;protein binding;axon guidance;cytosol;myelin sheath;membrane;micro…
IGF2	1.18043	0.0393401	ENSG00000167244	3481	insulin like growth factor 2 [Source:HGNC Symbol;Acc:HGNC:5466]""	GO:2000273;GO:0045840;GO:0009314;GO:0071260;GO:0007596;GO:0007613;GO:0038028;GO:0008284;GO:0001501;GO:0014070;GO:0001503;GO:0071902;GO:0051897;GO:0007275;GO:0043085;GO:0044267;GO:0006349;GO:0070062;GO:0031093;GO:0005615;GO:0030546;GO:0045953;GO:0030168;GO:0045725;GO:0046628;GO:0008286;GO:0005179;GO:2000467;GO:0042104;GO:0005159;GO:0005158;GO:0032355;GO:0042060;GO:0043410;GO:0045471;GO:0035094;GO:…	positive regulation of protein serine/threonine kinase activity;regulation of gene expression by genetic imprinting;cellular response to mechanical stimulus;positive regulation of insulin receptor signaling pathway;positive regulation of glycogen biosynthetic process;positive regulation of activated T cell proliferation;platelet degranulation;growth factor activity;positive regulation of catalyti…
MYBL2	-0.287024	0.0393401	ENSG00000101057	4605	v-myb avian myeloblastosis viral oncogene homolog-like 2 [Source:HGNC Symbol;Acc:HGNC:7548]""	GO:0000278;GO:0051726;GO:0000086;GO:0005634;GO:0003677;GO:0005654;GO:0003700;GO:0001077;GO:0045944;GO:0005515;GO:0006366;GO:0000978;GO:0090307;GO:0031523	mitotic cell cycle;Myb complex;transcription factor activity;nucleoplasm;protein binding;DNA binding;RNA polymerase II core promoter proximal region sequence-specific DNA binding;mitotic spindle assembly;G2/M transition of mitotic cell cycle;nucleus;transcription from RNA polymerase II promoter;positive regulation of transcription from RNA polymerase II promoter;transcriptional activator activity…
SHROOM1	-0.644657	0.0393911	ENSG00000164403	134549	shroom family member 1 [Source:HGNC Symbol;Acc:HGNC:24084]""	GO:0005737;GO:0000902;GO:0051017;GO:0051015;GO:0016460;GO:0005874	actin filament binding;microtubule;cytoplasm;myosin II complex;actin filament bundle assembly;cell morphogenesis
NKTR	0.400809	0.0395355	ENSG00000114857	4820	natural killer cell triggering receptor [Source:HGNC Symbol;Acc:HGNC:7833]""	GO:0016018;GO:0016020;GO:0006457;GO:0000413;GO:0003755	peptidyl-prolyl cis-trans isomerase activity;membrane;cyclosporin A binding;protein folding;protein peptidyl-prolyl isomerization
NUPR1	0.820812	0.0395425	ENSG00000176046	26471	nuclear protein 1"	transcriptional regulator [Source:HGNC Symbol;Acc:HGNC:29990]"	GO:0005737;GO:2000194;GO:0031401;GO:0016049;GO:0048147;GO:0005634;GO:0006461;GO:0009636;GO:0008584;GO:0043065;GO:0006355;GO:0003674;GO:0006351;GO:0003677;GO:0035914;GO:0045786;GO:0002526;GO:0003682;GO:0006473;GO:0042771
HDAC7	-0.336542	0.0398234	ENSG00000061273	51564	histone deacetylase 7 [Source:HGNC Symbol;Acc:HGNC:14067]""	GO:0032041;GO:0033613;GO:0005080;GO:0071260;GO:1901223;GO:1901215;GO:0070491;GO:0005737;GO:0044267;GO:0007219;GO:0000122;GO:0004407;GO:0005634;GO:0003714;GO:0005654;GO:0071889;GO:0046872;GO:0045668;GO:0032703;GO:0030182;GO:0001570;GO:0043687;GO:0019901;GO:0051402;GO:0045892;GO:0016925;GO:0000118;GO:0070932;GO:0090050;GO:0006355;GO:0006351;GO:0005515;GO:0007043;GO:0003682;GO:0016568	negative regulation of interleukin-2 production;chromatin modification;nucleoplasm;cytoplasm;activating transcription factor binding;protein kinase C binding;transcription corepressor activity;14-3-3 protein binding;positive regulation of cell migration involved in sprouting angiogenesis;neuron apoptotic process;chromatin binding;transcription;histone H3 deacetylation;protein sumoylation;metal io…
ANKRD12	0.473912	0.0398234	ENSG00000101745	23253	ankyrin repeat domain 12 [Source:HGNC Symbol;Acc:HGNC:29135]""	GO:0005654;GO:0005737;GO:0005515	nucleoplasm;protein binding;cytoplasm
FBXL19	-0.397292	0.0398234	ENSG00000099364	54620	F-box and leucine-rich repeat protein 19 [Source:HGNC Symbol;Acc:HGNC:25300]""	GO:0043161;GO:0019005;GO:0008270;GO:0005515;GO:0003677	protein binding;proteasome-mediated ubiquitin-dependent protein catabolic process;DNA binding;SCF ubiquitin ligase complex;zinc ion binding
HES7	1.35431	0.0399441	ENSG00000179111	84667	hes family bHLH transcription factor 7 [Source:HGNC Symbol;Acc:HGNC:15977]""	GO:0007219;GO:0001501;GO:0048511;GO:0000122;GO:0007498;GO:0008134;GO:0036342;GO:0006355;GO:0045892;GO:0006351;GO:0003677;GO:0014807;GO:0046983;GO:0001756;GO:0005634	transcription factor binding;regulation of somitogenesis;post-anal tail morphogenesis;regulation of transcription;DNA binding;protein dimerization activity;negative regulation of transcription from RNA polymerase II promoter;negative regulation of transcription;mesoderm development;nucleus;somitogenesis;transcription;skeletal system development;Notch signaling pathway;rhythmic process
SHMT1	-0.285626	0.0401397	ENSG00000176974	6470	serine hydroxymethyltransferase 1 (soluble) [Source:HGNC Symbol;Acc:HGNC:10850]""	GO:0008152;GO:0051289;GO:0034641;GO:0005739;GO:0030170;GO:0045329;GO:0046655;GO:0005737;GO:0006565;GO:0006563;GO:0070062;GO:0006545;GO:0006544;GO:0005634;GO:0035999;GO:0051262;GO:0016740;GO:0006508;GO:0008242;GO:0042802;GO:0042803;GO:0006767;GO:0006766;GO:1904482;GO:0009113;GO:0070905;GO:0008732;GO:0016597;GO:0004372;GO:0006231;GO:0005829;GO:0019264;GO:0005515;GO:0009083;GO:0044281	glycine biosynthetic process;cellular response to tetrahydrofolate;protein homodimerization activity;cytosol;cytoplasm;carnitine biosynthetic process;identical protein binding;metabolic process;glycine metabolic process;mitochondrion;proteolysis;pyridoxal phosphate binding;protein tetramerization;dTMP biosynthetic process;protein binding;small molecule metabolic process;amino acid binding;water-s…
BTBD6	-0.469968	0.0402786	ENSG00000184887	90135	BTB (POZ) domain containing 6 [Source:HGNC Symbol;Acc:HGNC:19897]""	GO:0000932;GO:0005515	protein binding;cytoplasmic mRNA processing body
TRIB2	-0.282418	0.0407216	ENSG00000071575	28951	tribbles pseudokinase 2 [Source:HGNC Symbol;Acc:HGNC:30809]""	GO:0005856;GO:0005737;GO:0006468;GO:0006469;GO:0032436;GO:0031434;GO:0008134;GO:0045081;GO:0004860;GO:1904030;GO:0043405;GO:0031625;GO:0005524;GO:0004672;GO:0005634;GO:0045599;GO:0055106	protein kinase activity;transcription factor binding;positive regulation of proteasomal ubiquitin-dependent protein catabolic process;negative regulation of interleukin-10 biosynthetic process;protein phosphorylation;negative regulation of cyclin-dependent protein kinase activity;cytoplasm;regulation of MAP kinase activity;mitogen-activated protein kinase kinase binding;ubiquitin protein ligase b…
SERTAD1	0.476766	0.0407899	ENSG00000197019	29950	SERTA domain containing 1 [Source:HGNC Symbol;Acc:HGNC:17932]""	GO:0008284;GO:0005737;GO:0000079;GO:0045944;GO:0006351;GO:0005515;GO:0005634;GO:0045893	positive regulation of transcription;transcription;cytoplasm;nucleus;positive regulation of transcription from RNA polymerase II promoter;protein binding;positive regulation of cell proliferation;regulation of cyclin-dependent protein serine/threonine kinase activity
TARS	0.257322	0.0413135	ENSG00000113407	6897	threonyl-tRNA synthetase [Source:HGNC Symbol;Acc:HGNC:11572]""	GO:0006435;GO:0005737;GO:0004812;GO:0070062;GO:0015629;GO:0005829;GO:0004829;GO:0000166;GO:0010467;GO:0043039;GO:0005524;GO:0005515;GO:0006418;GO:0006412;GO:0016876;GO:0042803	tRNA aminoacylation for protein translation;nucleotide binding;tRNA aminoacylation;protein homodimerization activity;cytosol;protein binding;threonyl-tRNA aminoacylation;threonine-tRNA ligase activity;ligase activity;ATP binding;cytoplasm;aminoacyl-tRNA ligase activity;translation;actin cytoskeleton;gene expression;extracellular exosome
COL1A2	-0.291394	0.0413135	ENSG00000164692	1278	collagen"	type I	alpha 2 [Source:HGNC Symbol;Acc:HGNC:2198]"
NCS1	-0.416357	0.0414593	ENSG00000107130	23413	neuronal calcium sensor 1 [Source:HGNC Symbol;Acc:HGNC:3953]""	GO:0045921;GO:0005886;GO:0030425;GO:0030424;GO:0030054;GO:0005737;GO:0070062;GO:0031410;GO:0000287;GO:0005509;GO:0048471;GO:0019901;GO:0045211;GO:0014069;GO:0010975;GO:0031045;GO:0032580;GO:0048015;GO:0043231;GO:0005829;GO:0070588;GO:0005515;GO:0005245	magnesium ion binding;cytosol;cytoplasm;axon;dendrite;positive regulation of exocytosis;intracellular membrane-bounded organelle;cell junction;plasma membrane;calcium ion binding;protein binding;cytoplasmic vesicle;postsynaptic density;phosphatidylinositol-mediated signaling;voltage-gated calcium channel activity;Golgi cisterna membrane;calcium ion transmembrane transport;regulation of neuron pro…
GPC1	-0.285987	0.0416152	ENSG00000063660	2817	glypican 1 [Source:HGNC Symbol;Acc:HGNC:4449]""	GO:0030204;GO:0030203;GO:0030200;GO:0032288;GO:0044281;GO:0007411;GO:2001016;GO:0001523;GO:0031225;GO:0043202;GO:0014037;GO:0005615;GO:0016020;GO:0005507;GO:0005796;GO:0007603;GO:0043395;GO:0017134;GO:0005887;GO:0005886;GO:0040037;GO:0070062;GO:0043236;GO:0005975;GO:0045121;GO:0005578;GO:0005768;GO:0006027;GO:0006024	endosome;carbohydrate metabolic process;glycosaminoglycan metabolic process;Golgi lumen;laminin binding;plasma membrane;lysosomal lumen;negative regulation of fibroblast growth factor receptor signaling pathway;Schwann cell differentiation;axon guidance;small molecule metabolic process;copper ion binding;phototransduction;retinoid metabolic process;anchored component of membrane;chondroitin sulfa…
ARHGAP23	-0.262127	0.0418149	ENSG00000273780	57636	Rho GTPase activating protein 23 [Source:HGNC Symbol;Acc:HGNC:29293]""	;GO:0051056;GO:0070062;GO:0005829;GO:0005096;GO:0007165;GO:0005515;GO:0007264;GO:0043547	;cytosol;protein binding;signal transduction;positive regulation of GTPase activity;GTPase activator activity;regulation of small GTPase mediated signal transduction;small GTPase mediated signal transduction;extracellular exosome
PIGR	0.342842	0.0419603	ENSG00000162896	5284	polymeric immunoglobulin receptor [Source:HGNC Symbol;Acc:HGNC:8968]""	GO:0043235;GO:0001792;GO:0038093;GO:0002415;GO:0001580;GO:0005615;GO:0007173;GO:0005515;GO:0005886;GO:0005887;GO:0043113;GO:0001895;GO:0070062	extracellular space;polymeric immunoglobulin receptor activity;immunoglobulin transcytosis in epithelial cells mediated by polymeric immunoglobulin receptor;integral component of plasma membrane;protein binding;detection of chemical stimulus involved in sensory perception of bitter taste;retina homeostasis;receptor clustering;receptor complex;epidermal growth factor receptor signaling pathway;Fc …
ZFAND5	0.283232	0.0419603	ENSG00000107372	7763	zinc finger"	AN1-type domain 5 [Source:HGNC Symbol;Acc:HGNC:13008]"	GO:0005737;GO:0048705;GO:0001701;GO:0003016;GO:0001944;GO:0048745;GO:0005575;GO:0048008;GO:0003674;GO:0008270;GO:0005515;GO:0003677;GO:0008150;GO:0010761;GO:0060324
ZNF865	-0.416982	0.0419603	ENSG00000261221	100507290	zinc finger protein 865 [Source:HGNC Symbol;Acc:HGNC:38705]""	GO:0005634;GO:0003712;GO:0006357;GO:0006351;GO:0003676;GO:0003677;GO:0046872	nucleic acid binding;transcription;DNA binding;nucleus;metal ion binding;regulation of transcription from RNA polymerase II promoter;transcription cofactor activity
ATP10B	0.51379	0.0424973	ENSG00000118322	23120	ATPase"	class V	type 10B [Source:HGNC Symbol;Acc:HGNC:13543]"
DUS1L	-0.308028	0.0426286	ENSG00000169718	64118	dihydrouridine synthase 1-like [Source:HGNC Symbol;Acc:HGNC:30086]""	GO:0050660;GO:0008033;GO:0005829;GO:0002943;GO:0017150;GO:0055114	tRNA dihydrouridine synthesis;cytosol;flavin adenine dinucleotide binding;oxidation-reduction process;tRNA dihydrouridine synthase activity;tRNA processing
MGAT3	-0.388848	0.042871	ENSG00000128268	4248	mannosyl (beta-1"	4-)-glycoprotein beta-1	4-N-acetylglucosaminyltransferase [Source:HGNC Symbol;Acc:HGNC:7046]"
GDPD5	-0.442076	0.0432652	ENSG00000158555	81544	glycerophosphodiester phosphodiesterase domain containing 5 [Source:HGNC Symbol;Acc:HGNC:28804]""	GO:0045746;GO:0021522;GO:0016020;GO:0006629;GO:0008081;GO:0016021;GO:0008889;GO:0030426;GO:0030424;GO:0008152;GO:0045666;GO:0048505;GO:0097038;GO:0047389;GO:0005515;GO:0031175;GO:0021895;GO:0043025;GO:0045787	neuronal cell body;axon;regulation of timing of cell differentiation;glycerophosphocholine phosphodiesterase activity;positive regulation of neuron differentiation;perinuclear endoplasmic reticulum;neuron projection development;protein binding;positive regulation of cell cycle;negative regulation of Notch signaling pathway;growth cone;metabolic process;phosphoric diester hydrolase activity;cerebr…
MTA1	-0.357717	0.0432702	ENSG00000182979	9112	metastasis associated 1 [Source:HGNC Symbol;Acc:HGNC:7410]""	GO:0032922;GO:0005635;GO:0001103;GO:0050727;GO:0007165;GO:0003677;GO:0032496;GO:0005874;GO:0005737;GO:0043565;GO:0010212;GO:0006302;GO:0006325;GO:0043161;GO:0005634;GO:0003714;GO:0003713;GO:0040029;GO:0005654;GO:0043153;GO:1902499;GO:1903507;GO:0045475;GO:0001047;GO:0001046;GO:0043231;GO:0003700;GO:0006355;GO:0006351;GO:0005515;GO:0003682;GO:0008270	nucleoplasm;cytoplasm;response to lipopolysaccharide;zinc ion binding;transcription coactivator activity;transcription corepressor activity;intracellular membrane-bounded organelle;core promoter sequence-specific DNA binding;core promoter binding;transcription factor activity;positive regulation of protein autoubiquitination;chromatin binding;microtubule;protein binding;DNA binding;regulation of …
HIST1H2BE	1.25191	0.0435294	ENSG00000274290	8344	histone cluster 1"	H2be [Source:HGNC Symbol;Acc:HGNC:4753]"	GO:0005737;GO:0002227;GO:0070062;GO:0019731;GO:0006325;GO:0006334;GO:0000786;GO:0005654;GO:0050830;GO:0005515;GO:0003677;GO:0000788;GO:0046982;GO:0005634;GO:0005615
MIS18BP1	0.394479	0.0439664	ENSG00000129534	55320	MIS18 binding protein 1 [Source:HGNC Symbol;Acc:HGNC:20190]""	GO:0034080;GO:0006334;GO:0005654;GO:0000778;GO:0005515;GO:0003677;GO:0007067;GO:0051301	cell division;protein binding;mitotic nuclear division;DNA binding;condensed nuclear chromosome kinetochore;nucleosome assembly;CENP-A containing nucleosome assembly;nucleoplasm
CHD9	0.467936	0.0442713	ENSG00000177200	80205	chromodomain helicase DNA binding protein 9 [Source:HGNC Symbol;Acc:HGNC:25701]""	GO:0005737;GO:0008152;GO:0005524;GO:0005634;GO:0003677;GO:0016817;GO:0004386;GO:0005654;GO:0006355;GO:0044281;GO:0005515;GO:0005886;GO:0044255;GO:0016568;GO:0006351	metabolic process;chromatin modification;hydrolase activity;protein binding;DNA binding;regulation of transcription;small molecule metabolic process;cellular lipid metabolic process;cytoplasm;nucleoplasm;nucleus;ATP binding;transcription;helicase activity;plasma membrane
TACSTD2	-0.246929	0.0442799	ENSG00000184292	4070	tumor-associated calcium signal transducer 2 [Source:HGNC Symbol;Acc:HGNC:11530]""	GO:1900025;GO:0060675;GO:2000738;GO:0004872;GO:0007166;GO:0070062;GO:1900028;GO:0051497;GO:0005634;GO:0016020;GO:0009925;GO:0016328;GO:0008283;GO:0090191;GO:0007601;GO:0005887;GO:0005886;GO:0005615;GO:0050678;GO:0010633;GO:0005829;GO:0005515;GO:2000146	basal plasma membrane;cytosol;positive regulation of stem cell differentiation;receptor activity;plasma membrane;extracellular space;regulation of epithelial cell proliferation;cell proliferation;protein binding;negative regulation of branching involved in ureteric bud morphogenesis;cell surface receptor signaling pathway;membrane;ureteric bud morphogenesis;integral component of plasma membrane;n…
TRPC1	1.70258	0.044537	ENSG00000144935	7220	transient receptor potential cation channel"	subfamily C	member 1 [Source:HGNC Symbol;Acc:HGNC:12333]"
STARD3	-0.293783	0.0445733	ENSG00000131748	10948	StAR related lipid transfer domain containing 3 [Source:HGNC Symbol;Acc:HGNC:17579]""	GO:0005737;GO:0006629;GO:0015485;GO:0006869;GO:0016021;GO:0008289;GO:0005739;GO:0006701;GO:0005765;GO:0005515;GO:0006839;GO:0005768;GO:0031902;GO:0008202;GO:0008203	endosome;steroid metabolic process;lipid binding;cholesterol metabolic process;protein binding;mitochondrion;lysosomal membrane;late endosome membrane;mitochondrial transport;lipid metabolic process;cytoplasm;lipid transport;cholesterol binding;progesterone biosynthetic process;integral component of membrane
NPHP3	0.655594	0.0457659	ENSG00000113971	27031	nephronophthisis 3 (adolescent) [Source:HGNC Symbol;Acc:HGNC:7907]""	GO:0030324;GO:0060027;GO:0003283;GO:0060287;GO:0071909;GO:0071908;GO:0005929;GO:0072372;GO:0060271;GO:0007368;GO:0001822;GO:0001947;GO:0060993;GO:0090090;GO:2000095;GO:0048496;GO:0035469;GO:0006996;GO:0071910;GO:0005829;GO:0016055;GO:2000167;GO:0072189;GO:0005515;GO:0045494	regulation of Wnt signaling pathway;cytosol;lung development;primary cilium;atrial septum development;heart looping;maintenance of organ identity;organelle organization;protein binding;determination of left/right symmetry;determination of pancreatic left/right asymmetry;ureter development;determination of liver left/right asymmetry;negative regulation of canonical Wnt signaling pathway;cilium mor…
KIAA0930	-0.299275	0.046061	ENSG00000100364	23313	KIAA0930 [Source:HGNC Symbol;Acc:HGNC:1314]""
TBCD	-0.284251	0.0461076	ENSG00000141556	6904	tubulin folding cofactor D [Source:HGNC Symbol;Acc:HGNC:11581]""	;GO:0006457;GO:0031115;GO:0034333;GO:0048487;GO:0000226;GO:0005488;GO:0005874;GO:0005923;GO:0007021;GO:0044267;GO:0007023;GO:0043547;GO:0051084;GO:0051087;GO:0005737;GO:0016328;GO:0010812;GO:0005096;GO:0005912;GO:0070830;GO:0005515	;tubulin complex assembly;post-chaperonin tubulin folding pathway;negative regulation of microtubule polymerization;cytoplasm;binding;negative regulation of cell-substrate adhesion;'de novo' posttranslational protein folding;chaperone binding;microtubule;protein binding;protein folding;positive regulation of GTPase activity;cellular protein metabolic process;bicellular tight junction assembly;adh…
MSX1	-0.399534	0.0465512	ENSG00000163132	4487	msh homeobox 1 [Source:HGNC Symbol;Acc:HGNC:7391]""	GO:0034504;GO:0030308;GO:2001055;GO:0060349;GO:0060021;GO:0050821;GO:0030509;GO:0023019;GO:0060325;GO:0030326;GO:0003677;GO:0005737;GO:0043565;GO:0007517;GO:0001701;GO:0000902;GO:0000122;GO:0042481;GO:0005634;GO:0005654;GO:0043066;GO:0010463;GO:0006366;GO:0030900;GO:0000982;GO:0030901;GO:0008285;GO:0060536;GO:0042733;GO:0001227;GO:0003007;GO:0035115;GO:0035116;GO:0048863;GO:0045892;GO:0043392;GO:…	palate development;odontogenesis of dentin-containing tooth;nucleoplasm;cytoplasm;transcriptional repressor activity;anterior/posterior pattern specification;midbrain development;BMP signaling pathway;face morphogenesis;cartilage morphogenesis;transcription from RNA polymerase II promoter;mammary gland epithelium development;negative regulation of cell proliferation;bone morphogenesis;transcripti…
CDC25C	0.517783	0.0470816	ENSG00000158402	995	cell division cycle 25C [Source:HGNC Symbol;Acc:HGNC:1727]""	GO:0005829;GO:0000086;GO:0000087;GO:0035335;GO:0007067;GO:0051301;GO:0005737;GO:0005634;GO:0008283;GO:0005654;GO:0006260;GO:0006470;GO:0048471;GO:0007088;GO:0000278;GO:0050699;GO:0019901;GO:0007283;GO:0016032;GO:0007264;GO:0051726;GO:0004725;GO:0005622;GO:0005515;GO:0000079	mitotic cell cycle;cytosol;cytoplasm;DNA replication;protein tyrosine phosphatase activity;cell division;protein binding;intracellular;nucleoplasm;regulation of cell cycle;WW domain binding;protein dephosphorylation;mitotic M phase;mitotic nuclear division;viral process;nucleus;small GTPase mediated signal transduction;regulation of cyclin-dependent protein serine/threonine kinase activity;sperma…
EIF1B	0.441435	0.0471448	ENSG00000114784	10289	eukaryotic translation initiation factor 1B [Source:HGNC Symbol;Acc:HGNC:30792]""	GO:0005575;GO:0044822;GO:0006413;GO:0006446;GO:0003743	translational initiation;poly(A) RNA binding;regulation of translational initiation;cellular_component;translation initiation factor activity
ZNRF1	-0.406863	0.0475921	ENSG00000186187	84937	zinc and ring finger 1"	E3 ubiquitin protein ligase [Source:HGNC Symbol;Acc:HGNC:18452]"	GO:0030672;GO:0043161;GO:0005829;GO:0016020;GO:0005764;GO:0016874;GO:0004842;GO:0008270;GO:0005515;GO:0070936;GO:0061630;GO:0005768;GO:0030054
CASC5	0.408888	0.047746	ENSG00000137812	57082	cancer susceptibility candidate 5 [Source:HGNC Symbol;Acc:HGNC:24054]""	GO:0005737;GO:0000777;GO:0005829;GO:0007264;GO:0071173;GO:0034080;GO:0070062;GO:0000278;GO:0010923;GO:0005634;GO:0008608;GO:0001669;GO:0005515;GO:0007067;GO:0001675;GO:0005654;GO:0006334;GO:0051301;GO:0034501	mitotic cell cycle;acrosome assembly;cell division;protein binding;mitotic nuclear division;nucleosome assembly;condensed chromosome kinetochore;CENP-A containing nucleosome assembly;negative regulation of phosphatase activity;cytosol;protein localization to kinetochore;spindle assembly checkpoint;cytoplasm;nucleus;nucleoplasm;small GTPase mediated signal transduction;attachment of spindle microt…
PDLIM4	-0.499309	0.0479541	ENSG00000131435	8572	PDZ and LIM domain 4 [Source:HGNC Symbol;Acc:HGNC:16501]""	GO:0008270;GO:0005515	protein binding;zinc ion binding
SPRY2	-0.314103	0.0479541	ENSG00000136158	10253	sprouty RTK signaling antagonist 2 [Source:HGNC Symbol;Acc:HGNC:11270]""	GO:0051387;GO:0042127;GO:0033138;GO:0060437;GO:0010801;GO:0043407;GO:0010628;GO:0005874;GO:0071902;GO:0051897;GO:0007275;GO:0031345;GO:0005856;GO:0009966;GO:0008543;GO:0005634;GO:0016020;GO:0043066;GO:0060449;GO:0060541;GO:0008285;GO:0060425;GO:0007605;GO:0034260;GO:0019901;GO:0045595;GO:0045165;GO:0007173;GO:0042059;GO:0048754;GO:0005886;GO:0030291;GO:0030324;GO:0040037;GO:0032587;GO:0043539;GO:…	negative regulation of cell projection organization;negative regulation of peptidyl-threonine phosphorylation;fibroblast growth factor receptor signaling pathway;negative regulation of epidermal growth factor receptor signaling pathway;cytosol;sensory perception of sound;lung development;lung growth;branching morphogenesis of an epithelial tube;lung morphogenesis;positive regulation of protein se…
FBP2	1.66536	0.0485311	ENSG00000130957	8789	fructose-bisphosphatase 2 [Source:HGNC Symbol;Acc:HGNC:3607]""	GO:0042132;GO:0005975;GO:0070062;GO:0016311;GO:0030054;GO:0005634;GO:0042578;GO:0044281;GO:0005515;GO:0006006;GO:0046872;GO:0006000;GO:0005829;GO:0030018;GO:0006094	carbohydrate metabolic process;phosphoric ester hydrolase activity;gluconeogenesis;cytosol;fructose 1;Z disc;fructose metabolic process;small molecule metabolic process;glucose metabolic process;nucleus;metal ion binding;protein binding;dephosphorylation;cell junction;extracellular exosome
USP53	0.543544	0.0487812	ENSG00000145390	54532	ubiquitin specific peptidase 53 [Source:HGNC Symbol;Acc:HGNC:29255]""	GO:0005575;GO:0016579;GO:0008150;GO:0036459	protein deubiquitination;ubiquitinyl hydrolase activity;cellular_component;biological_process
F2RL1	0.386096	0.0487812	ENSG00000164251	2150	coagulation factor II (thrombin) receptor-like 1 [Source:HGNC Symbol;Acc:HGNC:3538]""	GO:0006954;GO:0072608;GO:0042119;GO:0034137;GO:0010804;GO:0045909;GO:0035025;GO:0072643;GO:0050927;GO:0050921;GO:0014068;GO:0046329;GO:0046328;GO:0002741;GO:0070493;GO:0004930;GO:0002286;GO:0030836;GO:0016021;GO:0050702;GO:0061028;GO:0070661;GO:0031143;GO:0001965;GO:0005886;GO:0004872;GO:1900135;GO:0007186;GO:0097029;GO:0043122;GO:0043123;GO:0031681;GO:0030335;GO:0007596;GO:0090198;GO:0032930;GO:…	interleukin-1 beta secretion;positive regulation of actin filament depolymerization;innate immune response;positive regulation of JNK cascade;pseudopodium;positive regulation of cytokine secretion involved in immune response;positive regulation of pseudopodium assembly;chemokine (C-C motif) ligand 2 secretion;positive regulation of toll-like receptor 4 signaling pathway;negative regulation of che…
TONSL	-0.453874	0.0489151	ENSG00000160949	4796	tonsoku-like"	DNA repair protein [Source:HGNC Symbol;Acc:HGNC:7801]"	GO:0005737;GO:0042555;GO:0042393;GO:0000724;GO:0035101;GO:0003714;GO:1903507;GO:0005654;GO:0043596;GO:0005515;GO:0005662;GO:0042994;GO:0031297
EPB41L5	0.419933	0.0491059	ENSG00000115109	57669	erythrocyte membrane protein band 4.1 like 5 [Source:HGNC Symbol;Acc:HGNC:19819]""	GO:0007492;GO:0048617;GO:0031032;GO:0032525;GO:0007498;GO:0003383;GO:0030036;GO:0019898;GO:0003382;GO:0007398;GO:0005925;GO:0022408;GO:0051894;GO:0005856;GO:0032091;GO:0032092;GO:0001701;GO:0007509;GO:0010608;GO:0005634;GO:0010718;GO:0005737;GO:0070201;GO:0009826;GO:0048318;GO:0048319;GO:0031252;GO:0048339;GO:0000904;GO:0019904;GO:0005886;GO:0001756;GO:0032587;GO:0010634;GO:0001839;GO:0008092;GO:…	left/right axis specification;cell morphogenesis involved in differentiation;substrate-dependent cell migration;cytoplasm;mesoderm development;axial mesoderm development;positive regulation of epithelial to mesenchymal transition;positive regulation of cell-matrix adhesion;paraxial mesoderm development;cytoskeleton;plasma membrane;negative regulation of protein binding;regulation of establishment…
PGP	-0.403055	0.0495094	ENSG00000184207	283871	phosphoglycolate phosphatase [Source:HGNC Symbol;Acc:HGNC:8909]""	GO:0016791;GO:0016311;GO:0004725;GO:0000287;GO:0008967;GO:0098519;GO:0008152;GO:0035335;GO:0005975	nucleotide phosphatase activity;peptidyl-tyrosine dephosphorylation;magnesium ion binding;phosphatase activity;carbohydrate metabolic process;metabolic process;dephosphorylation;phosphoglycolate phosphatase activity;protein tyrosine phosphatase activity
HRAS	-0.493769	0.0495094	ENSG00000276536	3265	Harvey rat sarcoma viral oncogene homolog [Source:HGNC Symbol;Acc:HGNC:5173]""	GO:0043231;GO:0000186;GO:0008022;GO:0005794;GO:0007596;GO:0008286;GO:0097193;GO:0043406;GO:0050900;GO:0010628;GO:0043524;GO:0007165;GO:0007166;GO:0090303;GO:0007411;GO:0005622;GO:0008543;GO:0048013;GO:0005737;GO:0005886;GO:0043547;GO:1900029;GO:0048169;GO:0005634;GO:0016020;GO:0000165;GO:0005525;GO:0030335;GO:0035176;GO:0050852;GO:0045740;GO:0032729;GO:0048471;GO:0002223;GO:0008284;GO:0008285;GO:…	positive regulation of epithelial cell proliferation;plasma membrane;fibroblast growth factor receptor signaling pathway;cell cycle arrest;positive regulation of JNK cascade;Golgi apparatus;cytosol;positive regulation of DNA replication;leukocyte migration;GTPase activity;defense response to protozoan;Fc-epsilon receptor signaling pathway;social behavior;T-helper 1 type immune response;intracellu…
LETM1	-0.37467	0.0496915	ENSG00000168924	3954	leucine zipper-EF-hand containing transmembrane protein 1 [Source:HGNC Symbol;Acc:HGNC:6556]""	GO:0016021;GO:0005739;GO:0005743;GO:0005509;GO:0005515;GO:0042407	calcium ion binding;mitochondrial inner membrane;protein binding;cristae formation;mitochondrion;integral component of membrane
CHTOP	0.293692	0.0500383	ENSG00000160679	26097	chromatin target of PRMT1 [Source:HGNC Symbol;Acc:HGNC:24511]""	GO:0016607;GO:0008284;GO:0006351;GO:0051096;GO:0005730;GO:0008327;GO:0032781;GO:0044822;GO:0005654;GO:0006355;GO:0005515;GO:0031062;GO:0000346;GO:0006406;GO:0043231	nucleolus;nucleoplasm;protein binding;regulation of transcription;methyl-CpG binding;transcription;poly(A) RNA binding;positive regulation of cell proliferation;intracellular membrane-bounded organelle;positive regulation of helicase activity;mRNA export from nucleus;positive regulation of histone methylation;positive regulation of ATPase activity;transcription export complex;nuclear speck
TSC22D1	0.276125	0.0510298	ENSG00000102804	8848	TSC22 domain family member 1 [Source:HGNC Symbol;Acc:HGNC:16826]""	GO:0005737;GO:0003700;GO:0005634;GO:0006355;GO:0005515;GO:0006366	transcription factor activity;cytoplasm;regulation of transcription;nucleus;transcription from RNA polymerase II promoter;protein binding
ZNF829	0.963599	0.0513168	ENSG00000185869	374899	zinc finger protein 829 [Source:HGNC Symbol;Acc:HGNC:34032]""	GO:0003700;GO:0005634;GO:0005622;GO:0006355;GO:0006351;GO:0003676;GO:0003677;GO:0046872	transcription factor activity;DNA binding;nucleic acid binding;transcription;intracellular;regulation of transcription;nucleus;metal ion binding
EXTL3	-0.329038	0.051387	ENSG00000012232	2137	exostosin-like glycosyltransferase 3 [Source:HGNC Symbol;Acc:HGNC:3518]""	GO:0044267;GO:0005783;GO:0030968;GO:0030307;GO:0016021;GO:0005789;GO:0036498;GO:0015012;GO:0001888;GO:0008375;GO:0046872;GO:0006024;GO:0004872	glucuronyl-galactosyl-proteoglycan 4-alpha-N-acetylglucosaminyltransferase activity;endoplasmic reticulum membrane;cellular protein metabolic process;IRE1-mediated unfolded protein response;acetylglucosaminyltransferase activity;endoplasmic reticulum unfolded protein response;endoplasmic reticulum;integral component of membrane;positive regulation of cell growth;glycosaminoglycan biosynthetic pro…
CXXC5	-0.27819	0.0516726	ENSG00000171604	51523	CXXC finger protein 5 [Source:HGNC Symbol;Acc:HGNC:26943]""	GO:0005737;GO:0043565;GO:0006351;GO:0004871;GO:0000122;GO:0008134;GO:0008270;GO:0005654;GO:0007165;GO:0005515;GO:0003677;GO:0043123	transcription factor binding;DNA binding;nucleoplasm;protein binding;signal transduction;negative regulation of transcription from RNA polymerase II promoter;zinc ion binding;cytoplasm;transcription;signal transducer activity;sequence-specific DNA binding;positive regulation of I-kappaB kinase/NF-kappaB signaling
ANK3	0.49678	0.0518396	ENSG00000151150	288	ankyrin 3"	node of Ranvier (ankyrin G) [Source:HGNC Symbol;Acc:HGNC:494]"	GO:0005200;GO:0005783;GO:0072661;GO:0072660;GO:0019228;GO:0030424;GO:0014704;GO:0043266;GO:0007009;GO:0010628;GO:0007165;GO:0007411;GO:0050808;GO:0042383;GO:0044325;GO:0010960;GO:0005923;GO:0030507;GO:0016020;GO:0000281;GO:0043001;GO:0009925;GO:0045838;GO:0071709;GO:0010765;GO:0005794;GO:0016328;GO:1902260;GO:0030315;GO:0009986;GO:0033270;GO:0030674;GO:0016323;GO:0045184;GO:0045211;GO:0007409;GO:…
CIRBP	0.303423	0.0518396	ENSG00000099622	1153	cold inducible RNA binding protein [Source:HGNC Symbol;Acc:HGNC:1982]""	GO:0010494;GO:0070181;GO:0005515;GO:0005730;GO:0005634;GO:0044822;GO:0034063;GO:0005737;GO:0000166;GO:0005654;GO:0009411;GO:0003730;GO:0048255;GO:0017148;GO:0009409;GO:0045727;GO:0030371;GO:0003676	nucleic acid binding;small ribosomal subunit rRNA binding;response to cold;nucleolus;translation repressor activity;nucleoplasm;protein binding;stress granule assembly;nucleotide binding;poly(A) RNA binding;cytoplasmic stress granule;mRNA stabilization;cytoplasm;mRNA 3'-UTR binding;positive regulation of translation;response to UV;nucleus;negative regulation of translation
HIST1H3J	1.88487	0.0520857	ENSG00000197153	8356	histone cluster 1"	H3j [Source:HGNC Symbol;Acc:HGNC:4774]"	GO:0042393;GO:0000183;GO:0032776;GO:0007596;GO:0000786;GO:0000788;GO:0000228;GO:0044267;GO:0070062;GO:0006325;GO:0005634;GO:0016020;GO:0040029;GO:0005654;GO:0010467;GO:0005576;GO:0045814;GO:0051290;GO:0031047;GO:0007264;GO:0003677;GO:0060968;GO:0043234;GO:0006334;GO:0006335;GO:0002230;GO:0098792;GO:0005515;GO:0046982
PDIA6	-0.229072	0.0520857	ENSG00000143870	10130	protein disulfide isomerase family A member 6 [Source:HGNC Symbol;Acc:HGNC:30168]""	GO:0042470;GO:0006457;GO:0070062;GO:0005793;GO:0044267;GO:0016853;GO:0030968;GO:0005788;GO:0005789;GO:0036498;GO:0003756;GO:0005515;GO:0005886;GO:0034663;GO:0005783;GO:0045454;GO:0034976	endoplasmic reticulum membrane;endoplasmic reticulum-Golgi intermediate compartment;melanosome;protein disulfide isomerase activity;cell redox homeostasis;IRE1-mediated unfolded protein response;protein binding;endoplasmic reticulum unfolded protein response;protein folding;endoplasmic reticulum;isomerase activity;plasma membrane;cellular protein metabolic process;endoplasmic reticulum lumen;resp…
PHGDH	0.465111	0.0520857	ENSG00000092621	26227	phosphoglycerate dehydrogenase [Source:HGNC Symbol;Acc:HGNC:8923]""	GO:0021782;GO:0051287;GO:0021510;GO:0034641;GO:0044281;GO:0031175;GO:0006566;GO:0006564;GO:0006563;GO:0070062;GO:0043209;GO:0006544;GO:0006541;GO:0004617;GO:0010468;GO:0021915;GO:0009448;GO:0070314;GO:0008152;GO:0022008;GO:0009070;GO:0055114;GO:0009055;GO:0019530;GO:0008652;GO:0007420;GO:0016616;GO:0005829	neuron projection development;cytosol;metabolic process;glycine metabolic process;electron carrier activity;spinal cord development;neurogenesis;small molecule metabolic process;threonine metabolic process;myelin sheath;oxidation-reduction process;L-serine biosynthetic process;extracellular exosome;neural tube development;phosphoglycerate dehydrogenase activity;serine family amino acid biosynthet…
HOXB6	-0.313976	0.0520857	ENSG00000108511	3216	homeobox B6 [Source:HGNC Symbol;Acc:HGNC:5117]""	GO:0043565;GO:0034101;GO:0048706;GO:0009952;GO:0048704;GO:0003700;GO:0044822;GO:0006355;GO:0006351;GO:0005515;GO:0003677;GO:0005634	transcription factor activity;embryonic skeletal system morphogenesis;erythrocyte homeostasis;transcription;anterior/posterior pattern specification;DNA binding;regulation of transcription;poly(A) RNA binding;embryonic skeletal system development;nucleus;sequence-specific DNA binding;protein binding
FAM57A	-0.392556	0.0520857	ENSG00000167695	79850	family with sequence similarity 57 member A [Source:HGNC Symbol;Acc:HGNC:29646]""	GO:0016021;GO:0005886	integral component of membrane;plasma membrane
ZSCAN12	1.23804	0.0520857	ENSG00000158691	9753	zinc finger and SCAN domain containing 12 [Source:HGNC Symbol;Acc:HGNC:13172]""	GO:0043565;GO:0003700;GO:0005634;GO:0006355;GO:0006351;GO:0005515;GO:0046872	transcription factor activity;transcription;regulation of transcription;nucleus;sequence-specific DNA binding;protein binding;metal ion binding
KATNB1	-0.404958	0.0521648	ENSG00000140854	10300	katanin p80 (WD repeat containing) subunit B 1 [Source:HGNC Symbol;Acc:HGNC:6217]""	GO:0031117;GO:0005886;GO:0030426;GO:0030424;GO:0010942;GO:0008352;GO:0005874;GO:0051301;GO:0005737;GO:0007026;GO:0005813;GO:0045502;GO:0016020;GO:0008568;GO:0000922;GO:0043025;GO:0015630;GO:0051013;GO:0008017;GO:0006605;GO:0010976;GO:0007079;GO:0030496;GO:0005515;GO:0046982;GO:0005634	dynein binding;microtubule cytoskeleton;cytoplasm;protein heterodimerization activity;axon;plasma membrane;midbody;cell division;protein binding;growth cone;positive regulation of neuron projection development;microtubule-severing ATPase activity;membrane;microtubule binding;positive regulation of cell death;positive regulation of microtubule depolymerization;neuronal cell body;protein targeting;…
ZNF468	0.487271	0.0524229	ENSG00000204604	90333	zinc finger protein 468 [Source:HGNC Symbol;Acc:HGNC:33105]""	GO:0005634;GO:0005622;GO:0006355;GO:0006351;GO:0003676;GO:0003677;GO:0046872	nucleic acid binding;DNA binding;transcription;intracellular;regulation of transcription;nucleus;metal ion binding
HSPH1	0.264127	0.0524229	ENSG00000120694	10808	heat shock protein family H (Hsp110) member 1 [Source:HGNC Symbol;Acc:HGNC:16969]""	GO:2001234;GO:0034605;GO:1903751;GO:1903753;GO:0005874;GO:0005737;GO:0006986;GO:0070062;GO:0071682;GO:0045345;GO:0051085;GO:0005634;GO:0005654;GO:0061098;GO:0005524;GO:0051135;GO:1903748;GO:1900034;GO:0005829;GO:0006898;GO:0005576;GO:0045944;GO:0005515;GO:0043014	negative regulation of establishment of protein localization to mitochondrion;cytosol;cytoplasm;regulation of cellular response to heat;cellular response to heat;alpha-tubulin binding;response to unfolded protein;microtubule;protein binding;positive regulation of MHC class I biosynthetic process;nucleoplasm;ATP binding;extracellular exosome;endocytic vesicle lumen;chaperone mediated protein foldi…
TUBGCP2	-0.31436	0.0524229	ENSG00000130640	10844	tubulin gamma complex associated protein 2 [Source:HGNC Symbol;Acc:HGNC:18599]""	GO:0005200;GO:0000086;GO:0008275;GO:0051415;GO:0090307;GO:0000226;GO:0005815;GO:0051298;GO:0007020;GO:0007126;GO:0005813;GO:0090063;GO:0016020;GO:0000923;GO:0000922;GO:0005654;GO:0000278;GO:0051011;GO:0006461;GO:0031122;GO:0005881;GO:0005829;GO:0005515;GO:0043015	microtubule minus-end binding;structural constituent of cytoskeleton;mitotic cell cycle;cytosol;equatorial microtubule organizing center;protein complex assembly;gamma-tubulin small complex;cytoplasmic microtubule;centrosome;meiotic nuclear division;interphase microtubule nucleation by interphase microtubule organizing center;centrosome duplication;membrane;nucleoplasm;microtubule cytoskeleton or…
MBNL2	0.490605	0.0525008	ENSG00000139793	10150	muscleblind-like splicing regulator 2 [Source:HGNC Symbol;Acc:HGNC:16746]""	GO:0005737;GO:0000381;GO:0044822;GO:0043484;GO:0005634;GO:0046872;GO:0008380;GO:0006397	cytoplasm;RNA splicing;mRNA processing;poly(A) RNA binding;nucleus;metal ion binding;regulation of alternative mRNA splicing;regulation of RNA splicing
TNFAIP8L1	-0.463059	0.0525929	ENSG00000185361	126282	TNF alpha induced protein 8 like 1 [Source:HGNC Symbol;Acc:HGNC:28279]""	GO:0032007;GO:0005737;GO:0005515	cytoplasm;negative regulation of TOR signaling;protein binding
FLII	-0.255339	0.0525929	ENSG00000177731	2314	flightless I actin binding protein [Source:HGNC Symbol;Acc:HGNC:3750]""	GO:0005737;GO:0005654;GO:0005925;GO:0030036;GO:0005815;GO:0003779;GO:0006355;GO:0005903;GO:0006351;GO:0005515;GO:0051014;GO:0007275	multicellular organismal development;brush border;actin binding;nucleoplasm;protein binding;regulation of transcription;actin filament severing;microtubule organizing center;transcription;focal adhesion;cytoplasm;actin cytoskeleton organization
ERVW-1	5.50189	0.0531109	ENSG00000242950	30816	endogenous retrovirus group W member 1 [Source:HGNC Symbol;Acc:HGNC:13525]""	GO:0006949;GO:0016021;GO:0009653;GO:0019031;GO:0005886	plasma membrane;integral component of membrane;anatomical structure morphogenesis;viral envelope;syncytium formation
TMEM8A	-0.300973	0.0535708	ENSG00000129925	58986	transmembrane protein 8A [Source:HGNC Symbol;Acc:HGNC:17205]""	GO:0070062;GO:0016021;GO:0005765;GO:0003674;GO:0005515;GO:0005887;GO:0005886;GO:0007155;GO:0008150	integral component of plasma membrane;protein binding;molecular_function;lysosomal membrane;biological_process;cell adhesion;integral component of membrane;plasma membrane;extracellular exosome
FOXM1	-0.280034	0.0541022	ENSG00000111206	2305	forkhead box M1 [Source:HGNC Symbol;Acc:HGNC:3818]""	GO:0008284;GO:0090344;GO:0000086;GO:0030154;GO:0046578;GO:0003677;GO:0009653;GO:0007049;GO:0005737;GO:0043565;GO:0000122;GO:0005634;GO:0005654;GO:0006366;GO:0034698;GO:0000981;GO:0006351;GO:0042127;GO:0000278;GO:0006281;GO:2000377;GO:0019901;GO:0032873;GO:2000781;GO:0001558;GO:0045892;GO:0045893;GO:0006978;GO:0051726;GO:0003700;GO:0006355;GO:0051591;GO:0045944;GO:0071156;GO:0005515	mitotic cell cycle;negative regulation of cell aging;nucleoplasm;cytoplasm;regulation of cell cycle arrest;transcription from RNA polymerase II promoter;negative regulation of stress-activated MAPK cascade;RNA polymerase II transcription factor activity;transcription factor activity;protein binding;DNA binding;regulation of cell cycle;regulation of cell proliferation;DNA repair;negative regulatio…
CDKN3	0.387824	0.0548472	ENSG00000100526	1033	cyclin-dependent kinase inhibitor 3 [Source:HGNC Symbol;Acc:HGNC:1791]""	GO:0005737;GO:0008285;GO:0016791;GO:0008138;GO:0016311;GO:0006470;GO:0000079;GO:0000082;GO:0004722;GO:0004721;GO:0007050;GO:0005515;GO:0035335;GO:0048471;GO:0005634;GO:0004725;GO:0007049	peptidyl-tyrosine dephosphorylation;protein tyrosine phosphatase activity;cell cycle arrest;phosphatase activity;protein tyrosine/serine/threonine phosphatase activity;G1/S transition of mitotic cell cycle;protein binding;cytoplasm;protein serine/threonine phosphatase activity;phosphoprotein phosphatase activity;dephosphorylation;cell cycle;perinuclear region of cytoplasm;protein dephosphorylatio…
CAPN15	-0.340844	0.0552839	ENSG00000103326	6650	calpain 15 [Source:HGNC Symbol;Acc:HGNC:11182]""	GO:0003700;GO:0005622;GO:0006355;GO:0008270;GO:0006508;GO:0008233;GO:0004198;GO:0008234	transcription factor activity;peptidase activity;intracellular;regulation of transcription;zinc ion binding;calcium-dependent cysteine-type endopeptidase activity;proteolysis;cysteine-type peptidase activity
ATF7IP2	0.668531	0.0552839	ENSG00000166669	80063	activating transcription factor 7 interacting protein 2 [Source:HGNC Symbol;Acc:HGNC:20397]""	GO:0005737;GO:0005730;GO:0005634;GO:0006355;GO:0006351;GO:0005515	nucleolus;cytoplasm;regulation of transcription;transcription;nucleus;protein binding
FOXO3	0.356953	0.0552839	ENSG00000118689	2309	forkhead box O3 [Source:HGNC Symbol;Acc:HGNC:3821]""	GO:0016020;GO:0033209;GO:0097192;GO:0031490;GO:0043525;GO:0003677;GO:0009653;GO:0008543;GO:0005737;GO:0043565;GO:0001547;GO:0001542;GO:0045648;GO:0005634;GO:0005654;GO:0043065;GO:2000177;GO:0006366;GO:0090090;GO:0001544;GO:0030154;GO:0030330;GO:0045087;GO:2000377;GO:0008013;GO:0019901;GO:0007173;GO:0045893;GO:0001047;GO:0048011;GO:0034599;GO:0048015;GO:0001556;GO:0097150;GO:0001227;GO:0038095;GO:…	neuronal stem cell population maintenance;fibroblast growth factor receptor signaling pathway;positive regulation of neuron apoptotic process;cytosol;cytoplasm;transcriptional activator activity;ovulation from ovarian follicle;Fc-epsilon receptor signaling pathway;anatomical structure morphogenesis;regulation of transcription from RNA polymerase II promoter;extrinsic apoptotic signaling pathway i…
FAM78A	-1.49372	0.0552839	ENSG00000126882	286336	family with sequence similarity 78 member A [Source:HGNC Symbol;Acc:HGNC:25465]""
MALT1	-0.333644	0.0553872	ENSG00000172175	10892	MALT1 paracaspase [Source:HGNC Symbol;Acc:HGNC:6819]""	GO:0051168;GO:0019209;GO:0042113;GO:0004871;GO:0008233;GO:0002726;GO:0042981;GO:0005737;GO:0001923;GO:0007250;GO:0005730;GO:0005634;GO:0042098;GO:0043066;GO:0031398;GO:0006508;GO:0048471;GO:0032449;GO:0043123;GO:0043234;GO:0050852;GO:0002020;GO:0050856;GO:0032743;GO:0045087;GO:0050870;GO:0006952;GO:0005886;GO:0004842;GO:0043621;GO:0051259;GO:0051092;GO:0038095;GO:0009620;GO:0005829;GO:0016567;GO:…	regulation of T cell receptor signaling pathway;positive regulation of NF-kappaB transcription factor activity;protease binding;cytosol;positive regulation of protein ubiquitination;kinase activator activity;T cell proliferation;Fc-epsilon receptor signaling pathway;protein ubiquitination;proteolysis;plasma membrane;innate immune response;stimulatory C-type lectin receptor signaling pathway;negat…
TFDP1	-0.282968	0.0554966	ENSG00000198176	7027	transcription factor Dp-1 [Source:HGNC Symbol;Acc:HGNC:11749]""	GO:0000082;GO:0097193;GO:0003677;GO:0007049;GO:0007219;GO:0005634;GO:0003713;GO:0005654;GO:0010467;GO:0006357;GO:0006367;GO:0000981;GO:0006351;GO:0070345;GO:0000278;GO:0008283;GO:0008134;GO:0006915;GO:1903506;GO:0012501;GO:0019904;GO:0007179;GO:0003700;GO:0006355;GO:1900740;GO:0045944;GO:0005515;GO:0005667	mitotic cell cycle;negative regulation of fat cell proliferation;positive regulation of protein insertion into mitochondrial membrane involved in apoptotic signaling pathway;nucleoplasm;transcription coactivator activity;regulation of transcription from RNA polymerase II promoter;transforming growth factor beta receptor signaling pathway;transcription factor activity;cell proliferation;protein do…
ACHE	1.73855	0.0554966	ENSG00000087085	43	acetylcholinesterase (Yt blood group) [Source:HGNC Symbol;Acc:HGNC:108]""	GO:0006656;GO:0042136;GO:0016787;GO:0001507;GO:0031594;GO:0044281;GO:0004104;GO:0043083;GO:0007416;GO:0042982;GO:0016020;GO:0007517;GO:0001540;GO:0045202;GO:0043621;GO:0005634;GO:0008283;GO:0009611;GO:0051262;GO:0006260;GO:0030054;GO:0005886;GO:0048471;GO:0031225;GO:0043236;GO:0042803;GO:0005794;GO:0006644;GO:0016021;GO:0017171;GO:0006581;GO:0009986;GO:0042166;GO:0045212;GO:0008152;GO:0007268;GO:…	protein self-association;neurotransmitter receptor biosynthetic process;protein homodimerization activity;Golgi apparatus;hydrolase activity;synaptic cleft;DNA replication;metabolic process;positive regulation of protein secretion;acetylcholine binding;amyloid precursor protein metabolic process;response to wounding;cell surface;collagen binding;cell junction;plasma membrane;basal lamina;acetylch…
WDR78	1.23784	0.0554966	ENSG00000152763	79819	WD repeat domain 78 [Source:HGNC Symbol;Acc:HGNC:26252]""	GO:0002244;GO:0005515	protein binding;hematopoietic progenitor cell differentiation
PARP1	-0.241449	0.0555257	ENSG00000143799	142	poly(ADP-ribose) polymerase 1 [Source:HGNC Symbol;Acc:HGNC:270]""	GO:0032042;GO:0016020;GO:0030225;GO:0051287;GO:0051103;GO:0019899;GO:1903827;GO:0023019;GO:0042769;GO:0000784;GO:0070911;GO:0003677;GO:0032869;GO:0003950;GO:0043504;GO:0007005;GO:0044267;GO:0006302;GO:0000724;GO:0005634;GO:0005635;GO:0008270;GO:0033683;GO:0005739;GO:0005654;GO:0006471;GO:0010467;GO:0070412;GO:0006367;GO:0006366;GO:0042826;GO:0044822;GO:0042802;GO:0005730;GO:0006284;GO:0005667;GO:…	histone deacetylase binding;NAD+ ADP-ribosyltransferase activity;DNA binding;protein ADP-ribosylation;protein complex;identical protein binding;zinc ion binding;protein poly-ADP-ribosylation;mitochondrion;protein N-terminus binding;base-excision repair;negative regulation of transcription from RNA polymerase II promoter;transcription from RNA polymerase II promoter;protein autoprocessing;mitochon…
AP1S1	-0.400561	0.0555257	ENSG00000106367	1174	adaptor related protein complex 1 sigma 1 subunit [Source:HGNC Symbol;Acc:HGNC:559]""	GO:0061024;GO:0030117;GO:0005905;GO:0008565;GO:0070062;GO:0009615;GO:0006886;GO:0016020;GO:0030669;GO:0005794;GO:0005515;GO:0019886;GO:0006810;GO:0050690;GO:0030659;GO:0032588;GO:0042147;GO:0030121;GO:0043231;GO:0006892;GO:0043195;GO:0016192;GO:0005829;GO:0006898;GO:0000139;GO:0005765;GO:0016032;GO:0015031	Golgi apparatus;cytosol;membrane organization;vesicle-mediated transport;membrane coat;intracellular membrane-bounded organelle;transport;trans-Golgi network membrane;protein transporter activity;protein binding;regulation of defense response to virus by virus;coated pit;membrane;AP-1 adaptor complex;extracellular exosome;antigen processing and presentation of exogenous peptide antigen via MHC cl…
APOLD1	0.912388	0.0555257	ENSG00000178878	81575	apolipoprotein L domain containing 1 [Source:HGNC Symbol;Acc:HGNC:25268]""	GO:0001525;GO:0042118;GO:0006869;GO:0016021;GO:0030154;GO:0008289;GO:0045601;GO:0005576;GO:0042157;GO:0005886;GO:0001666	response to hypoxia;lipid binding;extracellular region;endothelial cell activation;lipoprotein metabolic process;cell differentiation;lipid transport;angiogenesis;regulation of endothelial cell differentiation;integral component of membrane;plasma membrane
FDPS	-0.260386	0.0555257	ENSG00000160752	2224	farnesyl diphosphate synthase [Source:HGNC Symbol;Acc:HGNC:3631]""	GO:0005737;GO:0005654;GO:0016021;GO:0004161;GO:0044822;GO:0016740;GO:0045337;GO:0008299;GO:0004337;GO:0006695;GO:0044281;GO:0016032;GO:0033384;GO:0046872;GO:0005829	farnesyl diphosphate biosynthetic process;dimethylallyltranstransferase activity;geranyltranstransferase activity;cytosol;cytoplasm;viral process;isoprenoid biosynthetic process;poly(A) RNA binding;geranyl diphosphate biosynthetic process;small molecule metabolic process;transferase activity;nucleoplasm;cholesterol biosynthetic process;integral component of membrane;metal ion binding
COMMD4	-0.446827	0.056078	ENSG00000140365	54939	COMM domain containing 4 [Source:HGNC Symbol;Acc:HGNC:26027]""	GO:0005737;GO:0006355;GO:0005634;GO:0006351;GO:0005515	cytoplasm;protein binding;regulation of transcription;nucleus;transcription
ADCY6	-0.277972	0.056078	ENSG00000174233	112	adenylate cyclase 6 [Source:HGNC Symbol;Acc:HGNC:237]""	GO:0045121;GO:1904322;GO:0071380;GO:0005929;GO:0004016;GO:0044281;GO:0034199;GO:0019933;GO:0042312;GO:0031226;GO:0035556;GO:0071377;GO:0007212;GO:0003091;GO:0016021;GO:0016020;GO:0016849;GO:0007189;GO:0006112;GO:0008543;GO:0035811;GO:0009190;GO:0006171;GO:0005524;GO:0042383;GO:0045087;GO:0019901;GO:0006833;GO:0007173;GO:0007268;GO:0071870;GO:0048011;GO:0005886;GO:0055085;GO:0031528;GO:0046872;GO:…	cAMP-mediated signaling;cellular response to prostaglandin E stimulus;fibroblast growth factor receptor signaling pathway;dopamine receptor signaling pathway;cellular response to forskolin;endosome;adenylate cyclase activity;integral component of membrane;intracellular signal transduction;cyclic nucleotide biosynthetic process;plasma membrane;adenylate cyclase-inhibiting G-protein coupled recepto…
ARRB2	-0.454721	0.056078	ENSG00000141480	409	arrestin"	beta 2 [Source:HGNC Symbol;Acc:HGNC:712]"	GO:0031859;GO:0033138;GO:0050965;GO:0031691;GO:0016323;GO:0007596;GO:0007165;GO:0019899;GO:0030139;GO:0008277;GO:0005905;GO:0090201;GO:0060326;GO:0001664;GO:0005622;GO:0051897;GO:0019904;GO:0043422;GO:0005737;GO:0007219;GO:0043154;GO:0043161;GO:0005634;GO:0034392;GO:0032691;GO:0045953;GO:0030168;GO:0031398;GO:0006366;GO:0032403;GO:0031397;GO:2000573;GO:0007186;GO:0032720;GO:0051019;GO:0007420;GO:…
PFKL	-0.269465	0.0572142	ENSG00000141959	5211	phosphofructokinase"	liver [Source:HGNC Symbol;Acc:HGNC:8876]"	GO:0051289;GO:0070095;GO:0061621;GO:0044281;GO:0003872;GO:0006096;GO:0005737;GO:0005945;GO:0070062;GO:0070061;GO:0016020;GO:0030388;GO:0046872;GO:0042802;GO:0019900;GO:0061615;GO:0051259;GO:0005975;GO:0005829;GO:0009749;GO:0048029;GO:0005524;GO:0005515;GO:0006006;GO:0006002;GO:0046676
CYP51A1	-0.290944	0.0572935	ENSG00000001630	1595	cytochrome P450 family 51 subfamily A member 1 [Source:HGNC Symbol;Acc:HGNC:2649]""	GO:0070988;GO:0016020;GO:0004497;GO:0016125;GO:0033488;GO:0043231;GO:0020037;GO:0016021;GO:0016705;GO:0005789;GO:0006805;GO:0006695;GO:0006694;GO:0008398;GO:0005886;GO:0005506;GO:0005783;GO:0055114;GO:0044281	endoplasmic reticulum membrane;plasma membrane;sterol 14-demethylase activity;cholesterol biosynthetic process via 24;steroid biosynthetic process;sterol metabolic process;xenobiotic metabolic process;oxidoreductase activity;small molecule metabolic process;iron ion binding;intracellular membrane-bounded organelle;endoplasmic reticulum;oxidation-reduction process;membrane;heme binding;monooxygena…
SLC3A2	0.261173	0.0575198	ENSG00000168003	6520	solute carrier family 3 (amino acid transporter heavy chain)"	member 2 [Source:HGNC Symbol;Acc:HGNC:11026]"	GO:0007596;GO:0050900;GO:0005737;GO:0043169;GO:0016049;GO:0070062;GO:0016021;GO:0016020;GO:0035725;GO:0006811;GO:0006865;GO:0060356;GO:0016324;GO:0044822;GO:0006816;GO:0003824;GO:0015827;GO:0008152;GO:0005886;GO:0009986;GO:0055085;GO:0042470;GO:0005975;GO:0005432;GO:0003725;GO:0043330;GO:0005515;GO:0015175;GO:0005634
VWA1	-0.387524	0.0578857	ENSG00000179403	64856	von Willebrand factor A domain containing 1 [Source:HGNC Symbol;Acc:HGNC:30910]""	GO:0005604;GO:0005614;GO:0070062;GO:0005576;GO:0005515;GO:0030198;GO:0048266;GO:0005578;GO:0042802;GO:0005615	extracellular space;extracellular matrix organization;extracellular region;protein binding;identical protein binding;basement membrane;behavioral response to pain;proteinaceous extracellular matrix;interstitial matrix;extracellular exosome
PCP4L1	1.60653	0.0578857	ENSG00000248485	654790	Purkinje cell protein 4 like 1 [Source:HGNC Symbol;Acc:HGNC:20448]""
PASD1	5.45562	0.0582904	ENSG00000166049	139135	PAS domain containing 1 [Source:HGNC Symbol;Acc:HGNC:20686]""	GO:0042754;GO:0001223;GO:0005634;GO:0005654;GO:0048511;GO:0045892;GO:1990512	negative regulation of circadian rhythm;nucleoplasm;transcription coactivator binding;negative regulation of transcription;nucleus;rhythmic process;Cry-Per complex
NADK	-0.377919	0.0584989	ENSG00000008130	65220	NAD kinase [Source:HGNC Symbol;Acc:HGNC:29831]""	GO:0006767;GO:0006766;GO:0008152;GO:0019674;GO:0046034;GO:0005829;GO:0005524;GO:0044281;GO:0005515;GO:0016310;GO:0003951;GO:0046872;GO:0006741	NAD metabolic process;NADP biosynthetic process;protein binding;vitamin metabolic process;phosphorylation;small molecule metabolic process;metabolic process;ATP metabolic process;NAD+ kinase activity;cytosol;ATP binding;water-soluble vitamin metabolic process;metal ion binding
DNPH1	-0.485216	0.0584989	ENSG00000112667	10591	2'-deoxynucleoside 5'-phosphate N-hydrolase 1 [Source:HGNC Symbol;Acc:HGNC:21218]""	GO:0005737;GO:0070062;GO:0009159;GO:0008283;GO:0030307;GO:0005634;GO:0050144;GO:0009117;GO:0009116;GO:0005515;GO:0030855;GO:0070694;GO:0042803	epithelial cell differentiation;cell proliferation;protein binding;nucleoside metabolic process;nucleotide metabolic process;positive regulation of cell growth;protein homodimerization activity;cytoplasm;nucleus;nucleoside deoxyribosyltransferase activity;extracellular exosome;deoxyribonucleoside 5'-monophosphate N-glycosidase activity;deoxyribonucleoside monophosphate catabolic process
AGRN	-0.239111	0.0584989	ENSG00000188157	375790	agrin [Source:HGNC Symbol;Acc:HGNC:329]""	GO:0030204;GO:0030203;GO:0035374;GO:0031012;GO:0002162;GO:0045887;GO:0050808;GO:0045202;GO:0007411;GO:0001523;GO:0030054;GO:0005737;GO:0043202;GO:0070062;GO:0007213;GO:0016021;GO:0051491;GO:0005576;GO:0005509;GO:0005796;GO:0007165;GO:0043236;GO:0007603;GO:0043395;GO:0005200;GO:0005886;GO:0005975;GO:0043547;GO:0005605;GO:0045162;GO:0033691;GO:0030198;GO:0045944;GO:0005515;GO:0043113;GO:0006027;GO:…	structural constituent of cytoskeleton;cytoplasm;carbohydrate metabolic process;glycosaminoglycan metabolic process;Golgi lumen;small molecule metabolic process;cell junction;plasma membrane;basal lamina;calcium ion binding;lysosomal lumen;clustering of voltage-gated sodium channels;extracellular matrix;extracellular region;protein binding;axon guidance;laminin binding;positive regulation of GTPa…
PRDX4	-0.454082	0.0584989	ENSG00000123131	10549	peroxiredoxin 4 [Source:HGNC Symbol;Acc:HGNC:17169]""	GO:0005783;GO:0008584;GO:0008379;GO:0016491;GO:0005737;GO:0007252;GO:0070062;GO:0005634;GO:0005739;GO:0098869;GO:0042803;GO:0005790;GO:0016209;GO:2000255;GO:0072593;GO:0022417;GO:0045454;GO:0055114;GO:0005615;GO:0005829;GO:0019471;GO:0007283;GO:0051920;GO:0030198;GO:0005515	male gonad development;protein homodimerization activity;cytosol;cytoplasm;I-kappaB phosphorylation;negative regulation of male germ cell proliferation;mitochondrion;extracellular space;protein binding;endoplasmic reticulum;oxidation-reduction process;spermatogenesis;antioxidant activity;thioredoxin peroxidase activity;extracellular matrix organization;cellular oxidant detoxification;4-hydroxypro…
RBFA	-0.786105	0.0584989	ENSG00000101546	79863	ribosome binding factor A (putative) [Source:HGNC Symbol;Acc:HGNC:26120]""	GO:0005739;GO:0005575;GO:0003674;GO:0006364;GO:0005515;GO:0008150	rRNA processing;protein binding;molecular_function;cellular_component;biological_process;mitochondrion
AKAP12	-0.296412	0.0584989	ENSG00000131016	9590	A-kinase anchoring protein 12 [Source:HGNC Symbol;Acc:HGNC:370]""	GO:0090036;GO:0005856;GO:0051018;GO:0005925;GO:0030819;GO:0007186;GO:0005737;GO:0006605;GO:0005938;GO:0005515;GO:0005886;GO:0008179;GO:0010739;GO:0007165	positive regulation of cAMP biosynthetic process;regulation of protein kinase C signaling;protein binding;signal transduction;cell cortex;adenylate cyclase binding;protein targeting;focal adhesion;plasma membrane;cytoplasm;G-protein coupled receptor signaling pathway;protein kinase A binding;cytoskeleton;positive regulation of protein kinase A signaling
GGNBP2	0.324579	0.0584989	ENSG00000275099	79893	gametogenetin binding protein 2 [Source:HGNC Symbol;Acc:HGNC:19357]""	;GO:0005737;GO:0016023;GO:0005634;GO:0030154;GO:0007283;GO:0005515;GO:0007275	;multicellular organismal development;cytoplasm;cell differentiation;cytoplasmic membrane-bounded vesicle;protein binding;nucleus;spermatogenesis
DYRK1A	0.365899	0.0585509	ENSG00000157540	1859	dual specificity tyrosine-(Y)-phosphorylation regulated kinase 1A [Source:HGNC Symbol;Acc:HGNC:3091]""	GO:0018107;GO:0018105;GO:0016310;GO:0018108;GO:0048025;GO:0046777;GO:0016607;GO:0000381;GO:0005634;GO:0030529;GO:0005654;GO:0004674;GO:0004715;GO:0004712;GO:0004713;GO:0004672;GO:0005524;GO:0006468;GO:0007623;GO:0000278;GO:0090312;GO:0016301;GO:0048156;GO:0043518;GO:0043621;GO:0007399;GO:0042802;GO:0005515	mitotic cell cycle;nucleoplasm;positive regulation of protein deacetylation;identical protein binding;protein tyrosine kinase activity;tau protein binding;kinase activity;protein binding;protein self-association;negative regulation of DNA damage response;protein kinase activity;peptidyl-tyrosine phosphorylation;ATP binding;protein autophosphorylation;protein serine/threonine/tyrosine kinase activ…
SRM	-0.363757	0.0593979	ENSG00000116649	6723	spermidine synthase [Source:HGNC Symbol;Acc:HGNC:11296]""	GO:0005829;GO:0006595;GO:0003824;GO:0034641;GO:0044281;GO:0005515;GO:0042803;GO:0008295;GO:0004766	catalytic activity;protein homodimerization activity;polyamine metabolic process;protein binding;small molecule metabolic process;cytosol;cellular nitrogen compound metabolic process;spermidine biosynthetic process;spermidine synthase activity
FAM167A	0.979554	0.0594269	ENSG00000154319	83648	family with sequence similarity 167 member A [Source:HGNC Symbol;Acc:HGNC:15549]""	GO:0005515	protein binding
SERTAD2	0.425705	0.0596167	ENSG00000179833	9792	SERTA domain containing 2 [Source:HGNC Symbol;Acc:HGNC:30784]""	GO:0005737;GO:0030308;GO:0005634;GO:0003713;GO:0045893;GO:0005515;GO:0006351	transcription coactivator activity;positive regulation of transcription;transcription;cytoplasm;nucleus;negative regulation of cell growth;protein binding
SQLE	-0.238743	0.0596232	ENSG00000104549	6713	squalene epoxidase [Source:HGNC Symbol;Acc:HGNC:11279]""	GO:0016126;GO:0004506;GO:0050660;GO:0043231;GO:0016021;GO:0006725;GO:0005789;GO:0006695;GO:0044281;GO:0071949;GO:0008203;GO:0010033;GO:0055114;GO:0016491	sterol biosynthetic process;endoplasmic reticulum membrane;squalene monooxygenase activity;response to organic substance;oxidoreductase activity;small molecule metabolic process;flavin adenine dinucleotide binding;FAD binding;cholesterol metabolic process;oxidation-reduction process;intracellular membrane-bounded organelle;cellular aromatic compound metabolic process;cholesterol biosynthetic proc…
NCOA7	0.509602	0.0596232	ENSG00000111912	135112	nuclear receptor coactivator 7 [Source:HGNC Symbol;Acc:HGNC:21081]""	GO:0005634;GO:0035257;GO:0005622;GO:0045944;GO:0006351;GO:0005515;GO:0030374	transcription;intracellular;nucleus;nuclear hormone receptor binding;positive regulation of transcription from RNA polymerase II promoter;ligand-dependent nuclear receptor transcription coactivator activity;protein binding
EMP2	-0.249935	0.0596232	ENSG00000213853	2013	epithelial membrane protein 2 [Source:HGNC Symbol;Acc:HGNC:3334]""	GO:2001212;GO:0003093;GO:0005794;GO:0032060;GO:0032147;GO:0045765;GO:0007160;GO:0005901;GO:0001765;GO:0008219;GO:0005737;GO:0045177;GO:0031410;GO:0016021;GO:0043549;GO:0034394;GO:0016477;GO:0045121;GO:0008284;GO:0005178;GO:0016324;GO:2001046;GO:0009986;GO:0019901;GO:0019900;GO:0043534;GO:0005886;GO:0007155;GO:0072659;GO:0045022;GO:0007015;GO:0010594;GO:0007566;GO:0001954;GO:0001952;GO:0000139;GO:…	regulation of cell-matrix adhesion;apical part of cell;Golgi apparatus;cytoplasm;apical plasma membrane;cell surface;positive regulation of cell-matrix adhesion;kinase binding;plasma membrane;regulation of angiogenesis;cell migration;regulation of glomerular filtration;protein binding;cytoplasmic vesicle;T cell mediated cytotoxicity;cell adhesion;embryo implantation;regulation of endothelial cell…
CRIP1	0.419847	0.0596981	ENSG00000213145	1396	cysteine-rich protein 1 (intestinal) [Source:HGNC Symbol;Acc:HGNC:2360]""	GO:0005737;GO:0007507;GO:0071236;GO:0042277;GO:0008630;GO:0071493;GO:0008283;GO:0010468;GO:0060741;GO:0008301;GO:0008270;GO:0006955;GO:0010043;GO:0003680;GO:0010033	cellular response to antibiotic;immune response;response to organic substance;AT DNA binding;DNA binding;regulation of gene expression;zinc ion binding;cell proliferation;peptide binding;cytoplasm;intrinsic apoptotic signaling pathway in response to DNA damage;prostate gland stromal morphogenesis;response to zinc ion;heart development;cellular response to UV-B
ARL13B	0.481764	0.0596981	ENSG00000169379	200894	ADP ribosylation factor like GTPase 13B [Source:HGNC Symbol;Acc:HGNC:25419]""	GO:0006996;GO:0001947;GO:0021830;GO:0072372;GO:0009953;GO:0035058;GO:0007224;GO:0060170;GO:0007368;GO:0005525;GO:0070986;GO:0005622;GO:0031514;GO:0005930;GO:0042384;GO:0005515;GO:0005929;GO:0007264;GO:0021943;GO:0021532	left/right axis specification;formation of radial glial scaffolds;interneuron migration from the subpallium to the cortex;smoothened signaling pathway;neural tube patterning;protein binding;intracellular;ciliary membrane;motile cilium;determination of left/right symmetry;nonmotile primary cilium assembly;axoneme;primary cilium;dorsal/ventral pattern formation;GTP binding;organelle organization;ci…
PKM	-0.229183	0.0598305	ENSG00000067225	5315	pyruvate kinase"	muscle [Source:HGNC Symbol;Acc:HGNC:9021]"	GO:0014870;GO:0031012;GO:0061621;GO:0001889;GO:0044281;GO:0005929;GO:0032868;GO:0001666;GO:0006096;GO:0005737;GO:0030955;GO:0031982;GO:0043209;GO:0005634;GO:0000287;GO:0005739;GO:0010033;GO:0042866;GO:0007584;GO:0005524;GO:0031100;GO:0044822;GO:0016301;GO:0003824;GO:0023026;GO:0043531;GO:0005886;GO:1903561;GO:0006006;GO:0070062;GO:0009629;GO:0005975;GO:0012501;GO:0005829;GO:0005515;GO:0043403;GO:…
KLHL13	-0.338036	0.0598599	ENSG00000003096	90293	kelch like family member 13 [Source:HGNC Symbol;Acc:HGNC:22931]""	GO:0000910;GO:0030496;GO:0016567;GO:0005515;GO:0007067;GO:0031463;GO:0004842	protein binding;mitotic nuclear division;Cul3-RING ubiquitin ligase complex;ubiquitin-protein transferase activity;protein ubiquitination;cytokinesis;midbody
CCNF	-0.344693	0.06062	ENSG00000162063	899	cyclin F [Source:HGNC Symbol;Acc:HGNC:1591]""	GO:0001890;GO:0051726;GO:0005634;GO:0000320;GO:0031146;GO:0005814;GO:0016567;GO:0010826;GO:0019005;GO:0005515;GO:0007067;GO:0051301	re-entry into mitotic cell cycle;SCF ubiquitin ligase complex;placenta development;cell division;protein binding;mitotic nuclear division;centriole;protein ubiquitination;regulation of cell cycle;negative regulation of centrosome duplication;SCF-dependent proteasomal ubiquitin-dependent protein catabolic process;nucleus
SLC16A14	1.38185	0.0612167	ENSG00000163053	151473	solute carrier family 16 member 14 [Source:HGNC Symbol;Acc:HGNC:26417]""	GO:0015718;GO:0015293;GO:0008028;GO:0016021;GO:0005886;GO:0055085	symporter activity;integral component of membrane;monocarboxylic acid transport;monocarboxylic acid transmembrane transporter activity;transmembrane transport;plasma membrane
MAP1LC3B	0.320301	0.0612536	ENSG00000140941	81631	microtubule associated protein 1 light chain 3 beta [Source:HGNC Symbol;Acc:HGNC:13352]""	GO:0006914;GO:0006995;GO:0031090;GO:0000422;GO:0000423;GO:0008017;GO:0031410;GO:0005829;GO:0016236;GO:0005776;GO:0005739;GO:0000045;GO:0031625;GO:0012505;GO:0005515;GO:0005622;GO:0005874;GO:0005930;GO:1903146;GO:0000421	axoneme;macroautophagy;autophagosome membrane;cytosol;protein binding;regulation of mitophagy;intracellular;macromitophagy;organelle membrane;endomembrane system;cytoplasmic vesicle;microtubule;autophagosome assembly;ubiquitin protein ligase binding;autophagosome;mitophagy;mitochondrion;cellular response to nitrogen starvation;autophagy;microtubule binding
TSNAX	0.376013	0.0612536	ENSG00000116918	7257	translin-associated factor X [Source:HGNC Symbol;Acc:HGNC:12380]""	GO:0008565;GO:0005794;GO:0043565;GO:0005634;GO:0044822;GO:0030154;GO:0007283;GO:0007275;GO:0010467;GO:0031047;GO:0005515;GO:0003677;GO:0015031;GO:0048471;GO:0046872;GO:0005829	multicellular organismal development;protein transporter activity;Golgi apparatus;cytosol;protein binding;DNA binding;cell differentiation;poly(A) RNA binding;perinuclear region of cytoplasm;sequence-specific DNA binding;gene silencing by RNA;protein transport;nucleus;spermatogenesis;gene expression;metal ion binding
RAP2B	0.297534	0.0612536	ENSG00000181467	5912	RAP2B"	member of RAS oncogene family [Source:HGNC Symbol;Acc:HGNC:9862]"	GO:0055038;GO:0031954;GO:0055037;GO:0007165;GO:0005923;GO:0070062;GO:0016020;GO:0061097;GO:0005525;GO:0030336;GO:0044291;GO:0019904;GO:0005886;GO:0007264;GO:0030168;GO:0005829;GO:0045121;GO:0005622;GO:0019003;GO:0005515;GO:0015031;GO:0070527;GO:0032486
THOP1	-0.353406	0.0617526	ENSG00000172009	7064	thimet oligopeptidase 1 [Source:HGNC Symbol;Acc:HGNC:11793]""	GO:0004222;GO:0042277;GO:0005515;GO:0006508;GO:0005758;GO:0006518;GO:0046872;GO:0008233;GO:0008237	mitochondrial intermembrane space;peptidase activity;protein binding;metalloendopeptidase activity;peptide binding;metal ion binding;metallopeptidase activity;proteolysis;peptide metabolic process
DDR1	-0.250578	0.0627358	ENSG00000204580	780	discoidin domain receptor tyrosine kinase 1 [Source:HGNC Symbol;Acc:HGNC:2730]""	;GO:0061302;GO:0007595;GO:0038062;GO:0018108;GO:0007169;GO:0046777;GO:0070062;GO:0038083;GO:0016021;GO:0016020;GO:0038063;GO:0004714;GO:0060444;GO:0004713;GO:0004672;GO:0046872;GO:0005524;GO:0043583;GO:0008285;GO:0006468;GO:0014909;GO:0031100;GO:0016323;GO:0001558;GO:0005887;GO:0005886;GO:0007155;GO:0060749;GO:0005615;GO:0043235;GO:0007565;GO:0010715;GO:0001952;GO:0044319;GO:0030198;GO:0043588;GO…	regulation of cell-matrix adhesion;skin development;;protein kinase activity;protein tyrosine kinase activity;collagen binding;negative regulation of cell proliferation;plasma membrane;organ regeneration;extracellular space;wound healing;protein binding;ear development;receptor complex;peptidyl-tyrosine phosphorylation;metal ion binding;membrane;cell adhesion;embryo implantation;protein autophosp…
SAMD1	-0.379336	0.0629052	ENSG00000141858	NA	sterile alpha motif domain containing 1 [Source:HGNC Symbol;Acc:HGNC:17958]""	GO:0005515	protein binding
LIG4	0.488027	0.0631587	ENSG00000174405	3981	ligase IV"	DNA	ATP-dependent [Source:HGNC Symbol;Acc:HGNC:6601]"
SNAI1	1.36259	0.0632521	ENSG00000124216	6615	snail family zinc finger 1 [Source:HGNC Symbol;Acc:HGNC:11128]""	GO:0007498;GO:1902230;GO:0060021;GO:0060972;GO:2000810;GO:0001078;GO:0001649;GO:0005737;GO:0043565;GO:0001707;GO:0000122;GO:0005634;GO:0046872;GO:0003198;GO:0061314;GO:0030335;GO:0060536;GO:0060707;GO:0019900;GO:0045892;GO:0045893;GO:0031069;GO:0010957;GO:0001227;GO:0016477;GO:0010718;GO:0060806;GO:0001837;GO:0006357;GO:0000977;GO:0005515;GO:0043518	palate development;cytoplasm;negative regulation of transcription from RNA polymerase II promoter;trophoblast giant cell differentiation;cartilage morphogenesis;regulation of transcription from RNA polymerase II promoter;kinase binding;positive regulation of epithelial to mesenchymal transition;negative regulation of intrinsic apoptotic signaling pathway in response to DNA damage;cell migration;p…
FAM173A	-0.428785	0.0633389	ENSG00000103254	65990	family with sequence similarity 173 member A [Source:HGNC Symbol;Acc:HGNC:14152]""	GO:0016021	integral component of membrane
HSPA5	-0.212198	0.0633762	ENSG00000044574	3309	heat shock protein family A (Hsp70) member 5 [Source:HGNC Symbol;Acc:HGNC:5238]""	GO:0016020;GO:0005783;GO:0021589;GO:0035437;GO:0005788;GO:0007596;GO:0019899;GO:0005789;GO:0030176;GO:0021762;GO:0005739;GO:0016887;GO:0034663;GO:0005925;GO:1901998;GO:0008180;GO:0001948;GO:0044267;GO:0006987;GO:0070062;GO:0006983;GO:0043209;GO:0002576;GO:0051087;GO:0071353;GO:0051082;GO:0043066;GO:0005509;GO:0005886;GO:0005790;GO:0043022;GO:0005524;GO:1990440;GO:0030335;GO:0071236;GO:0031398;GO:…	endoplasmic reticulum-Golgi intermediate compartment;glycoprotein binding;cellular response to antibiotic;misfolded protein binding;endoplasmic reticulum chaperone complex;positive regulation of protein ubiquitination;smooth endoplasmic reticulum;ER-associated ubiquitin-dependent protein catabolic process;maintenance of protein localization in endoplasmic reticulum;ATF6-mediated unfolded protein …
ADAM15	-0.272764	0.0635345	ENSG00000143537	8751	ADAM metallopeptidase domain 15 [Source:HGNC Symbol;Acc:HGNC:193]""	GO:0030308;GO:0005178;GO:0042246;GO:0017124;GO:0008584;GO:0007160;GO:0001669;GO:0008270;GO:0001525;GO:0008237;GO:0070062;GO:0016021;GO:1900121;GO:0006508;GO:0022617;GO:0045087;GO:0030336;GO:0004222;GO:0009986;GO:0060317;GO:0005912;GO:0005886;GO:0042995;GO:0007229;GO:0001953;GO:0030574;GO:0070528;GO:0030198;GO:0005515	male gonad development;zinc ion binding;negative regulation of receptor binding;negative regulation of cell migration;cell surface;adherens junction;proteolysis;cell projection;negative regulation of cell-matrix adhesion;innate immune response;cardiac epithelial to mesenchymal transition;protein binding;metalloendopeptidase activity;integrin-mediated signaling pathway;plasma membrane;extracellula…
TRIM49B	5.4261	0.0642963	ENSG00000182053	283116	tripartite motif containing 49B [Source:HGNC Symbol;Acc:HGNC:42955]""	GO:0008270;GO:0005515;GO:0005622	protein binding;intracellular;zinc ion binding
CADM3	2.52011	0.0642963	ENSG00000162706	57863	cell adhesion molecule 3 [Source:HGNC Symbol;Acc:HGNC:17601]""	GO:0008037;GO:0007156;GO:0005911;GO:0005515;GO:0034332;GO:0005102;GO:0008104;GO:0005913;GO:0004872;GO:0045216;GO:0005886;GO:0005887;GO:0007157;GO:0050839;GO:0034329;GO:0042803	adherens junction organization;protein localization;protein homodimerization activity;cell-cell adherens junction;receptor binding;integral component of plasma membrane;protein binding;cell junction assembly;cell-cell junction organization;heterophilic cell-cell adhesion via plasma membrane cell adhesion molecules;cell recognition;cell adhesion molecule binding;homophilic cell adhesion via plasma…
LILRA3	3.32776	0.0642963	ENSG00000273884	11026	leukocyte immunoglobulin-like receptor"	subfamily A (without TM domain)	member 3 [Source:HGNC Symbol;Acc:HGNC:6604]"
KCNV1	2.62281	0.0642963	ENSG00000164794	27012	potassium channel"	voltage gated modifier subfamily V	member 1 [Source:HGNC Symbol;Acc:HGNC:18861]"
PMPCA	-0.318612	0.0645345	ENSG00000165688	23203	peptidase (mitochondrial processing) alpha [Source:HGNC Symbol;Acc:HGNC:18667]""	GO:0044267;GO:0004175;GO:0004222;GO:0005615;GO:0005743;GO:0006626;GO:0006627;GO:0005739;GO:0003824;GO:0008270;GO:0008152;GO:0005759;GO:0006508;GO:0046872	extracellular space;cellular protein metabolic process;endopeptidase activity;mitochondrial inner membrane;catalytic activity;metalloendopeptidase activity;mitochondrial matrix;zinc ion binding;metabolic process;protein processing involved in protein targeting to mitochondrion;metal ion binding;mitochondrion;protein targeting to mitochondrion;proteolysis
PPP1R12A	0.406858	0.0645837	ENSG00000058272	4659	protein phosphatase 1 regulatory subunit 12A [Source:HGNC Symbol;Acc:HGNC:7618]""	GO:0015629;GO:0000086;GO:0006470;GO:0030155;GO:0035690;GO:0007165;GO:0004871;GO:0004857;GO:0005925;GO:0072357;GO:0043086;GO:0030018;GO:0005737;GO:0005813;GO:0031672;GO:0005654;GO:0071889;GO:0046822;GO:0019208;GO:0000278;GO:0007067;GO:0035508;GO:0035507;GO:0051297;GO:0050790;GO:0019901;GO:0007264;GO:0000776;GO:0005829;GO:0004721;GO:0045944;GO:0005515;GO:0043292	mitotic cell cycle;signal transduction;contractile fiber;centrosome organization;cytosol;cytoplasm;regulation of catalytic activity;positive regulation of myosin-light-chain-phosphatase activity;14-3-3 protein binding;kinetochore;protein binding;centrosome;negative regulation of catalytic activity;enzyme inhibitor activity;focal adhesion;signal transducer activity;PTW/PP1 phosphatase complex;prot…
PAQR4	-0.327438	0.0647533	ENSG00000162073	124222	progestin and adipoQ receptor family member IV [Source:HGNC Symbol;Acc:HGNC:26386]""	GO:0016021;GO:0004872	receptor activity;integral component of membrane
ZNF551	0.675073	0.0651123	ENSG00000204519	90233	zinc finger protein 551 [Source:HGNC Symbol;Acc:HGNC:25108]""	GO:0003700;GO:0005634;GO:0005622;GO:0006355;GO:0000977;GO:0003676;GO:0046872;GO:0006351	nucleic acid binding;transcription factor activity;transcription;intracellular;regulation of transcription;nucleus;metal ion binding;RNA polymerase II regulatory region sequence-specific DNA binding
CHP2	5.39684	0.0652007	ENSG00000166869	63928	calcineurin-like EF-hand protein 2 [Source:HGNC Symbol;Acc:HGNC:24927]""	GO:0008284;GO:0005737;GO:0010922;GO:0005886;GO:0071277;GO:0015031;GO:0045944;GO:0005509;GO:0005515;GO:0070886;GO:0042307;GO:0005634	calcium ion binding;positive regulation of calcineurin-NFAT signaling cascade;protein binding;cytoplasm;nucleus;positive regulation of transcription from RNA polymerase II promoter;protein transport;positive regulation of cell proliferation;cellular response to calcium ion;positive regulation of phosphatase activity;positive regulation of protein import into nucleus;plasma membrane
FAM195A	-0.460289	0.0652007	ENSG00000172366	84331	family with sequence similarity 195 member A [Source:HGNC Symbol;Acc:HGNC:14142]""	;GO:0005515	;protein binding
KRT19	-0.248814	0.0652007	ENSG00000171345	3880	keratin 19"	type I [Source:HGNC Symbol;Acc:HGNC:6436]"	GO:0030018;GO:0007219;GO:0005882;GO:0005200;GO:0042383;GO:0070062;GO:0060706;GO:1990357;GO:0016010;GO:0005198;GO:0032403;GO:0008307;GO:0071944;GO:0045214;GO:0005515;GO:0016032;GO:0005886;GO:0043627;GO:0043034
MT-ND1	0.22474	0.0652007	ENSG00000198888	4535	mitochondrially encoded NADH:ubiquinone oxidoreductase core subunit 1 [Source:HGNC Symbol;Acc:HGNC:7455]""	GO:0033194;GO:0008137;GO:0016021;GO:0016020;GO:0042493;GO:0044237;GO:0006120;GO:0005743;GO:0014070;GO:0005739;GO:0005747;GO:0005515;GO:0022904;GO:0030425;GO:0031966;GO:0043025;GO:0055114;GO:0044281	mitochondrial inner membrane;protein binding;NADH dehydrogenase (ubiquinone) activity;oxidation-reduction process;small molecule metabolic process;integral component of membrane;neuronal cell body;dendrite;response to drug;mitochondrial respiratory chain complex I;respiratory electron transport chain;membrane;mitochondrion;response to hydroperoxide;response to organic cyclic compound;mitochondria…
ZDHHC12	-0.418242	0.0652007	ENSG00000160446	84885	zinc finger"	DHHC-type containing 12 [Source:HGNC Symbol;Acc:HGNC:19159]"	GO:0005794;GO:0018345;GO:0016021;GO:0008270;GO:0008152;GO:0019706;GO:0016409;GO:0005783
EFNB2	0.309809	0.0662332	ENSG00000125266	1948	ephrin-B2 [Source:HGNC Symbol;Acc:HGNC:3227]""	GO:0046718;GO:0007267;GO:0050920;GO:0007411;GO:0005925;GO:0072178;GO:0009653;GO:0016020;GO:0001945;GO:0048514;GO:0046875;GO:0031295;GO:0009887;GO:2000727;GO:0005887;GO:0005886;GO:0007155;GO:0048013;GO:0010839;GO:0001618;GO:0002042;GO:0005515;GO:0005102	positive regulation of cardiac muscle cell differentiation;anatomical structure morphogenesis;cell-cell signaling;plasma membrane;protein binding;axon guidance;T cell costimulation;focal adhesion;nephric duct morphogenesis;blood vessel morphogenesis;cell adhesion;regulation of chemotaxis;viral entry into host cell;ephrin receptor signaling pathway;lymph vessel development;ephrin receptor binding;…
VEGFB	-0.450977	0.0662332	ENSG00000173511	7423	vascular endothelial growth factor B [Source:HGNC Symbol;Acc:HGNC:12681]""	GO:0042056;GO:0007596;GO:0010629;GO:0035470;GO:0043524;GO:0060976;GO:0050918;GO:0060754;GO:0001525;GO:0051897;GO:0043183;GO:0008083;GO:0031093;GO:0060048;GO:0002576;GO:0016020;GO:0043066;GO:0042803;GO:0050930;GO:0048010;GO:0008201;GO:0030168;GO:0005615;GO:0007507;GO:0046982;GO:0006493;GO:0050731;GO:0030949;GO:0042493;GO:0005622;GO:0001938;GO:0051781;GO:0005576;GO:0005515;GO:0070374	protein homodimerization activity;cardiac muscle contraction;positive regulation of vascular wound healing;protein heterodimerization activity;induction of positive chemotaxis;growth factor activity;positive regulation of vascular endothelial growth factor receptor signaling pathway;platelet degranulation;positive regulation of endothelial cell proliferation;extracellular space;positive regulatio…
SDCBP	0.249019	0.0662332	ENSG00000137575	6386	syndecan binding protein [Source:HGNC Symbol;Acc:HGNC:10662]""	GO:0008022;GO:0006612;GO:0030036;GO:0005789;GO:1903553;GO:0005895;GO:0007411;GO:0035556;GO:0005925;GO:0007265;GO:0001948;GO:0005856;GO:0050839;GO:0070062;GO:0005615;GO:0005634;GO:0016020;GO:0019838;GO:0072562;GO:0005886;GO:0045545;GO:0046875;GO:0042802;GO:0042803;GO:0006930;GO:0005737;GO:0005137;GO:0042043;GO:0046330;GO:0005912;GO:0007268;GO:0048013;GO:1903561;GO:1903543;GO:0042470;GO:0042327;GO:…	glycoprotein binding;intracellular signal transduction;positive regulation of JNK cascade;substrate-dependent cell migration;cytosol;blood microparticle;protein targeting to membrane;protein heterodimerization activity;extracellular vesicle;protein N-terminus binding;adherens junction;cytoskeleton;plasma membrane;protein homodimerization activity;extracellular space;melanosome;interleukin-5 recep…
SDC4	0.251593	0.0662332	ENSG00000124145	6385	syndecan 4 [Source:HGNC Symbol;Acc:HGNC:10661]""	GO:0030204;GO:0030203;GO:0005080;GO:0001657;GO:1903553;GO:0044281;GO:0005925;GO:0001523;GO:0051894;GO:0043202;GO:0070062;GO:0051496;GO:0010762;GO:0001843;GO:0016477;GO:0001968;GO:0005796;GO:0009986;GO:0007603;GO:0060122;GO:0042060;GO:0005887;GO:0005886;GO:1903543;GO:0005975;GO:0045121;GO:0070053;GO:0030198;GO:0043034;GO:0005515;GO:0045860;GO:0006027;GO:0006024	neural tube closure;carbohydrate metabolic process;protein kinase C binding;glycosaminoglycan metabolic process;Golgi lumen;cell surface;plasma membrane;lysosomal lumen;cell migration;protein binding;positive regulation of exosomal secretion;costamere;small molecule metabolic process;positive regulation of stress fiber assembly;phototransduction;focal adhesion;thrombospondin receptor activity;reg…
FEN1	-0.337828	0.0662332	ENSG00000168496	2237	flap structure-specific endonuclease 1 [Source:HGNC Symbol;Acc:HGNC:3650]""	GO:0017108;GO:0007613;GO:0000781;GO:0090305;GO:0005739;GO:0000784;GO:0003677;GO:0009650;GO:0005634;GO:0000723;GO:0000722;GO:0008409;GO:0006302;GO:0000724;GO:0004527;GO:0016020;GO:0004523;GO:0005654;GO:0006260;GO:0003690;GO:0090502;GO:0006284;GO:0000278;GO:0006281;GO:0016788;GO:0003824;GO:0005886;GO:0008309;GO:0043234;GO:0004518;GO:0004519;GO:0006271;GO:0005730;GO:0032201;GO:0043137;GO:0005515;GO:…	mitotic cell cycle;damaged DNA binding;hydrolase activity;DNA replication;endonuclease activity;base-excision repair;nuclease activity;mitochondrion;chromosome;protein binding;DNA binding;double-strand break repair via homologous recombination;UV protection;nucleoplasm;plasma membrane;telomere maintenance via semi-conservative replication;DNA strand elongation involved in DNA replication;DNA repa…
SORBS1	0.554778	0.0666055	ENSG00000095637	10580	sorbin and SH3 domain containing 1 [Source:HGNC Symbol;Acc:HGNC:14565]""	GO:0048041;GO:0007160;GO:0046326;GO:0032869;GO:0005924;GO:0090004;GO:0005070;GO:0001725;GO:0005899;GO:0009967;GO:0005634;GO:0003779;GO:0015758;GO:0045725;GO:0016363;GO:0043149;GO:0005737;GO:0008286;GO:0005925;GO:0006936;GO:0005158;GO:0005915;GO:0005913;GO:0005886;GO:0046889;GO:0008092;GO:0005829;GO:0045121;GO:0005515;GO:0005813;GO:0005654	cell-substrate adherens junction;stress fiber;nuclear matrix;cytosol;cytoplasm;positive regulation of glycogen biosynthetic process;centrosome;focal adhesion assembly;glucose transport;protein binding;positive regulation of establishment of protein localization to plasma membrane;nucleoplasm;focal adhesion;cytoskeletal protein binding;plasma membrane;insulin receptor complex;positive regulation o…
TAF1D	0.429928	0.0666152	ENSG00000166012	79101	TATA-box binding protein associated factor"	RNA polymerase I	D [Source:HGNC Symbol;Acc:HGNC:28759]"
CSNK1G2	-0.353239	0.0667475	ENSG00000133275	1455	casein kinase 1"	gamma 2 [Source:HGNC Symbol;Acc:HGNC:2455]"	GO:0030148;GO:0016020;GO:0006468;GO:0018105;GO:0042277;GO:0090263;GO:0005829;GO:0016055;GO:0051219;GO:0046777;GO:0004674;GO:0044281;GO:0005515;GO:0004672;GO:0001948;GO:0000287;GO:0006665;GO:0005524;GO:0007165
PELI1	0.537558	0.0667475	ENSG00000197329	57162	pellino E3 ubiquitin protein ligase 1 [Source:HGNC Symbol;Acc:HGNC:8827]""	GO:0042130;GO:0050868;GO:0034134;GO:0038123;GO:0038124;GO:0008063;GO:0032496;GO:0070936;GO:0000209;GO:0061630;GO:0005634;GO:0031398;GO:0002224;GO:0043123;GO:0030890;GO:0045087;GO:0050871;GO:0034162;GO:0034145;GO:0034146;GO:0034166;GO:0034141;GO:0034142;GO:0004842;GO:0002755;GO:0005829;GO:0032088;GO:0043331;GO:0005515;GO:0016874;GO:0001819	cytosol;positive regulation of protein ubiquitination;positive regulation of toll-like receptor 4 signaling pathway;response to lipopolysaccharide;MyD88-dependent toll-like receptor signaling pathway;toll-like receptor 4 signaling pathway;toll-like receptor TLR1:TLR2 signaling pathway;toll-like receptor 9 signaling pathway;protein polyubiquitination;toll-like receptor 2 signaling pathway;protein …
PKMYT1	-0.300697	0.066843	ENSG00000127564	9088	protein kinase"	membrane associated tyrosine/threonine 1 [Source:HGNC Symbol;Acc:HGNC:29650]"	GO:0005783;GO:0000086;GO:0010923;GO:0000082;GO:0005789;GO:0007067;GO:0007049;GO:0005737;GO:0005634;GO:0016020;GO:0005654;GO:0004674;GO:0004672;GO:0007088;GO:0005524;GO:0005794;GO:0006468;GO:0000278;GO:0016301;GO:0046872;GO:0051726;GO:0000079;GO:0000139;GO:0005515;GO:0005829
TCF3	-0.298748	0.0671014	ENSG00000071564	6929	transcription factor 3 [Source:HGNC Symbol;Acc:HGNC:11633]""	GO:0033152;GO:0051149;GO:0090575;GO:0002326;GO:0003677;GO:0043425;GO:0070888;GO:0001078;GO:0070491;GO:0005737;GO:0043565;GO:0045787;GO:0031435;GO:0000122;GO:0005634;GO:0003713;GO:0070644;GO:0005654;GO:0045666;GO:0042803;GO:0005667;GO:0030890;GO:0030183;GO:0008134;GO:0000790;GO:0035326;GO:0000978;GO:0043234;GO:0044212;GO:0051091;GO:0046982;GO:2000045;GO:0003700;GO:0006355;GO:0045944;GO:0006351;GO:…	protein homodimerization activity;nucleoplasm;RNA polymerase II core promoter proximal region sequence-specific DNA binding;negative regulation of transcription from RNA polymerase II promoter;transcription coactivator activity;immunoglobulin V(D)J recombination;positive regulation of neuron differentiation;B cell lineage commitment;enhancer binding;protein binding;DNA binding;protein dimerizatio…
CLK1	0.428544	0.067314	ENSG00000013441	1195	CDC like kinase 1 [Source:HGNC Symbol;Acc:HGNC:2068]""	GO:0005737;GO:0018107;GO:0006468;GO:0018105;GO:0008283;GO:0005634;GO:0043484;GO:0018108;GO:0004674;GO:0004715;GO:0004712;GO:0004713;GO:0005515;GO:0004672;GO:0046777;GO:0005524	cytoplasm;protein phosphorylation;cell proliferation;protein binding;non-membrane spanning protein tyrosine kinase activity;peptidyl-serine phosphorylation;protein kinase activity;peptidyl-tyrosine phosphorylation;protein tyrosine kinase activity;nucleus;ATP binding;regulation of RNA splicing;protein serine/threonine kinase activity;peptidyl-threonine phosphorylation;protein autophosphorylation;p…
LAMB1	-0.332791	0.0673151	ENSG00000091136	3912	laminin subunit beta 1 [Source:HGNC Symbol;Acc:HGNC:6486]""	GO:0005201;GO:0034446;GO:0031012;GO:0031175;GO:0007411;GO:0070062;GO:0005198;GO:0005576;GO:0048471;GO:0022617;GO:0030335;GO:0021812;GO:0043259;GO:0007155;GO:0043257;GO:0035987;GO:0005615;GO:0005607;GO:0005606;GO:0005604;GO:0050679;GO:0042476;GO:0030198;GO:0005515	positive regulation of epithelial cell proliferation;neuron projection development;basement membrane;laminin-1 complex;neuronal-glial interaction involved in cerebral cortex radial glia guided migration;extracellular space;extracellular matrix;extracellular region;protein binding;axon guidance;cell adhesion;extracellular matrix disassembly;substrate adhesion-dependent cell spreading;extracellular…
MBD3	-0.322533	0.067408	ENSG00000071655	53615	methyl-CpG binding domain protein 3 [Source:HGNC Symbol;Acc:HGNC:6918]""	GO:0048568;GO:0044030;GO:0031492;GO:0000785;GO:0003677;GO:0014070;GO:0005737;GO:0032355;GO:0001701;GO:0000122;GO:0006325;GO:0005634;GO:0043044;GO:0006346;GO:0005654;GO:0016573;GO:0000980;GO:0008327;GO:0009888;GO:0000792;GO:0000790;GO:0007420;GO:0043234;GO:0007507;GO:0007568;GO:0016581;GO:0031667;GO:0006351;GO:0005515;GO:0000978;GO:0003682	nucleoplasm;cytoplasm;negative regulation of transcription from RNA polymerase II promoter;ATP-dependent chromatin remodeling;embryonic organ development;response to organic cyclic compound;aging;chromatin binding;protein binding;DNA binding;RNA polymerase II core promoter proximal region sequence-specific DNA binding;in utero embryonic development;heart development;nucleosomal DNA binding;nuclea…
BSPRY	-0.460534	0.067408	ENSG00000119411	54836	B-box and SPRY domain containing [Source:HGNC Symbol;Acc:HGNC:18232]""	GO:0016020;GO:0006816;GO:0005622;GO:0031252;GO:0008270;GO:0005515;GO:0048471	protein binding;calcium ion transport;intracellular;zinc ion binding;cell leading edge;perinuclear region of cytoplasm;membrane
CREB5	0.827676	0.0688773	ENSG00000146592	9586	cAMP responsive element binding protein 5 [Source:HGNC Symbol;Acc:HGNC:16844]""	GO:0043565;GO:0070062;GO:0003700;GO:0005634;GO:0006355;GO:0045893;GO:0005515;GO:0006366;GO:0046872;GO:0003676	transcription factor activity;positive regulation of transcription;nucleic acid binding;protein binding;regulation of transcription;nucleus;sequence-specific DNA binding;metal ion binding;extracellular exosome;transcription from RNA polymerase II promoter
CLK4	0.567374	0.0689527	ENSG00000113240	57396	CDC like kinase 4 [Source:HGNC Symbol;Acc:HGNC:13659]""	GO:0006468;GO:0005634;GO:0043484;GO:0018108;GO:0004674;GO:0004712;GO:0004713;GO:0005515;GO:0004672;GO:0046777;GO:0005524	protein phosphorylation;protein binding;protein kinase activity;peptidyl-tyrosine phosphorylation;protein tyrosine kinase activity;nucleus;ATP binding;regulation of RNA splicing;protein serine/threonine kinase activity;protein autophosphorylation;protein serine/threonine/tyrosine kinase activity
PLEKHM1	-0.400805	0.0689527	ENSG00000276358	9842	pleckstrin homology and RUN domain containing M1 [Source:HGNC Symbol;Acc:HGNC:29017]""	;GO:0006914;GO:0005622;GO:0005765;GO:0005515;GO:0015031;GO:0035556;GO:0046872;GO:0010008	;intracellular signal transduction;protein binding;intracellular;autophagy;endosome membrane;lysosomal membrane;metal ion binding;protein transport
PSMD11	-0.26794	0.0689919	ENSG00000108671	5717	proteasome 26S subunit"	non-ATPase 11 [Source:HGNC Symbol;Acc:HGNC:9556]"	GO:0000186;GO:0022624;GO:0090263;GO:0000165;GO:0038061;GO:0033209;GO:0000082;GO:0050852;GO:0006595;GO:0034641;GO:0051439;GO:0043248;GO:0000502;GO:0007411;GO:0051437;GO:0051436;GO:0008543;GO:0000209;GO:0002474;GO:0048863;GO:0005838;GO:0070062;GO:0043488;GO:0042981;GO:0006521;GO:0016020;GO:0002479;GO:0005654;GO:0010467;GO:0043066;GO:0002223;GO:0090090;GO:0008286;GO:0000278;GO:0045087;GO:0006915;GO:…
TUSC2	-0.427662	0.0689919	ENSG00000114383	11334	tumor suppressor candidate 2 [Source:HGNC Symbol;Acc:HGNC:17034]""	GO:0032700;GO:0032618;GO:0006909;GO:0005515;GO:0008283;GO:0070945;GO:0052567;GO:0048469;GO:0005739;GO:2000377;GO:0001779;GO:0050829;GO:0032733;GO:0006954;GO:0007267;GO:0071609;GO:0007049;GO:0051881	natural killer cell differentiation;chemokine (C-C motif) ligand 5 production;phagocytosis;cell proliferation;protein binding;positive regulation of interleukin-10 production;response to defense-related host reactive oxygen species production;negative regulation of interleukin-17 production;regulation of reactive oxygen species metabolic process;regulation of mitochondrial membrane potential;neut…
ZNF620	0.629382	0.0689919	ENSG00000177842	253639	zinc finger protein 620 [Source:HGNC Symbol;Acc:HGNC:28742]""	GO:0005634;GO:0005622;GO:0006355;GO:0006351;GO:0003676;GO:0003677;GO:0046872	nucleic acid binding;DNA binding;transcription;intracellular;regulation of transcription;nucleus;metal ion binding
PCDH1	-0.29353	0.0689919	ENSG00000156453	5097	protocadherin 1 [Source:HGNC Symbol;Acc:HGNC:8655]""	GO:0005911;GO:0007399;GO:0016021;GO:0016020;GO:0005515;GO:0007155;GO:0005509;GO:0005887;GO:0005886;GO:0007267;GO:0007156	calcium ion binding;cell-cell junction;integral component of plasma membrane;homophilic cell adhesion via plasma membrane adhesion molecules;cell-cell signaling;membrane;cell adhesion;protein binding;nervous system development;integral component of membrane;plasma membrane
HAS1	3.78177	0.0689919	ENSG00000105509	3036	hyaluronan synthase 1 [Source:HGNC Symbol;Acc:HGNC:4818]""	GO:0005737;GO:0030212;GO:0030213;GO:0030203;GO:0016021;GO:0016020;GO:0036120;GO:0006024;GO:0044849;GO:0044281;GO:0005887;GO:0005886;GO:0007155;GO:0005975;GO:0085029;GO:0045226;GO:0010764;GO:0050501	carbohydrate metabolic process;hyaluronan biosynthetic process;cytoplasm;hyaluronan synthase activity;small molecule metabolic process;extracellular matrix assembly;glycosaminoglycan metabolic process;glycosaminoglycan biosynthetic process;extracellular polysaccharide biosynthetic process;cellular response to platelet-derived growth factor stimulus;membrane;cell adhesion;negative regulation of fi…
XK	1.8851	0.0689919	ENSG00000047597	7504	X-linked Kx blood group [Source:HGNC Symbol;Acc:HGNC:12811]""	GO:0006865;GO:0042552;GO:0048741;GO:0005215;GO:0016021;GO:0006810;GO:0031133;GO:0005623;GO:0008361;GO:0005515;GO:0005886;GO:0010961;GO:0006874	transporter activity;myelination;amino acid transport;cellular magnesium ion homeostasis;protein binding;skeletal muscle fiber development;cell;regulation of axon diameter;regulation of cell size;transport;integral component of membrane;plasma membrane;cellular calcium ion homeostasis
PCDH20	2.76589	0.0689919	ENSG00000280165	64881	protocadherin 20 [Source:HGNC Symbol;Acc:HGNC:14257]""	GO:0044822;GO:0016020;GO:0005509;GO:0005886;GO:0007155;GO:0007156;GO:0016021	calcium ion binding;homophilic cell adhesion via plasma membrane adhesion molecules;poly(A) RNA binding;membrane;cell adhesion;integral component of membrane;plasma membrane
CCM2	-0.481871	0.0691505	ENSG00000136280	83605	cerebral cavernous malformation 2 [Source:HGNC Symbol;Acc:HGNC:21708]""	GO:0005737;GO:0001570;GO:0048839;GO:0001701;GO:0045216;GO:0035264;GO:0007507;GO:0007229;GO:0048845;GO:0001944;GO:0060837;GO:0051403;GO:0005515;GO:0001885;GO:0043234;GO:0060039;GO:0061154;GO:0001568	multicellular organism growth;endothelial tube morphogenesis;pericardium development;inner ear development;vasculogenesis;stress-activated MAPK cascade;protein binding;blood vessel endothelial cell differentiation;endothelial cell development;protein complex;cell-cell junction organization;integrin-mediated signaling pathway;in utero embryonic development;cytoplasm;venous blood vessel morphogenes…
GLRX5	-0.343151	0.0691505	ENSG00000182512	51218	glutaredoxin 5 [Source:HGNC Symbol;Acc:HGNC:20134]""	GO:0043025;GO:0005634;GO:0051537;GO:0005739;GO:0030425;GO:0005759;GO:0030097;GO:0045454;GO:0046872;GO:0015035;GO:0055114;GO:0009055	hemopoiesis;dendrite;2 iron;mitochondrial matrix;neuronal cell body;mitochondrion;protein disulfide oxidoreductase activity;nucleus;oxidation-reduction process;electron carrier activity;metal ion binding;cell redox homeostasis
S1PR3	0.575989	0.0691505	ENSG00000213694	1903	sphingosine-1-phosphate receptor 3 [Source:HGNC Symbol;Acc:HGNC:3167]""	GO:0008284;GO:0005178;GO:0004930;GO:0003376;GO:0005515;GO:0038036;GO:0032651;GO:0005829;GO:0007204;GO:0006954;GO:0008289;GO:0001816;GO:0007219;GO:0005887;GO:0005886;GO:1903141;GO:0007193;GO:0009653;GO:0007186;GO:0016021	adenylate cyclase-inhibiting G-protein coupled receptor signaling pathway;integrin binding;Notch signaling pathway;lipid binding;sphingosine-1-phosphate receptor activity;integral component of plasma membrane;protein binding;regulation of interleukin-1 beta production;negative regulation of establishment of endothelial barrier;cytokine production;cytosol;sphingosine-1-phosphate signaling pathway;…
RSRC2	0.364531	0.0699629	ENSG00000111011	65117	arginine/serine-rich coiled-coil 2 [Source:HGNC Symbol;Acc:HGNC:30559]""	GO:0044822;GO:0005515	poly(A) RNA binding;protein binding
HOXB8	-0.313723	0.0699629	ENSG00000120068	3218	homeobox B8 [Source:HGNC Symbol;Acc:HGNC:5119]""	GO:0048705;GO:0043565;GO:0007625;GO:0009952;GO:0048704;GO:0003700;GO:0005634;GO:0021516;GO:0007275;GO:0006355;GO:0045638;GO:0006351;GO:0003677;GO:0019233;GO:0008344	transcription factor activity;embryonic skeletal system morphogenesis;multicellular organismal development;skeletal system morphogenesis;transcription;DNA binding;regulation of transcription;adult locomotory behavior;sensory perception of pain;nucleus;sequence-specific DNA binding;anterior/posterior pattern specification;dorsal spinal cord development;grooming behavior;negative regulation of myel…
EFS	-0.932933	0.0700676	ENSG00000100842	10278	embryonal Fyn-associated substrate [Source:HGNC Symbol;Acc:HGNC:16898]""	GO:0005737;GO:0017124;GO:0019904;GO:0005515;GO:0007155;GO:0035556	intracellular signal transduction;protein domain specific binding;protein binding;SH3 domain binding;cytoplasm;cell adhesion
INSM1	5.38171	0.0704637	ENSG00000173404	3642	insulinoma associated 1 [Source:HGNC Symbol;Acc:HGNC:6090]""	GO:0031018;GO:0030154;GO:0031490;GO:0061104;GO:0001078;GO:0007049;GO:0042421;GO:0005654;GO:0003309;GO:0000122;GO:0003323;GO:0005634;GO:0071158;GO:0046872;GO:0042826;GO:0010468;GO:0008284;GO:0008285;GO:0030335;GO:0030332;GO:0017053;GO:0061549;GO:0045597;GO:0035270;GO:0001047;GO:0003358;GO:0043254;GO:0000978;GO:0003310;GO:0003700;GO:0060290;GO:2000179;GO:0006351;GO:0005515;GO:0001933	negative regulation of protein phosphorylation;type B pancreatic cell development;nucleoplasm;positive regulation of cell differentiation;transcriptional repressor complex;sympathetic ganglion development;pancreatic A cell differentiation;core promoter binding;transcription factor activity;transcription;RNA polymerase II core promoter proximal region sequence-specific DNA binding;negative regulat…
RPN1	-0.224549	0.0705183	ENSG00000163902	6184	ribophorin I [Source:HGNC Symbol;Acc:HGNC:10381]""	GO:0006412;GO:0042470;GO:0016021;GO:0005791;GO:0005783;GO:0006486;GO:0044267;GO:0005789;GO:0043687;GO:0016020;GO:0044822;GO:0006614;GO:0006464;GO:0008250;GO:0010467;GO:0005515;GO:0004579;GO:0018279	endoplasmic reticulum membrane;rough endoplasmic reticulum;cellular protein metabolic process;oligosaccharyltransferase complex;protein binding;endoplasmic reticulum;cellular protein modification process;protein N-linked glycosylation via asparagine;poly(A) RNA binding;protein glycosylation;SRP-dependent cotranslational protein targeting to membrane;membrane;post-translational protein modificatio…
SELE	5.36157	0.0706043	ENSG00000007908	6401	selectin E [Source:HGNC Symbol;Acc:HGNC:10718]""	GO:0045121;GO:0007596;GO:0005901;GO:0050900;GO:0050901;GO:0005905;GO:0032496;GO:0070492;GO:0005615;GO:0016021;GO:0050727;GO:0048471;GO:0030029;GO:0019722;GO:0034612;GO:0007159;GO:0002092;GO:0006954;GO:0005886;GO:0007155;GO:0007157;GO:0002523;GO:0030863;GO:0007202;GO:0033691;GO:0004888;GO:0005515;GO:0043274;GO:0070555	transmembrane signaling receptor activity;leukocyte migration;response to lipopolysaccharide;positive regulation of receptor internalization;cortical cytoskeleton;plasma membrane;extracellular space;protein binding;activation of phospholipase C activity;sialic acid binding;heterophilic cell-cell adhesion via plasma membrane cell adhesion molecules;coated pit;regulation of inflammatory response;ce…
FGFR4	-0.337529	0.0710867	ENSG00000160867	2264	fibroblast growth factor receptor 4 [Source:HGNC Symbol;Acc:HGNC:3691]""	GO:0000186;GO:0005887;GO:2000188;GO:0018108;GO:0008284;GO:0042593;GO:0010628;GO:0016477;GO:0007411;GO:0030133;GO:0006468;GO:0008543;GO:0046777;GO:0005783;GO:0005737;GO:0016021;GO:0000165;GO:0005654;GO:0004713;GO:0004672;GO:2000573;GO:0005524;GO:0048554;GO:0005794;GO:0008286;GO:0005007;GO:0019216;GO:0045087;GO:0017134;GO:0055062;GO:0007173;GO:0005911;GO:0005886;GO:0048011;GO:0048010;GO:0007265;GO:…	endosome;fibroblast growth factor receptor signaling pathway;Golgi apparatus;fibroblast growth factor-activated receptor activity;nucleoplasm;cytoplasm;integral component of membrane;phosphate ion homeostasis;protein tyrosine kinase activity;Fc-epsilon receptor signaling pathway;positive regulation of cell proliferation;axon guidance;plasma membrane;phosphatidylinositol-mediated signaling;innate …
EIF5	0.256086	0.0712444	ENSG00000100664	1983	eukaryotic translation initiation factor 5 [Source:HGNC Symbol;Acc:HGNC:3299]""	GO:0005737;GO:0044267;GO:0006446;GO:0044822;GO:0008135;GO:0003924;GO:0006412;GO:0010467;GO:0005488;GO:0005515;GO:0005886;GO:0005525;GO:0006413;GO:0005829;GO:0003743	translation factor activity;regulation of translational initiation;cellular protein metabolic process;cytosol;protein binding;GTP binding;binding;GTPase activity;cytoplasm;poly(A) RNA binding;translation initiation factor activity;translational initiation;translation;gene expression;plasma membrane
[truncated: 17,477 more rows]
