# Supplementary material for: Enhanced Efficacy of Aurora Kinase Inhibitors in G2/M Checkpoint Deficient TP53 Mutant Uterine Carcinomas Is Linked to the Summation of LKB1–AKT–p53 Interactions
Source: Cancers (Basel). 2021 May 3;13(9):2195. doi: 10.3390/cancers13092195 (PMC8125555; doi:10.3390/cancers13092195)
Supplement: Supplementary file 1 [file cancers-13-02195-s001.zip › Lynch and Hill Supplementary Matierals/Supplementary Table S3.xlsx]

## Sheet: Table S3
Table S3: Differential expression results for 19-105 comparing vehicle to AZD1775 treatment
Gene ID	log2FoldChange	Adjusted p-value	EnsemblID	EntrezID	Gene.Description	GO.ID	GO.Term
SLC7A5	1.47105	2.02497e-154	ENSG00000103257	8140	solute carrier family 7 (amino acid transporter light chain"	L system)	member 5 [Source:HGNC Symbol;Acc:HGNC:11063]"
TXNIP	1.64686	5.57026e-135	ENSG00000265972	10628	thioredoxin interacting protein [Source:HGNC Symbol;Acc:HGNC:16952]""	GO:0071228;GO:0048008;GO:0004857;GO:0043086;GO:0007049;GO:0005737;GO:0032355;GO:0000122;GO:0005634;GO:0035872;GO:0009612;GO:0043065;GO:0005758;GO:0042127;GO:0030216;GO:0045087;GO:0006606;GO:0051592;GO:0006979;GO:0031625;GO:0042542;GO:0005829;GO:0042493;GO:0009749;GO:0051782;GO:0006351;GO:0005515;GO:0032570	keratinocyte differentiation;response to calcium ion;cytosol;cytoplasm;protein import into nucleus;mitochondrial intermembrane space;response to progesterone;response to oxidative stress;platelet-derived growth factor receptor signaling pathway;innate immune response;protein binding;positive regulation of apoptotic process;nucleotide-binding domain;negative regulation of catalytic activity;enzyme…
SLC3A2	1.47946	1.26009e-104	ENSG00000168003	6520	solute carrier family 3 (amino acid transporter heavy chain)"	member 2 [Source:HGNC Symbol;Acc:HGNC:11026]"	GO:0007596;GO:0050900;GO:0005737;GO:0043169;GO:0016049;GO:0070062;GO:0016021;GO:0016020;GO:0035725;GO:0006811;GO:0006865;GO:0060356;GO:0016324;GO:0044822;GO:0006816;GO:0003824;GO:0015827;GO:0008152;GO:0005886;GO:0009986;GO:0055085;GO:0042470;GO:0005975;GO:0005432;GO:0003725;GO:0043330;GO:0005515;GO:0015175;GO:0005634
ASNS	1.85763	1.49208e-99	ENSG00000070669	440	asparagine synthetase (glutamine-hydrolyzing) [Source:HGNC Symbol;Acc:HGNC:753]""	GO:0009636;GO:0034641;GO:0001889;GO:0044281;GO:0043200;GO:0006529;GO:0032354;GO:0006520;GO:0006541;GO:0009612;GO:0043066;GO:0005524;GO:0042803;GO:0045931;GO:0044267;GO:0036499;GO:0032870;GO:0048037;GO:0042149;GO:0008652;GO:0030968;GO:0070981;GO:0005829;GO:0031427;GO:0031667;GO:0004066;GO:0005515;GO:0009416	asparagine synthase (glutamine-hydrolyzing) activity;protein homodimerization activity;cellular response to hormone stimulus;cytosol;cofactor binding;cellular response to glucose starvation;negative regulation of apoptotic process;positive regulation of mitotic cell cycle;protein binding;endoplasmic reticulum unfolded protein response;small molecule metabolic process;response to nutrient levels;P…
ATF4	1.27803	2.71435e-98	ENSG00000128272	468	activating transcription factor 4 [Source:HGNC Symbol;Acc:HGNC:786]""	GO:0032922;GO:1990737;GO:0034198;GO:0008022;GO:1990617;GO:0043267;GO:0043522;GO:1990590;GO:0010628;GO:0043525;GO:0034644;GO:0001077;GO:0032590;GO:1990037;GO:0006094;GO:0034399;GO:0044267;GO:0006357;GO:0005634;GO:0006520;GO:0007214;GO:0005815;GO:0043065;GO:1903204;GO:0043005;GO:0006366;GO:0042789;GO:0000981;GO:1990440;GO:0007623;GO:0005667;GO:0043565;GO:0008134;GO:0032057;GO:0036499;GO:0036091;GO:…	neuron projection;intrinsic apoptotic signaling pathway in response to endoplasmic reticulum stress;positive regulation of neuron apoptotic process;negative regulation of potassium ion transport;nucleoplasm;regulation of transcription;transcriptional activator activity;protein heterodimerization activity;transcription from RNA polymerase II promoter;gamma-aminobutyric acid signaling pathway;regul…
AURKA	1.39367	3.99675e-72	ENSG00000087586	6790	aurora kinase A [Source:HGNC Symbol;Acc:HGNC:11393]""	GO:0045840;GO:0032436;GO:0000086;GO:0007049;GO:0072686;GO:0032355;GO:0000780;GO:0000226;GO:0005929;GO:0031616;GO:0007067;GO:0046777;GO:0051301;GO:1990138;GO:0032091;GO:0043203;GO:0005819;GO:0071539;GO:0009948;GO:0005813;GO:0005634;GO:1900195;GO:0005814;GO:0005815;GO:0043146;GO:0004674;GO:0043066;GO:0004712;GO:0005876;GO:0004672;GO:0032465;GO:0007100;GO:0048471;GO:0032133;GO:0051297;GO:0005524;GO:…	mitotic cell cycle;spindle midzone;positive regulation of proteasomal ubiquitin-dependent protein catabolic process;axon hillock;microtubule cytoskeleton;cytosol;mitotic spindle organization;chromosome passenger complex;histone-serine phosphorylation;spindle assembly involved in female meiosis I;centrosome;spindle;mitotic centrosome separation;protein localization to centrosome;negative regulatio…
TNFAIP3	2.04713	5.17644e-69	ENSG00000118503	7128	TNF alpha induced protein 3 [Source:HGNC Symbol;Acc:HGNC:11896]""	GO:1902042;GO:0045824;GO:0050869;GO:0032480;GO:2000349;GO:0071108;GO:0010803;GO:0072666;GO:0050727;GO:0061043;GO:0008270;GO:0007166;GO:0003677;GO:0033209;GO:0071222;GO:0070936;GO:0006955;GO:0005737;GO:0050728;GO:0070062;GO:0019900;GO:0032495;GO:0004842;GO:0005634;GO:0070433;GO:0035872;GO:0035871;GO:0032703;GO:0002020;GO:0043124;GO:0031397;GO:0034148;GO:0016579;GO:0032720;GO:0070536;GO:1903364;GO:…	negative regulation of interleukin-2 production;DNA binding;negative regulation of B cell activation;protease binding;tumor necrosis factor-mediated signaling pathway;cytosol;cytoplasm;protein deubiquitination;regulation of tumor necrosis factor-mediated signaling pathway;regulation of defense response to virus by host;protein deubiquitination involved in ubiquitin-dependent protein catabolic pro…
GADD45A	1.53607	3.61125e-66	ENSG00000116717	1647	growth arrest and DNA damage inducible alpha [Source:HGNC Symbol;Acc:HGNC:4095]""	GO:0000185;GO:0000086;GO:0071260;GO:0006469;GO:0005737;GO:0005654;GO:0071479;GO:0005634;GO:0043065;GO:2000379;GO:1900745;GO:0006281;GO:0006915;GO:0007050;GO:0046330;GO:0001047;GO:0071850;GO:0042770;GO:0051726;GO:0000079;GO:0006950;GO:0007098;GO:0005515	cell cycle arrest;positive regulation of JNK cascade;nucleoplasm;cytoplasm;response to stress;negative regulation of protein kinase activity;activation of MAPKKK activity;core promoter binding;centrosome cycle;protein binding;positive regulation of apoptotic process;positive regulation of reactive oxygen species metabolic process;regulation of cell cycle;signal transduction in response to DNA dam…
AARS	0.947711	7.10023e-64	ENSG00000090861	16	alanyl-tRNA synthetase [Source:HGNC Symbol;Acc:HGNC:20]""	GO:0006450;GO:0006457;GO:0002161;GO:0043524;GO:0034620;GO:0003676;GO:0050905;GO:0016597;GO:0005737;GO:0043200;GO:0004813;GO:0000049;GO:0070062;GO:0050885;GO:0001942;GO:0016020;GO:0000166;GO:0010467;GO:0006400;GO:0046872;GO:0005524;GO:0008033;GO:0006419;GO:0016876;GO:0030968;GO:0005829;GO:0043039;GO:0043588;GO:0005515;GO:0006418;GO:0021680	tRNA aminoacylation for protein translation;tRNA aminoacylation;cytosol;cytoplasm;alanyl-tRNA aminoacylation;nucleotide binding;cellular response to unfolded protein;protein binding;endoplasmic reticulum unfolded protein response;protein folding;amino acid binding;metal ion binding;membrane;gene expression;tRNA processing;ATP binding;alanine-tRNA ligase activity;cerebellar Purkinje cell layer dev…
KIF2C	1.2071	2.97295e-61	ENSG00000142945	11004	kinesin family member 2C [Source:HGNC Symbol;Acc:HGNC:6393]""	GO:0035371;GO:0007596;GO:0016887;GO:0005871;GO:0007067;GO:0005874;GO:0051301;GO:0030951;GO:0005634;GO:0016020;GO:0007080;GO:0000776;GO:0019237;GO:0005524;GO:0015630;GO:0000278;GO:0019886;GO:0008283;GO:0008017;GO:0051010;GO:0005881;GO:0008152;GO:0007264;GO:0000775;GO:0051983;GO:0000777;GO:0005829;GO:0007018;GO:0007019;GO:0003777;GO:0005515	establishment or maintenance of microtubule cytoskeleton polarity;mitotic cell cycle;microtubule cytoskeleton;cytosol;metabolic process;chromosome;kinetochore;microtubule;protein binding;cytoplasmic microtubule;ATP binding;microtubule plus-end binding;membrane;mitotic metaphase plate congression;ATPase activity;microtubule binding;kinesin complex;microtubule-based movement;antigen processing and …
STC2	1.85169	1.61719e-56	ENSG00000113739	8614	stanniocalcin 2 [Source:HGNC Symbol;Acc:HGNC:11374]""	GO:0005783;GO:0019899;GO:0010629;GO:0055074;GO:0033280;GO:0005615;GO:0071456;GO:0048471;GO:0042803;GO:0005179;GO:0005794;GO:0020037;GO:0006874;GO:0046885;GO:0043434;GO:0006979;GO:0040015;GO:0030968;GO:0007566;GO:0005576;GO:0005515;GO:2001256;GO:0046697;GO:0034976	regulation of hormone biosynthetic process;protein homodimerization activity;Golgi apparatus;negative regulation of multicellular organism growth;response to oxidative stress;regulation of store-operated calcium entry;extracellular space;extracellular region;protein binding;endoplasmic reticulum unfolded protein response;endoplasmic reticulum;heme binding;embryo implantation;response to endoplasm…
MTHFD2	1.0843	4.5259e-56	ENSG00000065911	10797	methylenetetrahydrofolate dehydrogenase (NADP+ dependent) 2"	methenyltetrahydrofolate cyclohydrolase [Source:HGNC Symbol;Acc:HGNC:7434]"	GO:0004487;GO:0009396;GO:0005615;GO:0006730;GO:0000287;GO:0004477;GO:0004488;GO:0003824;GO:0005739;GO:0055114;GO:0046653;GO:0042301
CDC20	1.01202	3.21103e-53	ENSG00000117399	991	cell division cycle 20 [Source:HGNC Symbol;Acc:HGNC:1723]""	GO:0008022;GO:0019899;GO:0090129;GO:0051439;GO:0007067;GO:0051436;GO:0051437;GO:0007049;GO:0005737;GO:0005819;GO:0040020;GO:0005813;GO:0005634;GO:0000922;GO:0005654;GO:0051301;GO:0048471;GO:0042826;GO:0008284;GO:0043234;GO:0000278;GO:0031145;GO:0007264;GO:0051488;GO:0050773;GO:0005829;GO:0016567;GO:0005515;GO:0007094;GO:0031915;GO:0005680	mitotic cell cycle;regulation of dendrite development;nucleoplasm;cytoplasm;negative regulation of ubiquitin-protein ligase activity involved in mitotic cell cycle;protein ubiquitination;spindle;activation of anaphase-promoting complex activity;cell division;protein binding;mitotic spindle assembly checkpoint;cytosol;regulation of ubiquitin-protein ligase activity involved in mitotic cell cycle;p…
PSAT1	1.45421	3.08044e-50	ENSG00000135069	29968	phosphoserine aminotransferase 1 [Source:HGNC Symbol;Acc:HGNC:19129]""	GO:0004648;GO:0008652;GO:0006564;GO:0070062;GO:0005829;GO:0005737;GO:0034641;GO:0044281;GO:0008615	cytosol;cellular amino acid biosynthetic process;O-phospho-L-serine:2-oxoglutarate aminotransferase activity;cellular nitrogen compound metabolic process;cytoplasm;pyridoxine biosynthetic process;small molecule metabolic process;L-serine biosynthetic process;extracellular exosome
PCK2	1.72064	3.23848e-49	ENSG00000100889	5106	phosphoenolpyruvate carboxykinase 2 (mitochondrial) [Source:HGNC Symbol;Acc:HGNC:8725]""	GO:0046872;GO:0005975;GO:0070062;GO:0016310;GO:0016301;GO:0005739;GO:0004613;GO:0004611;GO:0044281;GO:0005515;GO:0005759;GO:0017076;GO:0006006;GO:0006094;GO:0005525	carbohydrate metabolic process;phosphoenolpyruvate carboxykinase activity;phosphoenolpyruvate carboxykinase (GTP) activity;protein binding;gluconeogenesis;mitochondrial matrix;phosphorylation;small molecule metabolic process;glucose metabolic process;kinase activity;metal ion binding;GTP binding;mitochondrion;extracellular exosome;purine nucleotide binding
TRIB3	1.40264	1.64155e-48	ENSG00000101255	57761	tribbles pseudokinase 3 [Source:HGNC Symbol;Acc:HGNC:16228]""	GO:0032436;GO:0006468;GO:0019899;GO:0043405;GO:0044281;GO:0032869;GO:0008543;GO:0055106;GO:0000122;GO:0032092;GO:0031434;GO:0005634;GO:0003714;GO:0005654;GO:1904030;GO:0004672;GO:0005524;GO:0005730;GO:0008286;GO:0006469;GO:0045087;GO:0031965;GO:1903507;GO:0004860;GO:0031625;GO:0007173;GO:0005886;GO:0048011;GO:0044255;GO:0048015;GO:0045599;GO:0019901;GO:0038095;GO:0051443;GO:0005829;GO:0070059;GO:…	intrinsic apoptotic signaling pathway in response to endoplasmic reticulum stress;nuclear membrane;regulation of glucose transport;cytosol;regulation of MAP kinase activity;negative regulation of fatty acid biosynthetic process;positive regulation of proteasomal ubiquitin-dependent protein catabolic process;transcription corepressor activity;negative regulation of protein kinase activity;negative…
VEGFA	1.09586	2.15836e-42	ENSG00000112715	7422	vascular endothelial growth factor A [Source:HGNC Symbol;Acc:HGNC:12680]""	GO:0050840;GO:0030225;GO:0030224;GO:0007596;GO:0048469;GO:0050927;GO:1903572;GO:0051894;GO:0003151;GO:0045785;GO:0016020;GO:0001822;GO:0007595;GO:0043129;GO:0030855;GO:0050930;GO:0032147;GO:0003007;GO:0043536;GO:0008360;GO:0060319;GO:0030168;GO:0050731;GO:0003169;GO:0051781;GO:0001968;GO:0060982;GO:0035924;GO:0005125;GO:0031954;GO:0031077;GO:0010628;GO:0061418;GO:0061419;GO:0008083;GO:0001569;GO:…	positive regulation of mesenchymal cell proliferation;positive regulation of neuroblast proliferation;lung development;identical protein binding;branching morphogenesis of an epithelial tube;mesoderm development;regulation of transcription from RNA polymerase II promoter;coronary artery morphogenesis;positive regulation of mast cell chemotaxis;vascular endothelial growth factor receptor 2 binding…
NR1D1	1.68734	2.27817e-41	ENSG00000126368	9572	nuclear receptor subfamily 1 group D member 1 [Source:HGNC Symbol;Acc:HGNC:7962]""	GO:0032922;GO:0071222;GO:0030154;GO:2000188;GO:0030425;GO:0008270;GO:0043401;GO:0003677;GO:0007623;GO:0003707;GO:0001078;GO:0060086;GO:0005737;GO:0043565;GO:0010871;GO:0030522;GO:0020037;GO:0000122;GO:0005634;GO:0003714;GO:0005654;GO:0010467;GO:0044321;GO:0006367;GO:0061469;GO:0004879;GO:0019216;GO:0034144;GO:0042752;GO:0045892;GO:0045893;GO:0001046;GO:0061178;GO:0045598;GO:0044212;GO:0043197;GO:…	regulation of gluconeogenesis by regulation of transcription from RNA polymerase II promoter;regulation of type B pancreatic cell proliferation;nucleoplasm;cytoplasm;negative regulation of transcription from RNA polymerase II promoter;zinc ion binding;dendrite;transcription corepressor activity;core promoter sequence-specific DNA binding;cell differentiation;glycogen biosynthetic process;transcri…
YARS	1.03309	3.54125e-41	ENSG00000134684	8565	tyrosyl-tRNA synthetase [Source:HGNC Symbol;Acc:HGNC:12840]""	GO:0005153;GO:0005737;GO:0006437;GO:0000049;GO:0005615;GO:0044822;GO:0006915;GO:0000166;GO:0010467;GO:0004812;GO:0007165;GO:0004871;GO:0006418;GO:0004832;GO:0004831;GO:0005634;GO:0005829;GO:0005524	tRNA aminoacylation for protein translation;nucleus;extracellular space;cytosol;cytoplasm;signal transduction;apoptotic process;poly(A) RNA binding;signal transducer activity;ATP binding;interleukin-8 receptor binding;tyrosyl-tRNA aminoacylation;tyrosine-tRNA ligase activity;aminoacyl-tRNA ligase activity;tRNA binding;nucleotide binding;gene expression;valine-tRNA ligase activity
EIF4EBP1	1.03095	5.67953e-41	ENSG00000187840	1978	eukaryotic translation initiation factor 4E binding protein 1 [Source:HGNC Symbol;Acc:HGNC:3288]""	GO:0030324;GO:0000082;GO:0031369;GO:0005737;GO:0044267;GO:0005634;GO:0005654;GO:0010467;GO:0071456;GO:0045931;GO:0051721;GO:0008286;GO:0030371;GO:0031333;GO:0031929;GO:0045471;GO:0008190;GO:0002931;GO:0043234;GO:0005829;GO:0005515;GO:0045947;GO:0002192;GO:0006413;GO:0006412	translation repressor activity;nucleoplasm;cytoplasm;TOR signaling;lung development;translational initiation;response to ethanol;response to ischemia;positive regulation of mitotic cell cycle;protein binding;IRES-dependent translational initiation;eukaryotic initiation factor 4E binding;negative regulation of translational initiation;protein phosphatase 2A binding;gene expression;protein complex;…
SLC1A5	0.966951	8.52397e-41	ENSG00000105281	6510	solute carrier family 1 (neutral amino acid transporter)"	member 5 [Source:HGNC Symbol;Acc:HGNC:10943]"	GO:0046718;GO:0042470;GO:0017153;GO:0016021;GO:0070062;GO:0006868;GO:0005794;GO:0006811;GO:0006865;GO:0001618;GO:0015804;GO:0006835;GO:0004872;GO:0005515;GO:0005886;GO:0005887;GO:0015175;GO:0016020;GO:0015186;GO:0055085
PHGDH	1.2776	2.92005e-40	ENSG00000092621	26227	phosphoglycerate dehydrogenase [Source:HGNC Symbol;Acc:HGNC:8923]""	GO:0021782;GO:0051287;GO:0021510;GO:0034641;GO:0044281;GO:0031175;GO:0006566;GO:0006564;GO:0006563;GO:0070062;GO:0043209;GO:0006544;GO:0006541;GO:0004617;GO:0010468;GO:0021915;GO:0009448;GO:0070314;GO:0008152;GO:0022008;GO:0009070;GO:0055114;GO:0009055;GO:0019530;GO:0008652;GO:0007420;GO:0016616;GO:0005829	neuron projection development;cytosol;metabolic process;glycine metabolic process;electron carrier activity;spinal cord development;neurogenesis;small molecule metabolic process;threonine metabolic process;myelin sheath;oxidation-reduction process;L-serine biosynthetic process;extracellular exosome;neural tube development;phosphoglycerate dehydrogenase activity;serine family amino acid biosynthet…
GARS	0.818534	1.70842e-39	ENSG00000106105	2617	glycyl-tRNA synthetase [Source:HGNC Symbol;Acc:HGNC:4162]""	GO:0006426;GO:0005737;GO:0004812;GO:0004820;GO:0070062;GO:0030141;GO:0005829;GO:0015966;GO:0005739;GO:0030424;GO:0005654;GO:0010467;GO:0005515;GO:0006418;GO:0005759;GO:0046983;GO:0000166;GO:0005524	tRNA aminoacylation for protein translation;diadenosine tetraphosphate biosynthetic process;glycyl-tRNA aminoacylation;protein dimerization activity;mitochondrial matrix;glycine-tRNA ligase activity;axon;cytosol;protein binding;secretory granule;ATP binding;cytoplasm;mitochondrion;aminoacyl-tRNA ligase activity;nucleoplasm;nucleotide binding;gene expression;extracellular exosome
TUBB	-0.695465	5.02806e-38	ENSG00000229684	203068	tubulin beta class I [Source:HGNC Symbol;Acc:HGNC:20778]""	GO:0005200;GO:0000086;GO:0032794;GO:0006928;GO:0036464;GO:0005198;GO:0005874;GO:0051225;GO:0051301;GO:0005856;GO:0070062;GO:0005634;GO:0030705;GO:0032403;GO:0005525;GO:0043234;GO:0000278;GO:0042288;GO:0003924;GO:0009987;GO:0044297;GO:0031625;GO:0019904;GO:0008152;GO:0006996;GO:0007017;GO:0005641;GO:0042267;GO:0005515;GO:0005829	cellular process;structural constituent of cytoskeleton;MHC class I protein binding;mitotic cell cycle;cytosol;movement of cell or subcellular component;metabolic process;microtubule-based process;cell body;cytoskeleton;organelle organization;cell division;protein binding;ubiquitin protein ligase binding;GTPase activating protein binding;spindle assembly;protein complex binding;protein complex;cy…
CDH6	-0.966935	3.73226e-36	ENSG00000113361	1004	cadherin 6"	type 2	K-cadherin (fetal kidney) [Source:HGNC Symbol;Acc:HGNC:1765]"
SLC6A9	1.59232	5.00058e-36	ENSG00000196517	6536	solute carrier family 6 (neurotransmitter transporter"	glycine)	member 9 [Source:HGNC Symbol;Acc:HGNC:11056]"
HMMR	1.45367	2.84382e-35	ENSG00000072571	3161	hyaluronan-mediated motility receptor (RHAMM) [Source:HGNC Symbol;Acc:HGNC:5012]""	GO:0005737;GO:0030212;GO:0030214;GO:0005540;GO:0009986;GO:0016020;GO:0044281;GO:0005515;GO:0005886;GO:0030203;GO:0005975	protein binding;carbohydrate metabolic process;small molecule metabolic process;cytoplasm;glycosaminoglycan metabolic process;hyaluronan metabolic process;hyaluronan catabolic process;membrane;cell surface;hyaluronic acid binding;plasma membrane
PPP1R15A	1.26838	3.3512e-33	ENSG00000087074	23645	protein phosphatase 1 regulatory subunit 15A [Source:HGNC Symbol;Acc:HGNC:14375]""	GO:0032515;GO:0005783;GO:1902310;GO:0032516;GO:0072703;GO:0035690;GO:0090648;GO:0010801;GO:0005789;GO:0071862;GO:0010628;GO:0034644;GO:0033138;GO:1903573;GO:0014070;GO:0008285;GO:0005737;GO:0070972;GO:0010955;GO:0016020;GO:0007050;GO:0000164;GO:0005739;GO:0030512;GO:0043065;GO:0045943;GO:0036496;GO:1904310;GO:0045765;GO:1904312;GO:1904314;GO:0072732;GO:1990441;GO:0005794;GO:0071236;GO:0032058;GO:…	negative regulation of transcription from RNA polymerase II promoter in response to endoplasmic reticulum stress;endoplasmic reticulum membrane;negative regulation of peptidyl-threonine phosphorylation;intrinsic apoptotic signaling pathway in response to endoplasmic reticulum stress;cell cycle arrest;protein phosphatase type 1 activator activity;Golgi apparatus;cellular response to organic cyclic…
SESN2	1.53258	3.3512e-33	ENSG00000130766	83667	sestrin 2 [Source:HGNC Symbol;Acc:HGNC:20746]""	GO:0005737;GO:0032042;GO:0006914;GO:0070328;GO:0005515;GO:0006635;GO:2000479;GO:0043491;GO:0005829;GO:0046323;GO:0005739;GO:0009749;GO:0042593;GO:0010467;GO:0006367;GO:1901031;GO:0090526;GO:0032868;GO:0001932;GO:0005634;GO:0007005	mitochondrion organization;mitochondrial DNA metabolic process;transcription initiation from RNA polymerase II promoter;response to glucose;cytosol;protein binding;protein kinase B signaling;glucose homeostasis;autophagy;triglyceride homeostasis;fatty acid beta-oxidation;nucleus;response to insulin;cytoplasm;mitochondrion;glucose import;regulation of cAMP-dependent protein kinase activity;gene ex…
BCAT1	1.03214	5.97377e-33	ENSG00000060982	586	branched chain amino-acid transaminase 1"	cytosolic [Source:HGNC Symbol;Acc:HGNC:976]"	GO:0005737;GO:0008152;GO:0008283;GO:0052654;GO:0052655;GO:0052656;GO:0000082;GO:0003824;GO:0034641;GO:0042802;GO:0044281;GO:0004084;GO:0009081;GO:0005829;GO:0009083;GO:0009082
PLK1	1.13066	1.62109e-32	ENSG00000166851	5347	polo-like kinase 1 [Source:HGNC Symbol;Acc:HGNC:9077]""	GO:0005730;GO:0018105;GO:0032436;GO:0051726;GO:0000086;GO:0071168;GO:0010800;GO:0000780;GO:0051439;GO:0051437;GO:0030071;GO:0005876;GO:0005737;GO:0007346;GO:0005819;GO:0031572;GO:0000122;GO:0000942;GO:0005634;GO:0000281;GO:0000922;GO:0005654;GO:0004674;GO:0043066;GO:0004672;GO:0010997;GO:0008017;GO:0005524;GO:0045143;GO:0000910;GO:0006468;GO:0015630;GO:0000278;GO:0007067;GO:0008283;GO:0051297;GO:…	regulation of protein binding;mitotic cell cycle;spindle midzone;positive regulation of proteasomal ubiquitin-dependent protein catabolic process;positive regulation of peptidyl-threonine phosphorylation;microtubule cytoskeleton;cytosol;cytoplasm;chromatin;regulation of mitotic metaphase/anaphase transition;mitotic nuclear envelope disassembly;protein ubiquitination;establishment of protein local…
TPX2	0.822785	2.42617e-31	ENSG00000088325	22974	TPX2"	microtubule-associated [Source:HGNC Symbol;Acc:HGNC:1249]"	GO:0005737;GO:0005654;GO:0043203;GO:0005819;GO:0008283;GO:0005634;GO:0006915;GO:0060236;GO:0061676;GO:0032147;GO:0019901;GO:0015630;GO:0090307;GO:0005524;GO:0005515;GO:0007067;GO:0000922;GO:0005874;GO:0051301;GO:0005525
CEBPB	1.00134	7.79754e-31	ENSG00000172216	1051	CCAAT/enhancer binding protein (C/EBP)"	beta [Source:HGNC Symbol;Acc:HGNC:1834]"	GO:0042130;GO:0044389;GO:0003677;GO:0007613;GO:0033598;GO:0035711;GO:0060850;GO:0001077;GO:0043524;GO:0042742;GO:0036488;GO:0045444;GO:0032496;GO:0071230;GO:0005737;GO:0043565;GO:0001541;GO:0019900;GO:0045408;GO:0005634;GO:0002432;GO:0005654;GO:0000779;GO:0045600;GO:0006366;GO:0016363;GO:0042826;GO:0042803;GO:1990440;GO:0035259;GO:0045670;GO:0030182;GO:0008134;GO:0045669;GO:0050873;GO:0035035;GO:…
ALDH1L2	1.90568	6.67779e-29	ENSG00000136010	160428	aldehyde dehydrogenase 1 family member L2 [Source:HGNC Symbol;Acc:HGNC:26777]""	GO:0019145;GO:0005737;GO:0070062;GO:0016155;GO:0006730;GO:0016620;GO:0005739;GO:0016742;GO:0003824;GO:0009058;GO:0047105;GO:0008152;GO:0008168;GO:0032259;GO:0009258;GO:0055114;GO:0016491	aminobutyraldehyde dehydrogenase activity;biosynthetic process;one-carbon metabolic process;catalytic activity;methylation;oxidoreductase activity;metabolic process;hydroxymethyl-;methyltransferase activity;4-trimethylammoniobutyraldehyde dehydrogenase activity;cytoplasm;mitochondrion;10-formyltetrahydrofolate catabolic process;oxidation-reduction process;formyltetrahydrofolate dehydrogenase acti…
LAMC1	-0.613432	8.40487e-29	ENSG00000135862	3915	laminin subunit gamma 1 [Source:HGNC Symbol;Acc:HGNC:6492]""	GO:0005606;GO:0007492;GO:0005604;GO:0050679;GO:0034446;GO:0005615;GO:0031581;GO:0043259;GO:0007411;GO:0005201;GO:0031012;GO:0030198;GO:0005515;GO:0043260;GO:0007155;GO:0005576;GO:0016477;GO:0022617;GO:0005578;GO:0006461;GO:0070062	positive regulation of epithelial cell proliferation;extracellular matrix disassembly;substrate adhesion-dependent cell spreading;extracellular matrix organization;cell migration;extracellular matrix;extracellular region;protein binding;axon guidance;hemidesmosome assembly;protein complex assembly;extracellular space;laminin-10 complex;basement membrane;extracellular matrix structural constituent…
RELB	1.25928	2.86463e-27	ENSG00000104856	5971	v-rel avian reticuloendotheliosis viral oncogene homolog B [Source:HGNC Symbol;Acc:HGNC:9956]""	GO:0032922;GO:0071470;GO:0001047;GO:0038061;GO:0033209;GO:0010628;GO:0003677;GO:0005737;GO:0000122;GO:0005634;GO:0003714;GO:0005815;GO:0005654;GO:0033256;GO:0000981;GO:0002223;GO:0019882;GO:0034097;GO:0045087;GO:0045892;GO:0006954;GO:0045063;GO:0006351;GO:0042088;GO:0003700;GO:0005829;GO:0007249;GO:0006355;GO:0006357;GO:0045944;GO:0000977;GO:0005515;GO:0032688;GO:0003682;GO:0043011	I-kappaB kinase/NF-kappaB signaling;cytosol;negative regulation of interferon-beta production;I-kappaB/NF-kappaB complex;transcription corepressor activity;regulation of transcription from RNA polymerase II promoter;T-helper 1 type immune response;core promoter binding;innate immune response;stimulatory C-type lectin receptor signaling pathway;chromatin binding;protein binding;DNA binding;respons…
WARS	0.788746	5.26344e-27	ENSG00000140105	7453	tryptophanyl-tRNA synthetase [Source:HGNC Symbol;Acc:HGNC:12729]""	GO:0005737;GO:0008285;GO:0006436;GO:0070062;GO:0005634;GO:0005829;GO:0001525;GO:0045765;GO:0000166;GO:0008152;GO:0010467;GO:0004812;GO:0005515;GO:0006418;GO:0004830;GO:0006412;GO:0005524	tRNA aminoacylation for protein translation;regulation of angiogenesis;cytosol;protein binding;metabolic process;angiogenesis;tryptophanyl-tRNA aminoacylation;ATP binding;nucleus;cytoplasm;aminoacyl-tRNA ligase activity;translation;nucleotide binding;gene expression;negative regulation of cell proliferation;tryptophan-tRNA ligase activity;extracellular exosome
MARS	0.765099	2.04162e-26	ENSG00000166986	4141	methionyl-tRNA synthetase [Source:HGNC Symbol;Acc:HGNC:6898]""	GO:0005737;GO:0004825;GO:0000049;GO:0006431;GO:0070062;GO:0005829;GO:0016020;GO:0000166;GO:0010467;GO:0004812;GO:0006418;GO:0005524	tRNA aminoacylation for protein translation;ATP binding;cytosol;cytoplasm;methionyl-tRNA aminoacylation;methionine-tRNA ligase activity;membrane;aminoacyl-tRNA ligase activity;tRNA binding;nucleotide binding;gene expression;extracellular exosome
NUSAP1	1.049	1.36278e-25	ENSG00000137804	51203	nucleolar and spindle associated protein 1 [Source:HGNC Symbol;Acc:HGNC:18538]""	GO:0005737;GO:0045840;GO:0000070;GO:0005730;GO:0005819;GO:0005874;GO:0044822;GO:0000281;GO:0008017;GO:0040001;GO:0005515;GO:0003677;GO:0007076;GO:0005694;GO:0005634;GO:0005876	nucleolus;spindle microtubule;microtubule;protein binding;mitotic chromosome condensation;establishment of mitotic spindle localization;positive regulation of mitotic nuclear division;poly(A) RNA binding;mitotic cytokinesis;nucleus;cytoplasm;DNA binding;mitotic sister chromatid segregation;spindle;chromosome;microtubule binding
RBM14	1.11602	3.11285e-25	ENSG00000239306	10432	RNA binding motif protein 14 [Source:HGNC Symbol;Acc:HGNC:14219]""	GO:0003676;GO:0016592;GO:0000166;GO:0005654;GO:0030520;GO:0005730;GO:0042921;GO:0030529;GO:0016575;GO:0006260;GO:0003723;GO:0005667;GO:0006281;GO:0044822;GO:0030374;GO:0001104;GO:0046600;GO:0006310;GO:0030674;GO:0009725;GO:0045944;GO:0006351;GO:0005515;GO:0060395	nucleoplasm;RNA binding;DNA replication;RNA polymerase II transcription cofactor activity;glucocorticoid receptor signaling pathway;nucleotide binding;SMAD protein signal transduction;protein binding;poly(A) RNA binding;DNA repair;transcription factor complex;intracellular ribonucleoprotein complex;nucleolus;negative regulation of centriole replication;nucleic acid binding;response to hormone;lig…
SHMT2	0.788787	3.34615e-24	ENSG00000182199	6472	serine hydroxymethyltransferase 2 (mitochondrial) [Source:HGNC Symbol;Acc:HGNC:10852]""	GO:0008152;GO:0051289;GO:0006730;GO:0015630;GO:0044281;GO:0042645;GO:0046655;GO:0005737;GO:0006564;GO:0006563;GO:0070062;GO:0006545;GO:0006544;GO:0005634;GO:0035999;GO:0005739;GO:0016740;GO:0005759;GO:0005758;GO:0042802;GO:0008284;GO:0006767;GO:0006766;GO:0008732;GO:0016597;GO:0004372;GO:0005743;GO:0019264;GO:0005515;GO:0003682;GO:0030170	mitochondrial intermembrane space;mitochondrial nucleoid;microtubule cytoskeleton;cytoplasm;folic acid metabolic process;identical protein binding;metabolic process;glycine metabolic process;mitochondrion;pyridoxal phosphate binding;chromatin binding;protein binding;small molecule metabolic process;amino acid binding;L-serine biosynthetic process;water-soluble vitamin metabolic process;glycine bi…
CCNB1	0.827028	9.33087e-24	ENSG00000134057	891	cyclin B1 [Source:HGNC Symbol;Acc:HGNC:1579]""	GO:0055015;GO:0048565;GO:0000086;GO:0048146;GO:0000082;GO:0090266;GO:0060045;GO:0010629;GO:0051439;GO:0051437;GO:0071398;GO:0051301;GO:0005737;GO:0042246;GO:0001701;GO:0045787;GO:0000942;GO:0005634;GO:0016020;GO:0009636;GO:0009612;GO:0000922;GO:0005654;GO:0007080;GO:0071456;GO:0005113;GO:0043148;GO:0045931;GO:0006468;GO:0006461;GO:0000278;GO:0060623;GO:0033129;GO:0016301;GO:0035173;GO:0031145;GO:…	negative regulation of protein phosphorylation;mitotic cell cycle;cellular response to organic cyclic compound;cytosol;cytoplasm;mitotic spindle stabilization;digestive tract development;protein complex assembly;mitotic nuclear envelope disassembly;tissue regeneration;cellular response to fatty acid;positive regulation of cell cycle;kinase activity;positive regulation of mitotic cell cycle;protei…
SLC1A4	1.09272	1.49108e-23	ENSG00000115902	6509	solute carrier family 1 (glutamate/neutral amino acid transporter)"	member 4 [Source:HGNC Symbol;Acc:HGNC:10942]"	GO:0005887;GO:0006868;GO:0015811;GO:0006865;GO:0030425;GO:0098779;GO:0006821;GO:0034589;GO:0015184;GO:0015186;GO:0035249;GO:0070062;GO:0005813;GO:0016021;GO:0016020;GO:0015180;GO:0005886;GO:0017153;GO:0005254;GO:0006811;GO:1902476;GO:0009986;GO:0035524;GO:0034590;GO:0015826;GO:0015824;GO:0015825;GO:0015194;GO:0015195;GO:0015808;GO:0015193;GO:0042470;GO:0005815;GO:0055085;GO:0043025;GO:0050890;GO:…
FGFBP1	-0.632464	6.42439e-23	ENSG00000137440	9982	fibroblast growth factor binding protein 1 [Source:HGNC Symbol;Acc:HGNC:19695]""	GO:0008284;GO:0008285;GO:0045743;GO:0005615;GO:0009986;GO:0017134;GO:0098779;GO:0002230;GO:0098792;GO:0005515;GO:0005886;GO:0007267;GO:0005576;GO:0008543;GO:0008201;GO:0007165	extracellular space;fibroblast growth factor receptor signaling pathway;xenophagy;protein binding;signal transduction;positive regulation of fibroblast growth factor receptor signaling pathway;mitophagy in response to mitochondrial depolarization;heparin binding;extracellular region;positive regulation of defense response to virus by host;fibroblast growth factor binding;cell-cell signaling;posit…
LAMA5	-0.547123	2.60211e-22	ENSG00000130702	3911	laminin subunit alpha 5 [Source:HGNC Symbol;Acc:HGNC:6485]""	GO:0042127;GO:0016331;GO:0030324;GO:0034446;GO:0030155;GO:0048041;GO:0048754;GO:0031012;GO:0009790;GO:0030334;GO:0042384;GO:0043260;GO:0001755;GO:0045446;GO:0090002;GO:0005610;GO:0007517;GO:0001525;GO:0070062;GO:0005634;GO:0005198;GO:0005576;GO:0060445;GO:0016477;GO:0022617;GO:0008037;GO:0005178;GO:0009887;GO:0030154;GO:0008283;GO:0001942;GO:0001738;GO:0045995;GO:0043259;GO:0007155;GO:0042475;GO:…	branching involved in salivary gland morphogenesis;odontogenesis of dentin-containing tooth;laminin-5 complex;lung development;branching morphogenesis of an epithelial tube;cell recognition;basement membrane;establishment of protein localization to plasma membrane;embryo development;morphogenesis of embryonic epithelium;endothelial cell differentiation;basal lamina;extracellular space;branching i…
HERPUD1	1.01309	6.08727e-22	ENSG00000051108	9709	homocysteine-inducible"	endoplasmic reticulum stress-inducible	ubiquitin-like domain member 1 [Source:HGNC Symbol;Acc:HGNC:13744]"
ODC1	0.64845	7.75106e-22	ENSG00000115758	4953	ornithine decarboxylase 1 [Source:HGNC Symbol;Acc:HGNC:8109]""	GO:0005737;GO:0008284;GO:0009446;GO:0009615;GO:0006521;GO:0001822;GO:0006596;GO:0042176;GO:0006595;GO:0005575;GO:0003824;GO:0034641;GO:0033387;GO:0044281;GO:0005515;GO:0004586;GO:0048471;GO:0005829;GO:0042803	cellular nitrogen compound metabolic process;polyamine biosynthetic process;regulation of protein catabolic process;protein homodimerization activity;cytoplasm;polyamine metabolic process;protein binding;putrescine biosynthetic process;cellular_component;small molecule metabolic process;putrescine biosynthetic process from ornithine;ornithine decarboxylase activity;perinuclear region of cytoplasm…
TARS	0.767131	9.48137e-22	ENSG00000113407	6897	threonyl-tRNA synthetase [Source:HGNC Symbol;Acc:HGNC:11572]""	GO:0006435;GO:0005737;GO:0004812;GO:0070062;GO:0015629;GO:0005829;GO:0004829;GO:0000166;GO:0010467;GO:0043039;GO:0005524;GO:0005515;GO:0006418;GO:0006412;GO:0016876;GO:0042803	tRNA aminoacylation for protein translation;nucleotide binding;tRNA aminoacylation;protein homodimerization activity;cytosol;protein binding;threonyl-tRNA aminoacylation;threonine-tRNA ligase activity;ligase activity;ATP binding;cytoplasm;aminoacyl-tRNA ligase activity;translation;actin cytoskeleton;gene expression;extracellular exosome
GTSE1	0.929345	9.86554e-22	ENSG00000075218	51512	G2 and S-phase expressed 1 [Source:HGNC Symbol;Acc:HGNC:13698]""	GO:0007017;GO:0016020;GO:0005881;GO:0006977;GO:0003674;GO:0005515	microtubule-based process;protein binding;molecular_function;cytoplasmic microtubule;membrane;DNA damage response
CHAC1	1.91986	9.86554e-22	ENSG00000128965	79094	ChaC glutathione-specific gamma-glutamylcyclotransferase 1 [Source:HGNC Symbol;Acc:HGNC:28680]""	GO:0006986;GO:0008152;GO:0070059;GO:0005829;GO:0005802;GO:0045746;GO:0007219;GO:0016746;GO:0005515;GO:0022008;GO:0010955;GO:0005112	response to unfolded protein;intrinsic apoptotic signaling pathway in response to endoplasmic reticulum stress;neurogenesis;cytosol;negative regulation of protein processing;transferase activity;negative regulation of Notch signaling pathway;metabolic process;trans-Golgi network;protein binding;Notch signaling pathway;Notch binding
CEBPG	0.932166	1.09087e-21	ENSG00000153879	1054	CCAAT/enhancer binding protein (C/EBP)"	gamma [Source:HGNC Symbol;Acc:HGNC:1837]"	GO:0044377;GO:0001077;GO:0001889;GO:0003677;GO:0043388;GO:0000978;GO:0043565;GO:0045078;GO:0005634;GO:0005654;GO:0006366;GO:0003690;GO:0042803;GO:0030183;GO:0008134;GO:0006955;GO:0043433;GO:0016071;GO:0051091;GO:0003700;GO:0042267;GO:0043353;GO:0006355;GO:0006357;GO:0045944;GO:0005515;GO:0045739;GO:0046982
CREB5	1.37177	2.26963e-21	ENSG00000146592	9586	cAMP responsive element binding protein 5 [Source:HGNC Symbol;Acc:HGNC:16844]""	GO:0043565;GO:0070062;GO:0003700;GO:0005634;GO:0006355;GO:0045893;GO:0005515;GO:0006366;GO:0046872;GO:0003676	transcription factor activity;positive regulation of transcription;nucleic acid binding;protein binding;regulation of transcription;nucleus;sequence-specific DNA binding;metal ion binding;extracellular exosome;transcription from RNA polymerase II promoter
FAM83D	0.836316	2.35032e-21	ENSG00000101447	81610	family with sequence similarity 83 member D [Source:HGNC Symbol;Acc:HGNC:16122]""	GO:0005737;GO:1902480;GO:0019894;GO:0008283;GO:0008017;GO:0097431;GO:0001837;GO:0019901;GO:0042176;GO:0051301;GO:0005515;GO:0051310;GO:0032006;GO:0007067;GO:0016477;GO:0070372;GO:1902808	metaphase plate congression;protein kinase binding;cell migration;cell division;protein binding;mitotic nuclear division;epithelial to mesenchymal transition;regulation of protein catabolic process;cytoplasm;cell proliferation;regulation of TOR signaling;mitotic spindle pole;kinesin binding;regulation of ERK1 and ERK2 cascade;microtubule binding;protein localization to mitotic spindle;positive re…
ERN1	1.11049	5.70157e-21	ENSG00000178607	2081	endoplasmic reticulum to nucleus signaling 1 [Source:HGNC Symbol;Acc:HGNC:3449]""	GO:0000287;GO:0005783;GO:0019899;GO:0005789;GO:0030176;GO:1990597;GO:0004672;GO:1990630;GO:0046777;GO:0036289;GO:0007257;GO:0006987;GO:0030544;GO:0005637;GO:0004540;GO:0004521;GO:0005739;GO:0005524;GO:0004674;GO:0006397;GO:0071333;GO:1901142;GO:0006402;GO:0051879;GO:0016241;GO:0042803;GO:0005737;GO:0006468;GO:0033120;GO:0044267;GO:1990332;GO:1990604;GO:0036498;GO:0043531;GO:0090502;GO:0007050;GO:…	peptidyl-serine trans-autophosphorylation;endothelial cell proliferation;peptidyl-serine autophosphorylation;cell cycle arrest;protein homodimerization activity;cytoplasm;mRNA splicing;endonuclease activity;identical protein binding;RNA phosphodiester bond hydrolysis;endoplasmic reticulum;mitochondrion;ribonuclease activity;intrinsic apoptotic signaling pathway in response to endoplasmic reticulu…
NOP56	0.723528	1.50293e-20	ENSG00000101361	10528	NOP56 ribonucleoprotein [Source:HGNC Symbol;Acc:HGNC:15911]""	GO:0005737;GO:0032040;GO:0031428;GO:0005732;GO:0005730;GO:0000154;GO:0044822;GO:0016020;GO:0005654;GO:0070761;GO:0005515;GO:1990226;GO:0003723;GO:0030515;GO:0006364	nucleolus;pre-snoRNP complex;cytoplasm;nucleoplasm;protein binding;rRNA processing;small-subunit processome;box C/D snoRNP complex;rRNA modification;poly(A) RNA binding;snoRNA binding;membrane;RNA binding;small nucleolar ribonucleoprotein complex;histone methyltransferase binding
IL1RN	1.09539	2.94216e-20	ENSG00000136689	3557	interleukin 1 receptor antagonist [Source:HGNC Symbol;Acc:HGNC:6000]""	GO:0034115;GO:0005125;GO:0019221;GO:0006955;GO:0051384;GO:0001660;GO:0005149;GO:0005737;GO:0005615;GO:0002437;GO:2000660;GO:0001960;GO:0030073;GO:0005152;GO:0005151;GO:0005150;GO:0006629;GO:0031982;GO:0006953;GO:0005886;GO:0070062;GO:0045353;GO:0045352;GO:0005622;GO:0005576;GO:0005515	interleukin-1 receptor antagonist activity;cytokine activity;interleukin-1 Type II receptor antagonist activity;acute-phase response;plasma membrane;extracellular space;extracellular region;protein binding;intracellular;interleukin-1;cytoplasm;fever generation;extracellular exosome;negative regulation of interleukin-1-mediated signaling pathway;vesicle;negative regulation of cytokine-mediated sig…
UBE2S	0.782776	4.06303e-20	ENSG00000108106	27338	ubiquitin conjugating enzyme E2S [Source:HGNC Symbol;Acc:HGNC:17895]""	GO:0010458;GO:0035519;GO:0044314;GO:0031625;GO:0070979;GO:0004842;GO:0005737;GO:0031145;GO:0061631;GO:0016874;GO:0085020;GO:0051488;GO:0008152;GO:0005524;GO:0006464;GO:0010994;GO:0061630;GO:0070534;GO:0051301;GO:0005680	protein K27-linked ubiquitination;activation of anaphase-promoting complex activity;ubiquitin conjugating enzyme activity;anaphase-promoting complex-dependent proteasomal ubiquitin-dependent protein catabolic process;ubiquitin-protein transferase activity;ubiquitin protein ligase activity;protein K6-linked ubiquitination;cell division;protein K63-linked ubiquitination;anaphase-promoting complex;c…
APOL6	1.07608	5.5149e-20	ENSG00000221963	80830	apolipoprotein L6 [Source:HGNC Symbol;Acc:HGNC:14870]""	GO:0006869;GO:0005737;GO:0005576;GO:0042157;GO:0008289	extracellular region;lipid transport;lipoprotein metabolic process;lipid binding;cytoplasm
ARRDC4	1.40085	7.0984e-20	ENSG00000140450	91947	arrestin domain containing 4 [Source:HGNC Symbol;Acc:HGNC:28087]""	GO:0016023;GO:0005886;GO:0005768;GO:0005769;GO:0051443	endosome;cytoplasmic membrane-bounded vesicle;plasma membrane;positive regulation of ubiquitin-protein transferase activity;early endosome
ADM2	1.64206	1.02647e-19	ENSG00000128165	79924	adrenomedullin 2 [Source:HGNC Symbol;Acc:HGNC:28898]""	GO:0005179;GO:0007631;GO:0006468;GO:0007586;GO:0045776;GO:0045766;GO:0010628;GO:0007189;GO:0032403;GO:0001525;GO:0005576	protein complex binding;feeding behavior;hormone activity;negative regulation of blood pressure;positive regulation of angiogenesis;extracellular region;protein phosphorylation;digestion;adenylate cyclase-activating G-protein coupled receptor signaling pathway;angiogenesis;positive regulation of gene expression
NEK2	1.12999	1.31902e-19	ENSG00000117650	4751	NIMA-related kinase 2 [Source:HGNC Symbol;Acc:HGNC:7745]""	GO:0000086;GO:1903126;GO:0090307;GO:0007067;GO:0000922;GO:0005874;GO:0051225;GO:0051301;GO:0005737;GO:0051321;GO:0005730;GO:0005813;GO:0005634;GO:0001824;GO:0032212;GO:0046777;GO:0004674;GO:0004672;GO:0007088;GO:0005524;GO:0051973;GO:0006996;GO:0006468;GO:0051299;GO:0000278;GO:1904355;GO:0031145;GO:0019903;GO:0000070;GO:0046602;GO:0051988;GO:0000794;GO:0007059;GO:0000776;GO:0000777;GO:0043234;GO:…	mitotic cell cycle;cytosol;cytoplasm;chromosome segregation;positive regulation of telomerase activity;positive regulation of telomere capping;negative regulation of centriole-centriole cohesion;negative regulation of DNA binding;mitotic sister chromatid segregation;protein phosphatase binding;kinetochore;protein kinase activity;regulation of mitotic centrosome separation;organelle organization;m…
XBP1	0.632655	1.34194e-19	ENSG00000100219	7494	X-box binding protein 1 [Source:HGNC Symbol;Acc:HGNC:12801]""	GO:0005783;GO:0005789;GO:0007517;GO:0016021;GO:0045600;GO:0071332;GO:0071333;GO:1901800;GO:0019901;GO:0031062;GO:0042993;GO:0044212;GO:0030968;GO:0005829;GO:0002070;GO:0035924;GO:0036500;GO:0001158;GO:0030176;GO:0051024;GO:0003677;GO:0044267;GO:0016049;GO:0006357;GO:0031670;GO:0071353;GO:0005654;GO:0006366;GO:0042826;GO:0000981;GO:1990440;GO:0005515;GO:1903489;GO:1901985;GO:0006955;GO:0042149;GO:…	cytosol;neuron development;ATF6-mediated unfolded protein response;regulation of transcription from RNA polymerase II promoter;cellular response to peptide hormone stimulus;endothelial cell proliferation;RNA polymerase II transcription factor binding;cellular response to vascular endothelial growth factor stimulus;negative regulation of transcription from RNA polymerase II promoter;RNA polymerase…
KIF20A	1.01625	1.91528e-19	ENSG00000112984	10112	kinesin family member 20A [Source:HGNC Symbol;Acc:HGNC:9787]""	GO:0007018;GO:0000281;GO:0016887;GO:0005871;GO:0005874;GO:0005819;GO:0000920;GO:0005654;GO:0005524;GO:0005794;GO:0000278;GO:0005215;GO:0008017;GO:0019901;GO:0008152;GO:0000910;GO:0016192;GO:0001578;GO:0030496;GO:0003777;GO:0005515;GO:0015031	mitotic cell cycle;Golgi apparatus;nucleoplasm;vesicle-mediated transport;metabolic process;spindle;microtubule;protein binding;mitotic cytokinesis;ATP binding;cytokinesis;ATPase activity;microtubule binding;kinesin complex;transporter activity;microtubule-based movement;microtubule bundle formation;midbody;cell separation after cytokinesis;protein kinase binding;microtubule motor activity;protei…
HK1	-0.788633	2.34481e-19	ENSG00000156515	3098	hexokinase 1 [Source:HGNC Symbol;Acc:HGNC:4922]""	GO:0008865;GO:0004396;GO:0019158;GO:0061621;GO:0044281;GO:0005929;GO:0006096;GO:0046835;GO:0097228;GO:0008645;GO:0004340;GO:0005739;GO:0015758;GO:0005524;GO:0072656;GO:0001678;GO:0072655;GO:0055085;GO:0005975;GO:0016773;GO:0005829;GO:0045121;GO:0005623;GO:0005741;GO:0005515;GO:0051156;GO:0006006;GO:0005536	cytosol;carbohydrate metabolic process;mitochondrion;fructokinase activity;mannokinase activity;glucose transport;protein binding;small molecule metabolic process;cell;cellular glucose homeostasis;ATP binding;establishment of protein localization to mitochondrion;hexose transport;maintenance of protein location in mitochondrion;glucose metabolic process;carbohydrate phosphorylation;hexokinase act…
FAM20A	-1.03501	3.0909e-19	ENSG00000108950	54757	family with sequence similarity 20 member A [Source:HGNC Symbol;Acc:HGNC:23015]""	GO:0005794;GO:0070062;GO:0005515;GO:0070166;GO:0005623;GO:0055074;GO:0044691;GO:0031214;GO:0071902;GO:0001934;GO:0043539;GO:0005783	positive regulation of protein serine/threonine kinase activity;Golgi apparatus;tooth eruption;protein binding;biomineral tissue development;positive regulation of protein phosphorylation;endoplasmic reticulum;cell;calcium ion homeostasis;protein serine/threonine kinase activator activity;extracellular exosome;enamel mineralization
DDIT3	1.47697	4.00456e-19	ENSG00000175197	1649	DNA damage inducible transcript 3 [Source:HGNC Symbol;Acc:HGNC:2726]""	GO:0005770;GO:0042594;GO:0042542;GO:0048568;GO:0008140;GO:0032792;GO:1902237;GO:1990617;GO:0043522;GO:0051898;GO:0043525;GO:0005654;GO:0036488;GO:0044324;GO:0005737;GO:0044267;GO:0006986;GO:0006983;GO:0000122;GO:0043161;GO:0005634;GO:0003714;GO:0007050;GO:2000016;GO:0051209;GO:0035976;GO:0043065;GO:0043392;GO:0045893;GO:0045662;GO:0045944;GO:0042789;GO:0007584;GO:0090090;GO:1990440;GO:0043565;GO:…	intrinsic apoptotic signaling pathway in response to endoplasmic reticulum stress;positive regulation of neuron apoptotic process;positive regulation of endoplasmic reticulum stress-induced intrinsic apoptotic signaling pathway;CHOP-C/EBP complex;RNA polymerase II core promoter proximal region sequence-specific DNA binding;embryonic organ development;response to amphetamine;negative regulation of…
NOB1	0.728827	4.88313e-19	ENSG00000141101	28987	NIN1/RPN12 binding protein 1 homolog [Source:HGNC Symbol;Acc:HGNC:29540]""	GO:0090502;GO:0030688;GO:0042274;GO:0007601;GO:0030490;GO:0004521;GO:0000469;GO:0046872;GO:0005634	endoribonuclease activity;maturation of SSU-rRNA;RNA phosphodiester bond hydrolysis;nucleus;preribosome;ribosomal small subunit biogenesis;visual perception;cleavage involved in rRNA processing;metal ion binding
HKDC1	1.02595	6.35208e-19	ENSG00000156510	80201	hexokinase domain containing 1 [Source:HGNC Symbol;Acc:HGNC:23302]""	GO:0005975;GO:0016773;GO:0008865;GO:0005829;GO:0019318;GO:0004340;GO:0019158;GO:0046835;GO:0051156;GO:0001678;GO:0004396;GO:0006096;GO:0005524;GO:0005536	cellular glucose homeostasis;carbohydrate metabolic process;cytosol;glucose 6-phosphate metabolic process;glucose binding;phosphotransferase activity;carbohydrate phosphorylation;glycolytic process;hexokinase activity;ATP binding;glucokinase activity;fructokinase activity;hexose metabolic process;mannokinase activity
PSPH	1.28133	6.78898e-19	ENSG00000146733	5723	phosphoserine phosphatase [Source:HGNC Symbol;Acc:HGNC:9577]""	GO:0005737;GO:0008652;GO:0043005;GO:0006564;GO:0006563;GO:0005509;GO:0016311;GO:0005829;GO:0000287;GO:0031667;GO:0009612;GO:0004647;GO:0033574;GO:0034641;GO:0044281;GO:0008152;GO:0016791;GO:0042803	calcium ion binding;neuron projection;L-serine metabolic process;magnesium ion binding;protein homodimerization activity;response to testosterone;cytoplasm;cytosol;cellular amino acid biosynthetic process;cellular nitrogen compound metabolic process;metabolic process;phosphoserine phosphatase activity;small molecule metabolic process;dephosphorylation;response to mechanical stimulus;L-serine bios…
ICAM1	1.06467	1.05478e-18	ENSG00000090339	3383	intercellular adhesion molecule 1 [Source:HGNC Symbol;Acc:HGNC:5344]""	GO:1902042;GO:0046718;GO:0045907;GO:0016337;GO:0019221;GO:0031669;GO:0009897;GO:0042493;GO:0030155;GO:0097368;GO:0050900;GO:0004872;GO:0034698;GO:0002457;GO:0071222;GO:0032496;GO:0005925;GO:0061028;GO:0014070;GO:0043200;GO:0001666;GO:0010212;GO:0070062;GO:0010477;GO:0071356;GO:1900027;GO:0016021;GO:0016020;GO:0046813;GO:0071312;GO:0071310;GO:0030198;GO:0046688;GO:0071333;GO:0032403;GO:0022614;GO:…	positive regulation of nitric oxide biosynthetic process;positive regulation of NF-kappaB transcription factor activity;ovarian follicle development;transmembrane signaling receptor activity;sensory perception of sound;leukocyte migration;response to lipopolysaccharide;response to amphetamine;T cell activation via T cell receptor contact with antigen bound to MHC molecule on antigen presenting ce…
MKI67	0.642224	1.7474e-18	ENSG00000148773	4288	marker of proliferation Ki-67 [Source:HGNC Symbol;Acc:HGNC:7107]""	GO:0005737;GO:0008022;GO:0008283;GO:0005730;GO:0044822;GO:0016020;GO:0007126;GO:0000775;GO:0000793;GO:0034605;GO:1990705;GO:0030212;GO:0014070;GO:0005515;GO:0006259;GO:0031100;GO:0005634;GO:0005524;GO:0072574	hepatocyte proliferation;hyaluronan metabolic process;nucleolus;protein C-terminus binding;cell proliferation;protein binding;organ regeneration;cytoplasm;poly(A) RNA binding;nucleus;ATP binding;membrane;cellular response to heat;cholangiocyte proliferation;DNA metabolic process;response to organic cyclic compound;meiotic nuclear division;chromosome;condensed chromosome
FAM64A	1.30914	7.62915e-18	ENSG00000129195	54478	family with sequence similarity 64 member A [Source:HGNC Symbol;Acc:HGNC:25483]""	GO:0005737;GO:0005730;GO:0005634;GO:0005515;GO:0007067;GO:0051301	nucleolus;cell division;protein binding;mitotic nuclear division;nucleus;cytoplasm
CDC25B	0.593791	2.46351e-17	ENSG00000101224	994	cell division cycle 25B [Source:HGNC Symbol;Acc:HGNC:1726]""	GO:0008284;GO:0000086;GO:0000087;GO:0035335;GO:0007067;GO:0007144;GO:0051301;GO:0005737;GO:0005813;GO:0005634;GO:0000922;GO:0005654;GO:0006470;GO:0032467;GO:0045931;GO:0006468;GO:0000278;GO:0019901;GO:0001556;GO:0005829;GO:0005622;GO:0005515;GO:0045860;GO:0004725	mitotic cell cycle;cytosol;cytoplasm;protein tyrosine phosphatase activity;cell division;protein binding;intracellular;female meiosis I;nucleoplasm;protein dephosphorylation;oocyte maturation;mitotic M phase;mitotic nuclear division;nucleus;positive regulation of cell proliferation;positive regulation of protein kinase activity;centrosome;peptidyl-tyrosine dephosphorylation;protein kinase binding…
EIF2S2	0.571786	6.23986e-17	ENSG00000125977	8894	eukaryotic translation initiation factor 2 subunit beta [Source:HGNC Symbol;Acc:HGNC:3266]""	GO:0005737;GO:0044267;GO:0046872;GO:0002176;GO:0005850;GO:0044822;GO:0008135;GO:0055085;GO:0010467;GO:0001701;GO:0003723;GO:0005515;GO:0008584;GO:0006412;GO:0006413;GO:0005829;GO:0003743	male gonad development;translation factor activity;cellular protein metabolic process;cytoplasm;cytosol;protein binding;translation;male germ cell proliferation;RNA binding;poly(A) RNA binding;metal ion binding;translation initiation factor activity;translational initiation;eukaryotic translation initiation factor 2 complex;gene expression;transmembrane transport;in utero embryonic development
EMP1	-0.497885	6.43399e-17	ENSG00000134531	2012	epithelial membrane protein 1 [Source:HGNC Symbol;Acc:HGNC:3333]""	GO:0016049;GO:0008283;GO:0032060;GO:0016021;GO:0016020;GO:0005515;GO:0005886;GO:0008219;GO:0008544;GO:0007275	bleb assembly;multicellular organismal development;cell death;protein binding;cell growth;cell proliferation;membrane;epidermis development;integral component of membrane;plasma membrane
DMBT1	-0.905849	9.0503e-17	ENSG00000187908	1755	deleted in malignant brain tumors 1 [Source:HGNC Symbol;Acc:HGNC:2926]""	GO:0048306;GO:0035375;GO:0019898;GO:0005737;GO:0044267;GO:0005615;GO:0016020;GO:0030855;GO:0002221;GO:0016032;GO:0008329;GO:0045087;GO:0042589;GO:0070062;GO:0051607;GO:0030670;GO:0005044;GO:0006898;GO:0005576;GO:0005515;GO:0043152;GO:0015031	epithelial cell differentiation;cytoplasm;signaling pattern recognition receptor activity;scavenger receptor activity;innate immune response;extracellular region;protein binding;induction of bacterial agglutination;calcium-dependent protein binding;membrane;extracellular exosome;pattern recognition receptor signaling pathway;cellular protein metabolic process;phagocytic vesicle membrane;extracell…
GOT1	1.0647	1.19164e-16	ENSG00000120053	2805	glutamic-oxaloacetic transaminase 1"	soluble [Source:HGNC Symbol;Acc:HGNC:4432]"	GO:0051384;GO:0006595;GO:0034641;GO:0044281;GO:0047801;GO:0032869;GO:0006094;GO:0005737;GO:0007219;GO:0019509;GO:0070062;GO:0005634;GO:0006107;GO:0004069;GO:0006114;GO:0019550;GO:0042802;GO:0004609;GO:0006103;GO:0043648;GO:0000096;GO:0003824;GO:0009058;GO:0043679;GO:0008652;GO:0005975;GO:0055089;GO:0005829;GO:0031406;GO:0080130;GO:0005764;GO:0006536;GO:0019551;GO:0006531;GO:0006532;GO:0006533;GO:…
HNRNPH1	0.594136	1.21724e-16	ENSG00000169045	3187	heterogeneous nuclear ribonucleoprotein H1 (H) [Source:HGNC Symbol;Acc:HGNC:5041]""	GO:0005737;GO:0005654;GO:0016020;GO:0003676;GO:0071013;GO:0043484;GO:0005634;GO:0000398;GO:0008380;GO:0008266;GO:0010467;GO:0003723;GO:0005515;GO:0000166;GO:0044822;GO:0006396	nucleic acid binding;catalytic step 2 spliceosome;RNA processing;protein binding;RNA splicing;membrane;cytoplasm;poly(A) RNA binding;nucleus;poly(U) RNA binding;regulation of RNA splicing;RNA binding;nucleoplasm;nucleotide binding;gene expression;mRNA splicing
XPOT	0.704776	1.35454e-16	ENSG00000184575	11260	exportin"	tRNA [Source:HGNC Symbol;Acc:HGNC:12826]"	GO:0005737;GO:0015932;GO:0000049;GO:0008033;GO:0071528;GO:0005643;GO:0005829;GO:0008536;GO:0005654;GO:0006409;GO:0010467;GO:0005488;GO:0016363;GO:0006886
SQSTM1	0.566958	1.92116e-16	ENSG00000161011	8878	sequestosome 1 [Source:HGNC Symbol;Acc:HGNC:11280]""	GO:0008104;GO:0005783;GO:0005080;GO:0030154;GO:0016236;GO:0006468;GO:0016234;GO:0016235;GO:0098779;GO:0016239;GO:0010821;GO:0008270;GO:0035556;GO:0006511;GO:0044754;GO:0044753;GO:0044130;GO:0005737;GO:0005654;GO:0016605;GO:0070062;GO:0031410;GO:0005770;GO:0030971;GO:0005776;GO:0043065;GO:0004674;GO:0043066;GO:0070530;GO:0097190;GO:0043122;GO:0042803;GO:0042169;GO:0097225;GO:0046578;GO:0006914;GO:…	intracellular signal transduction;protein localization;protein homodimerization activity;cytosol;receptor tyrosine kinase binding;protein kinase C binding;identical protein binding;zinc ion binding;response to stress;negative regulation of growth of symbiont in host;pre-autophagosomal structure;PML body;negative regulation of apoptotic process;protein binding;positive regulation of apoptotic proc…
ATP7B	-0.785781	2.00023e-16	ENSG00000123191	540	ATPase"	Cu++ transporting	beta polypeptide [Source:HGNC Symbol;Acc:HGNC:870]"
CDCA3	1.00528	2.87966e-16	ENSG00000111665	83461	cell division cycle associated 3 [Source:HGNC Symbol;Acc:HGNC:14624]""	GO:0005829;GO:0005575;GO:0016567;GO:0003674;GO:0005515;GO:0008150;GO:0007067;GO:0051301	cell division;protein binding;mitotic nuclear division;molecular_function;cellular_component;cytosol;biological_process;protein ubiquitination
CKAP2	0.915746	2.87966e-16	ENSG00000136108	26586	cytoskeleton associated protein 2 [Source:HGNC Symbol;Acc:HGNC:1990]""	GO:0005737;GO:0015630;GO:0007026;GO:0005813;GO:0006915;GO:0000281;GO:0000922;GO:0005881;GO:0045944	negative regulation of microtubule depolymerization;microtubule cytoskeleton;cytoplasm;cytoplasmic microtubule;apoptotic process;centrosome;mitotic cytokinesis;positive regulation of transcription from RNA polymerase II promoter;spindle pole
SARS	0.715835	3.21847e-16	ENSG00000031698	6301	seryl-tRNA synthetase [Source:HGNC Symbol;Acc:HGNC:10537]""	GO:0005737;GO:0006434;GO:0004812;GO:0008033;GO:0070062;GO:0005829;GO:0097056;GO:0004828;GO:0000166;GO:0010467;GO:0003723;GO:0006418;GO:0006412;GO:0005524	tRNA aminoacylation for protein translation;nucleotide binding;selenocysteinyl-tRNA(Sec) biosynthetic process;seryl-tRNA aminoacylation;RNA binding;cytosol;ATP binding;cytoplasm;aminoacyl-tRNA ligase activity;translation;serine-tRNA ligase activity;gene expression;tRNA processing;extracellular exosome
DEPDC1	0.804959	5.9478e-16	ENSG00000024526	55635	DEP domain containing 1 [Source:HGNC Symbol;Acc:HGNC:22949]""	GO:0043547;GO:0017053;GO:0005634;GO:0005096;GO:0005654;GO:0045892;GO:0007165;GO:0005515;GO:0035556;GO:0006351	intracellular signal transduction;nucleoplasm;protein binding;signal transduction;transcriptional repressor complex;negative regulation of transcription;positive regulation of GTPase activity;nucleus;GTPase activator activity;transcription
RBCK1	0.689783	6.68352e-16	ENSG00000125826	10616	RanBP-type and C3HC4-type zinc finger containing 1 [Source:HGNC Symbol;Acc:HGNC:15864]""	GO:0005080;GO:0033209;GO:0010803;GO:0008270;GO:0007166;GO:0000209;GO:0043161;GO:0043065;GO:0003690;GO:0043123;GO:0050852;GO:0005515;GO:0060546;GO:2001238;GO:0071797;GO:0004842;GO:0051092;GO:0097039;GO:0042346;GO:0005829;GO:0007249;GO:0032088;GO:0043130;GO:0045944;GO:0016032;GO:0016874	I-kappaB kinase/NF-kappaB signaling;positive regulation of NF-kappaB transcription factor activity;cytosol;positive regulation of extrinsic apoptotic signaling pathway;zinc ion binding;double-stranded DNA binding;ubiquitin-protein transferase activity;cell surface receptor signaling pathway;LUBAC complex;protein binding;protein linear polyubiquitination;regulation of tumor necrosis factor-mediate…
RP9	1.07341	1.07535e-15	ENSG00000164610	6100	retinitis pigmentosa 9 (autosomal dominant) [Source:HGNC Symbol;Acc:HGNC:10288]""	GO:0005737;GO:0005785;GO:0003676;GO:0044822;GO:0050890;GO:0008270;GO:0005515;GO:0005634;GO:0008380	nucleic acid binding;cytoplasm;RNA splicing;zinc ion binding;poly(A) RNA binding;nucleus;cognition;protein binding;signal recognition particle receptor complex
PMAIP1	1.00813	1.08407e-15	ENSG00000141682	5366	phorbol-12-myristate-13-acetate-induced protein 1 [Source:HGNC Symbol;Acc:HGNC:9108]""	GO:1902043;GO:0048147;GO:0008630;GO:0090200;GO:1902237;GO:0097193;GO:0010907;GO:0009411;GO:0043525;GO:0072332;GO:0043065;GO:0005634;GO:0005739;GO:0043029;GO:0005741;GO:0071456;GO:2001244;GO:0032461;GO:0006919;GO:0006915;GO:0072593;GO:0006974;GO:0012501;GO:0010917;GO:0043280;GO:0042149;GO:0043517;GO:0010165;GO:0042771;GO:0046902;GO:0051607;GO:0070059;GO:0005829;GO:0010498;GO:0001836;GO:1900740;GO:…	intrinsic apoptotic signaling pathway in response to endoplasmic reticulum stress;positive regulation of neuron apoptotic process;positive regulation of endoplasmic reticulum stress-induced intrinsic apoptotic signaling pathway;cytosol;mitochondrion;response to UV;positive regulation of protein insertion into mitochondrial membrane involved in apoptotic signaling pathway;cellular response to gluc…
SYNE2	-0.649746	2.79159e-15	ENSG00000054654	23224	spectrin repeat containing"	nuclear envelope 2 [Source:HGNC Symbol;Acc:HGNC:17084]"	GO:0034504;GO:0030335;GO:0016235;GO:0030016;GO:0007163;GO:0006998;GO:0005925;GO:0030018;GO:0005737;GO:0003779;GO:0045111;GO:0090286;GO:0070062;GO:0031981;GO:0016021;GO:0005635;GO:0005739;GO:0033017;GO:0010761;GO:0031022;GO:0031258;GO:0031965;GO:0051015;GO:0034993;GO:0051642;GO:0005640;GO:0031527;GO:0016529;GO:0005515;GO:0007097;GO:0005654;GO:0005634
ESPL1	0.75913	3.17255e-15	ENSG00000135476	9700	extra spindle pole bodies like 1"	separase [Source:HGNC Symbol;Acc:HGNC:16856]"	GO:0045842;GO:0051307;GO:0007067;GO:0008234;GO:0005737;GO:0072686;GO:0005813;GO:0005634;GO:0006508;GO:0045875;GO:0000278;GO:0000212;GO:0006915;GO:0003824;GO:0040001;GO:0007059;GO:0045143;GO:0000910;GO:0000070;GO:0007127;GO:0005829;GO:0004197;GO:0005515;GO:0008233;GO:1901970
CDKN1A	0.825208	6.99598e-15	ENSG00000124762	1026	cyclin-dependent kinase inhibitor 1A (p21"	Cip1) [Source:HGNC Symbol;Acc:HGNC:1784]"	GO:0060574;GO:0051384;GO:0030308;GO:0000086;GO:0048146;GO:0000307;GO:0000082;GO:0033158;GO:0097193;GO:0019912;GO:0046872;GO:0010629;GO:0009411;GO:0051412;GO:0034198;GO:0010942;GO:0008543;GO:0014070;GO:0030332;GO:0005737;GO:0005654;GO:0071479;GO:2000134;GO:0030890;GO:0070557;GO:0055093;GO:0005634;GO:0009636;GO:0010033;GO:1904031;GO:0090399;GO:0034605;GO:0043066;GO:0032403;GO:0048471;GO:0031625;GO:…
CENPE	1.00685	9.14956e-15	ENSG00000138778	1062	centromere protein E [Source:HGNC Symbol;Acc:HGNC:1856]""	GO:0016020;GO:0051382;GO:0007018;GO:0007596;GO:0016887;GO:0005871;GO:0000775;GO:0005874;GO:0030071;GO:0051301;GO:0005737;GO:0005634;GO:0000940;GO:0007275;GO:0007080;GO:0005694;GO:0003777;GO:0015630;GO:0000278;GO:0019886;GO:0008017;GO:1990023;GO:0000779;GO:0008152;GO:0007079;GO:0043515;GO:0007059;GO:0007264;GO:0051315;GO:0000776;GO:0005829;GO:0030496;GO:0005524;GO:0005515;GO:0045860	mitotic cell cycle;kinetochore binding;cytosol;cytoplasm;chromosome segregation;condensed chromosome outer kinetochore;metabolic process;regulation of mitotic metaphase/anaphase transition;chromosome;kinetochore;attachment of mitotic spindle microtubules to kinetochore;cell division;protein binding;microtubule cytoskeleton;kinetochore assembly;ATP binding;membrane;mitotic metaphase plate congress…
NARS	0.528535	1.85024e-14	ENSG00000134440	4677	asparaginyl-tRNA synthetase [Source:HGNC Symbol;Acc:HGNC:7643]""	GO:0005737;GO:0004812;GO:0070062;GO:0004816;GO:0005829;GO:0006421;GO:0005739;GO:0000166;GO:0010467;GO:0003676;GO:0006418;GO:0005524	asparaginyl-tRNA aminoacylation;tRNA aminoacylation for protein translation;nucleic acid binding;asparagine-tRNA ligase activity;cytoplasm;cytosol;ATP binding;mitochondrion;aminoacyl-tRNA ligase activity;nucleotide binding;gene expression;extracellular exosome
ARL4C	-0.826156	4.43506e-14	ENSG00000188042	10123	ADP ribosylation factor like GTPase 4C [Source:HGNC Symbol;Acc:HGNC:698]""	GO:0005737;GO:0032456;GO:0005634;GO:0003924;GO:0005622;GO:0030175;GO:0015031;GO:0005515;GO:0005886;GO:0043014;GO:0007264;GO:0005525	GTP binding;endocytic recycling;protein binding;intracellular;GTPase activity;cytoplasm;nucleus;filopodium;protein transport;alpha-tubulin binding;small GTPase mediated signal transduction;plasma membrane
IQGAP3	0.681844	6.63532e-14	ENSG00000183856	128239	IQ motif containing GTPase activating protein 3 [Source:HGNC Symbol;Acc:HGNC:20669]""	GO:0000187;GO:0000082;GO:0017048;GO:0010629;GO:0010628;GO:0007165;GO:0043087;GO:0005737;GO:0043547;GO:0071310;GO:0016328;GO:0033601;GO:0005096;GO:0017016;GO:0008361;GO:0005911;GO:0007265;GO:0007264;GO:0070856;GO:0005829;GO:0005622;GO:0005516;GO:0005515;GO:0001934;GO:0070371	myosin VI light chain binding;cytosol;positive regulation of mammary gland epithelial cell proliferation;Ras protein signal transduction;regulation of cell size;lateral plasma membrane;small GTPase mediated signal transduction;protein binding;intracellular;positive regulation of protein phosphorylation;positive regulation of GTPase activity;calmodulin binding;ERK1 and ERK2 cascade;cytoplasm;cellu…
NFKB2	0.749236	9.28084e-14	ENSG00000077150	4791	nuclear factor of kappa light polypeptide gene enhancer in B-cells 2 (p49/p100) [Source:HGNC Symbol;Acc:HGNC:7795]""	GO:0006954;GO:0034138;GO:0034134;GO:0038061;GO:0033209;GO:0038123;GO:0001077;GO:0007165;GO:0038124;GO:0003677;GO:0032496;GO:0005737;GO:0000122;GO:0005634;GO:0003713;GO:0005654;GO:0048511;GO:0006357;GO:0002467;GO:0006366;GO:0035666;GO:0033257;GO:0002223;GO:0002268;GO:0034097;GO:0051092;GO:0045087;GO:0034162;GO:0002224;GO:0032481;GO:0048536;GO:0034166;GO:0034142;GO:0002755;GO:0002756;GO:0007568;GO:…	I-kappaB kinase/NF-kappaB signaling;positive regulation of NF-kappaB transcription factor activity;cytosol;RNA polymerase II core promoter proximal region sequence-specific DNA binding;response to lipopolysaccharide;transcription coactivator activity;toll-like receptor 4 signaling pathway;toll-like receptor TLR1:TLR2 signaling pathway;transcription from RNA polymerase II promoter;rhythmic process…
BRF2	1.04382	9.98829e-14	ENSG00000104221	55290	BRF2"	RNA polymerase III transcription initiation factor 50 kDa subunit [Source:HGNC Symbol;Acc:HGNC:17298]"	GO:0005654;GO:0006355;GO:0010467;GO:0008270;GO:0006352;GO:0006383
CARS	1.02644	1.11826e-13	ENSG00000110619	833	cysteinyl-tRNA synthetase [Source:HGNC Symbol;Acc:HGNC:1493]""	GO:0005737;;GO:0000049;GO:0006423;GO:0004817;GO:0005829;GO:0000166;GO:0010467;GO:0004812;GO:0005515;GO:0006418;GO:0046872;GO:0005524;GO:0042803	;tRNA aminoacylation for protein translation;protein homodimerization activity;cytosol;cysteinyl-tRNA aminoacylation;cytoplasm;metal ion binding;protein binding;cysteine-tRNA ligase activity;aminoacyl-tRNA ligase activity;tRNA binding;nucleotide binding;gene expression;ATP binding
SERTAD1	1.08363	1.18242e-13	ENSG00000197019	29950	SERTA domain containing 1 [Source:HGNC Symbol;Acc:HGNC:17932]""	GO:0008284;GO:0005737;GO:0000079;GO:0045944;GO:0006351;GO:0005515;GO:0005634;GO:0045893	positive regulation of transcription;transcription;cytoplasm;nucleus;positive regulation of transcription from RNA polymerase II promoter;protein binding;positive regulation of cell proliferation;regulation of cyclin-dependent protein serine/threonine kinase activity
GPRC5A	-0.506793	1.7441e-13	ENSG00000013588	9052	G protein-coupled receptor"	class C	group 5
ANK1	-0.828878	1.89787e-13	ENSG00000029534	286	ankyrin 1 [Source:HGNC Symbol;Acc:HGNC:492]""	GO:0045199;GO:0005200;GO:0072661;GO:0019899;GO:0007165;GO:0007411;GO:0030018;GO:0030507;GO:0005856;GO:0031430;GO:0006888;GO:0005634;GO:0006887;GO:0005198;GO:0043005;GO:0042383;GO:0051117;GO:0016323;GO:0014731;GO:0045211;GO:0005886;GO:0007010;GO:0030673;GO:0008093;GO:0005829;GO:0010638;GO:0016529;GO:0031672;GO:0005515	neuron projection;structural constituent of cytoskeleton;Z disc;axolemma;cytosol;spectrin binding;cytoskeleton;plasma membrane;ATPase binding;maintenance of epithelial cell apical/basal polarity;protein binding;axon guidance;positive regulation of organelle organization;M band;postsynaptic membrane;structural molecule activity;sarcoplasmic reticulum;nucleus;cytoskeleton organization;exocytosis;ER…
JDP2	1.28402	2.14303e-13	ENSG00000140044	122953	Jun dimerization protein 2 [Source:HGNC Symbol;Acc:HGNC:17546]""	GO:0043565;GO:0046982;GO:0031065;GO:0000122;GO:0003700;GO:0005634;GO:0003677;GO:0006355;GO:0006357;GO:0003690;GO:0006351;GO:0005515;GO:0031063;GO:0000978;GO:0003682;GO:0001078;GO:0000982;GO:0045599	transcription factor activity;negative regulation of transcription from RNA polymerase II promoter;chromatin binding;double-stranded DNA binding;transcription;DNA binding;RNA polymerase II core promoter proximal region sequence-specific DNA binding;protein heterodimerization activity;regulation of transcription;nucleus;sequence-specific DNA binding;protein binding;regulation of transcription from…
G0S2	0.626514	4.92455e-13	ENSG00000123689	50486	G0/G1 switch 2 [Source:HGNC Symbol;Acc:HGNC:30229]""	GO:0005811;GO:2001238;GO:0097191;GO:0005739;GO:0003674;GO:0044281;GO:0005515;GO:0044255	lipid particle;extrinsic apoptotic signaling pathway;protein binding;molecular_function;positive regulation of extrinsic apoptotic signaling pathway;small molecule metabolic process;cellular lipid metabolic process;mitochondrion
ARL6IP1	0.828473	5.13145e-13	ENSG00000170540	23204	ADP ribosylation factor like GTPase 6 interacting protein 1 [Source:HGNC Symbol;Acc:HGNC:697]""	GO:0005737;GO:0005784;GO:0005829;GO:0006613;GO:0016020;GO:0005515;GO:0016021	Sec61 translocon complex;cytosol;cytoplasm;membrane;cotranslational protein targeting to membrane;protein binding;integral component of membrane
JUND	0.666124	7.91084e-13	ENSG00000130522	3727	jun D proto-oncogene [Source:HGNC Symbol;Acc:HGNC:6206]""	GO:0009314;GO:0019899;GO:0000785;GO:0003677;GO:0032496;GO:0010941;GO:0014070;GO:0043565;GO:0000122;GO:0005634;GO:0003713;GO:0009612;GO:0006366;GO:0003690;GO:0045669;GO:0000981;GO:0042127;GO:0007623;GO:0034097;GO:0008134;GO:0005667;GO:0071277;GO:0045597;GO:0000790;GO:0051591;GO:0043434;GO:0016922;GO:0043234;GO:0044212;GO:0007568;GO:0032993;GO:0051726;GO:0003700;GO:0042493;GO:0032870;GO:0006355;GO:…	cellular response to hormone stimulus;RNA polymerase II core promoter proximal region sequence-specific DNA binding;positive regulation of cell differentiation;response to lipopolysaccharide;negative regulation of transcription from RNA polymerase II promoter;transcription coactivator activity;positive regulation of osteoblast differentiation;transcription from RNA polymerase II promoter;regulati…
KIAA1522	-0.547414	1.97333e-12	ENSG00000162522	57648	KIAA1522 [Source:HGNC Symbol;Acc:HGNC:29301]""
UPP1	1.26567	1.99668e-12	ENSG00000183696	7378	uridine phosphorylase 1 [Source:HGNC Symbol;Acc:HGNC:12576]""	GO:0005737;GO:0006139;GO:0043097;GO:0005829;GO:0046108;GO:0006206;GO:0044206;GO:0042149;GO:0009166;GO:0003824;GO:0006220;GO:0009116;GO:0016763;GO:0006218;GO:0046135;GO:0004850;GO:0055086;GO:0044281	uridine phosphorylase activity;nucleotide catabolic process;pyrimidine nucleotide metabolic process;cellular response to glucose starvation;cytosol;transferase activity;nucleoside metabolic process;nucleobase-containing small molecule metabolic process;uridine catabolic process;UMP salvage;uridine metabolic process;cytoplasm;pyrimidine nucleobase metabolic process;small molecule metabolic process…
NCAPD2	0.509148	2.13211e-12	ENSG00000010292	9918	non-SMC condensin I complex subunit D2 [Source:HGNC Symbol;Acc:HGNC:24305]""	GO:0042393;GO:0030261;GO:0005488;GO:0000228;GO:0051304;GO:0007067;GO:0051301;GO:0005737;GO:0005634;GO:0016020;GO:0005654;GO:0000278;GO:0000793;GO:0000796;GO:0000797;GO:0007076;GO:0000799;GO:0010032;GO:0000779;GO:0005829;GO:0005515;GO:0003682	mitotic cell cycle;histone binding;chromatin binding;mitotic nuclear division;cytoplasm;cell division;protein binding;meiotic chromosome condensation;mitotic chromosome condensation;binding;condensin core heterodimer;cytosol;nuclear chromosome;condensed chromosome;nucleoplasm;membrane;condensin complex;nuclear condensin complex;chromosome condensation;chromosome separation;nucleus
DPF2	0.689765	2.95502e-12	ENSG00000133884	5977	D4"	zinc and double PHD fingers family 2 [Source:HGNC Symbol;Acc:HGNC:9964]"	GO:0005737;GO:0043231;GO:0005813;GO:0006915;GO:0097190;GO:0005654;GO:0006355;GO:0000790;GO:0006351;GO:0005515;GO:0000978;GO:0046872;GO:0008270
BCL2L1	-0.457352	3.58594e-12	ENSG00000171552	598	BCL2-like 1 [Source:HGNC Symbol;Acc:HGNC:992]""	GO:0071480;GO:1902230;GO:0090201;GO:0097192;GO:0097193;GO:2000811;GO:0043524;GO:0051434;GO:0090005;GO:0005622;GO:0042981;GO:0030054;GO:0071230;GO:0005737;GO:0071312;GO:0001701;GO:0001541;GO:0005813;GO:0016021;GO:0016020;GO:0035872;GO:0005739;GO:0043065;GO:1900118;GO:0043066;GO:0040007;GO:0009314;GO:0005759;GO:2001244;GO:0019050;GO:0097284;GO:2001240;GO:2001243;GO:0042803;GO:0008284;GO:0070584;GO:…	male gonad development;hepatocyte apoptotic process;cellular response to gamma radiation;protein homodimerization activity;cytosol;mitochondrial matrix;protein heterodimerization activity;identical protein binding;integral component of membrane;growth;fertilization;centrosome;positive regulation of cell proliferation;mitochondrion;cell junction;extrinsic apoptotic signaling pathway in absence of …
COL4A2	-0.425631	3.76019e-12	ENSG00000134871	1284	collagen"	type IV	alpha 2 [Source:HGNC Symbol;Acc:HGNC:2203]"
DHCR24	-0.44764	4.3553e-12	ENSG00000116133	1718	24-dehydrocholesterol reductase [Source:HGNC Symbol;Acc:HGNC:2859]""	GO:0008104;GO:0005783;GO:0000246;GO:0008285;GO:0019899;GO:0005789;GO:0061024;GO:0044281;GO:0042987;GO:0007265;GO:0016491;GO:0005737;GO:0050660;GO:0016628;GO:0042605;GO:0016021;GO:0016020;GO:0031639;GO:0043066;GO:0008202;GO:0043588;GO:0005856;GO:0016125;GO:0006915;GO:0009888;GO:0007050;GO:0003824;GO:1901214;GO:0006979;GO:0055114;GO:0008203;GO:0050614;GO:0016614;GO:0009725;GO:0005829;GO:0030539;GO:…	regulation of neuron death;cell cycle arrest;male genitalia development;cytosol;cytoplasm;membrane organization;apoptotic process;endoplasmic reticulum;protein localization;cytoskeleton;response to oxidative stress;sterol metabolic process;amyloid precursor protein catabolic process;negative regulation of apoptotic process;small molecule metabolic process;negative regulation of cell proliferation…
NDC80	0.828689	4.65343e-12	ENSG00000080986	10403	NDC80 kinetochore complex component [Source:HGNC Symbol;Acc:HGNC:16909]""	GO:0000070;GO:0000132;GO:0000278;GO:0000942;GO:0005829;GO:0016020;GO:0005200;GO:0005634;GO:0000775;GO:0008608;GO:0007052;GO:0042802;GO:0031262;GO:0051301;GO:0005515;GO:0007059;GO:0007067;GO:0007264;GO:0051315;GO:0000776;GO:0000777	kinetochore;mitotic cell cycle;structural constituent of cytoskeleton;small GTPase mediated signal transduction;establishment of mitotic spindle orientation;cell division;protein binding;mitotic nuclear division;mitotic spindle organization;chromosome segregation;identical protein binding;cytosol;Ndc80 complex;condensed chromosome kinetochore;condensed nuclear chromosome outer kinetochore;nucleus…
SLC5A3	-0.659582	5.11705e-12	ENSG00000198743	6526	solute carrier family 5 (sodium/myo-inositol cotransporter)"	member 3 [Source:HGNC Symbol;Acc:HGNC:11038]"	GO:0006810;GO:0043576;GO:0007422;GO:0005215;GO:0016021;GO:0016020;GO:0006814;GO:0005887;GO:0005886;GO:0006020;GO:0015798;GO:0055085;GO:0005367
NOTCH3	-0.533319	5.50266e-12	ENSG00000074181	4854	notch 3 [Source:HGNC Symbol;Acc:HGNC:7883]""	GO:0015629;GO:0030154;GO:0019899;GO:0005789;GO:0007275;GO:0005737;GO:0045665;GO:0007219;GO:0000122;GO:0016021;GO:0016020;GO:0048844;GO:0005654;GO:0010467;GO:0005509;GO:0006367;GO:0030900;GO:0048663;GO:0048661;GO:0050793;GO:0045596;GO:0005886;GO:0043235;GO:0007220;GO:0072104;GO:0005829;GO:0000139;GO:0005576;GO:0045944;GO:0005515;GO:0005634	cytosol;cytoplasm;artery morphogenesis;Golgi membrane;plasma membrane;calcium ion binding;multicellular organismal development;extracellular region;protein binding;receptor complex;nucleoplasm;forebrain development;membrane;gene expression;Notch receptor processing;regulation of developmental process;endoplasmic reticulum membrane;negative regulation of transcription from RNA polymerase II promot…
HIST2H4B	2.29188	6.71434e-12	ENSG00000270276	554313	histone cluster 2"	H4b [Source:HGNC Symbol;Acc:HGNC:29607]"	GO:0006352;GO:0045653;GO:0000183;GO:0032776;GO:0003677;GO:0042393;GO:0000784;GO:0000786;GO:0000228;GO:0035574;GO:0035575;GO:0000723;GO:0044267;GO:0006303;GO:0070062;GO:0000724;GO:0006325;GO:0005634;GO:0016020;GO:0040029;GO:0005654;GO:0010467;GO:0045814;GO:0000278;GO:0006281;GO:0044822;GO:0051290;GO:0031047;GO:0007264;GO:0034080;GO:0006302;GO:0043234;GO:0006336;GO:0006334;GO:0006335;GO:0005576;GO:…
SF1	0.509472	7.22349e-12	ENSG00000168066	7536	splicing factor 1 [Source:HGNC Symbol;Acc:HGNC:12950]""	GO:0000245;GO:0033327;GO:0008270;GO:0003676;GO:0045131;GO:0005634;GO:0003714;GO:0000389;GO:0005654;GO:0042802;GO:0003723;GO:0048662;GO:0030238;GO:0044822;GO:1903507;GO:0050810;GO:0005840;GO:0000398;GO:0006355;GO:0006351;GO:0005515;GO:0005681	nucleoplasm;RNA binding;mRNA splicing;identical protein binding;zinc ion binding;Leydig cell differentiation;transcription corepressor activity;mRNA 3'-splice site recognition;negative regulation of smooth muscle cell proliferation;protein binding;ribosome;spliceosomal complex assembly;poly(A) RNA binding;male sex determination;nucleus;negative regulation of nucleic acid-templated transcription;n…
LRRN1	-0.613324	7.22349e-12	ENSG00000175928	57633	leucine rich repeat neuronal 1 [Source:HGNC Symbol;Acc:HGNC:20980]""	GO:0016021;GO:0051965;GO:0005515	protein binding;integral component of membrane;positive regulation of synapse assembly
SLFN5	0.620078	8.00102e-12	ENSG00000166750	162394	schlafen family member 5 [Source:HGNC Symbol;Acc:HGNC:28286]""	GO:0005634;GO:0030154;GO:0005524	nucleus;ATP binding;cell differentiation
RASSF1	1.25258	1.11142e-11	ENSG00000068028	11186	Ras association (RalGDS/AF-6) domain family member 1 [Source:HGNC Symbol;Acc:HGNC:9882]""	GO:0005737;GO:0006974;GO:0008270;GO:0015630;GO:0005515;GO:0047485;GO:0005634;GO:0007050;GO:0000922;GO:0050821;GO:0007165;GO:0031398;GO:0005886;GO:0007265;GO:0005815;GO:0005874;GO:0035556;GO:0042802;GO:0071157	intracellular signal transduction;cell cycle arrest;microtubule cytoskeleton;cellular response to DNA damage stimulus;protein binding;signal transduction;Ras protein signal transduction;identical protein binding;negative regulation of cell cycle arrest;cytoplasm;microtubule;protein N-terminus binding;nucleus;positive regulation of protein ubiquitination;protein stabilization;microtubule organizin…
PCDH7	-0.501287	1.15699e-11	ENSG00000169851	5099	protocadherin 7 [Source:HGNC Symbol;Acc:HGNC:8659]""	GO:0005515;GO:0016021;GO:0016020;GO:0005509;GO:0005887;GO:0005886;GO:0007155;GO:0007156	calcium ion binding;integral component of plasma membrane;homophilic cell adhesion via plasma membrane adhesion molecules;membrane;cell adhesion;protein binding;integral component of membrane;plasma membrane
ITGA6	-0.563595	1.23596e-11	ENSG00000091409	3655	integrin subunit alpha 6 [Source:HGNC Symbol;Acc:HGNC:6142]""	GO:0009897;GO:2001237;GO:0048565;GO:0007596;GO:0007160;GO:0050900;GO:0007044;GO:0005925;GO:0030056;GO:0010668;GO:0043547;GO:0035878;GO:0016021;GO:0045178;GO:0043065;GO:0022409;GO:0009925;GO:0046872;GO:0009986;GO:0043588;GO:0033627;GO:0005178;GO:0031589;GO:0097186;GO:0031581;GO:0050873;GO:0016323;GO:0008305;GO:0031668;GO:0005886;GO:0007155;GO:0072001;GO:0034329;GO:0042327;GO:0005604;GO:0042475;GO:…	odontogenesis of dentin-containing tooth;hemidesmosome;leukocyte migration;digestive tract development;positive regulation of cell-cell adhesion;basement membrane;cell-substrate adhesion;cell surface;integrin complex;plasma membrane;basal plasma membrane;protein binding;cell junction assembly;external side of plasma membrane;focal adhesion;positive regulation of GTPase activity;integrin-mediated …
HIPK2	-0.745304	1.52753e-11	ENSG00000064393	28996	homeodomain interacting protein kinase 2 [Source:HGNC Symbol;Acc:HGNC:14402]""	GO:0018107;GO:0018105;GO:0019048;GO:0060059;GO:0097193;GO:0010842;GO:0090575;GO:0043524;GO:0043388;GO:0005737;GO:0050882;GO:0016605;GO:0016604;GO:0000122;GO:0005634;GO:0003714;GO:0045766;GO:0004674;GO:0007179;GO:0071456;GO:0005524;GO:0008284;GO:0006468;GO:0030182;GO:0030218;GO:0004672;GO:0032092;GO:0048596;GO:0007628;GO:0046332;GO:0001105;GO:0046330;GO:0001654;GO:0045893;GO:0001102;GO:0061072;GO:…	embryonic retina morphogenesis in camera-type eye;negative regulation of BMP signaling pathway;smoothened signaling pathway;cytoplasm;nuclear body;retina layer formation;adult locomotory behavior;positive regulation of sequence-specific DNA binding transcription factor activity;transcription corepressor activity;positive regulation of cell proliferation;iris morphogenesis;transforming growth fact…
KLHL21	0.694412	1.56245e-11	ENSG00000162413	9903	kelch like family member 21 [Source:HGNC Symbol;Acc:HGNC:29041]""	GO:0005737;GO:0005827;GO:0005515;GO:0005813;GO:0016567;GO:0042787;GO:0035853;GO:0032465;GO:0007067;GO:0031463;GO:0004842;GO:0051301	cell division;protein binding;mitotic nuclear division;polar microtubule;Cul3-RING ubiquitin ligase complex;regulation of cytokinesis;ubiquitin-protein transferase activity;protein ubiquitination involved in ubiquitin-dependent protein catabolic process;cytoplasm;protein ubiquitination;centrosome;chromosome passenger complex localization to spindle midzone
RPL10A	0.437131	1.82386e-11	ENSG00000198755	4736	ribosomal protein L10a [Source:HGNC Symbol;Acc:HGNC:10299]""	GO:0000184;GO:0015934;GO:0022625;GO:0019083;GO:0006614;GO:0005925;GO:0005737;GO:0044267;GO:0070062;GO:0005730;GO:0005634;GO:0016020;GO:0003735;GO:0010467;GO:0019058;GO:0016032;GO:0044822;GO:0005829;GO:0003723;GO:0005515;GO:0006415;GO:0006414;GO:0006413;GO:0006412	translational termination;structural constituent of ribosome;large ribosomal subunit;RNA binding;translational initiation;viral transcription;protein binding;poly(A) RNA binding;focal adhesion;membrane;nuclear-transcribed mRNA catabolic process;gene expression;cellular protein metabolic process;translational elongation;viral process;nucleus;SRP-dependent cotranslational protein targeting to membr…
CTPS1	-0.722384	1.8501e-11	ENSG00000171793	1503	CTP synthase 1 [Source:HGNC Symbol;Acc:HGNC:2519]""	GO:0006221;GO:0044210;GO:0006139;GO:0006541;GO:0005829;GO:0042098;GO:0042493;GO:0042100;GO:0005524;GO:0006241;GO:0003883;GO:0044281;GO:0015949;GO:0016020;GO:0055086	nucleobase-containing compound metabolic process;CTP biosynthetic process;T cell proliferation;CTP synthase activity;pyrimidine nucleotide biosynthetic process;nucleobase-containing small molecule interconversion;B cell proliferation;nucleobase-containing small molecule metabolic process;'de novo' CTP biosynthetic process;response to drug;cytosol;glutamine metabolic process;small molecule metabol…
HNRNPC	0.453647	2.32787e-11	ENSG00000092199	3183	heterogeneous nuclear ribonucleoprotein C (C1/C2) [Source:HGNC Symbol;Acc:HGNC:5035]""	GO:1990247;GO:0016020;GO:0031492;GO:0003676;GO:0070935;GO:0032211;GO:0001649;GO:0070062;GO:0005634;GO:0043044;GO:0000166;GO:0005654;GO:0010467;GO:0019013;GO:0003730;GO:0044822;GO:0042802;GO:0000980;GO:0030529;GO:0071013;GO:0008266;GO:0000790;GO:0043234;GO:0005829;GO:0000398;GO:0008380;GO:0070034;GO:0003723;GO:0005515;GO:0000978;GO:0005697;GO:0045120;GO:0005681;GO:0003729	N6-methyladenosine-containing RNA binding;catalytic step 2 spliceosome;cytosol;RNA binding;mRNA splicing;identical protein binding;negative regulation of telomere maintenance via telomerase;ATP-dependent chromatin remodeling;nucleotide binding;pronucleus;protein binding;RNA polymerase II core promoter proximal region sequence-specific DNA binding;poly(A) RNA binding;nucleosomal DNA binding;membra…
PPM1G	-0.453359	2.41126e-11	ENSG00000115241	5496	protein phosphatase"	Mg2+/Mn2+ dependent 1G [Source:HGNC Symbol;Acc:HGNC:9278]"	GO:0005737;GO:0043169;GO:0035970;GO:0006470;GO:0005634;GO:0016020;GO:0007050;GO:0004722;GO:0004721;GO:0005654;GO:0003824;GO:0005515;GO:0046872
KRT18	-0.360346	2.92778e-11	ENSG00000111057	3875	keratin 18"	type I [Source:HGNC Symbol;Acc:HGNC:6430]"	GO:0045095;GO:0097191;GO:0071944;GO:0033209;GO:0005815;GO:0007049;GO:0005737;GO:0009653;GO:0070062;GO:0005730;GO:0043000;GO:0005198;GO:0043066;GO:0048471;GO:0097284;GO:0034451;GO:0016032;GO:0044822;GO:0005882;GO:0045104;GO:0097110;GO:0005515
RRM2	-0.394587	4.0771e-11	ENSG00000171848	6241	ribonucleotide reductase M2 [Source:HGNC Symbol;Acc:HGNC:10452]""	GO:0009186;GO:0000082;GO:0000083;GO:0044281;GO:0016491;GO:0005737;GO:0005634;GO:0005654;GO:0006260;GO:0055086;GO:0046872;GO:0051259;GO:0000278;GO:0051290;GO:0009263;GO:0009262;GO:0015949;GO:0055114;GO:0005971;GO:0005829;GO:0004748;GO:0005515	mitotic cell cycle;deoxyribonucleotide biosynthetic process;cytosol;cytoplasm;DNA replication;deoxyribonucleotide metabolic process;regulation of transcription involved in G1/S transition of mitotic cell cycle;ribonucleoside-diphosphate reductase activity;protein binding;nucleobase-containing small molecule metabolic process;small molecule metabolic process;nucleoplasm;deoxyribonucleoside diphosp…
IL6	1.17399	6.62043e-11	ENSG00000136244	3569	interleukin 6 [Source:HGNC Symbol;Acc:HGNC:6018]""	GO:0019221;GO:0045429;GO:0045765;GO:0009409;GO:0051897;GO:0002384;GO:0043200;GO:0072540;GO:0009617;GO:0009611;GO:0009612;GO:0045666;GO:0030168;GO:0045669;GO:0042127;GO:0051592;GO:0050830;GO:0008360;GO:0060664;GO:0045188;GO:0002675;GO:0050731;GO:0031667;GO:0045721;GO:0046849;GO:0010888;GO:0009897;GO:0005125;GO:0046716;GO:0010628;GO:0071864;GO:0051024;GO:0031175;GO:0050829;GO:0032496;GO:0042981;GO:…	positive regulation of T-helper 2 cell differentiation;neutrophil mediated immunity;cellular response to tumor necrosis factor;positive regulation of translation;acute-phase response;response to organic cyclic compound;negative regulation of cell proliferation;positive regulation of type B pancreatic cell apoptotic process;response to cytokine;response to calcium ion;myeloid cell homeostasis;resp…
NT5E	-0.472306	8.03225e-11	ENSG00000135318	4907	5'-nucleotidase"	ecto (CD73) [Source:HGNC Symbol;Acc:HGNC:8021]"	GO:0016311;GO:0008253;GO:0009166;GO:0044281;GO:0006196;GO:0046135;GO:0006195;GO:0046085;GO:0046086;GO:0031225;GO:0005737;GO:0050728;GO:0070062;GO:0006206;GO:0016020;GO:0000166;GO:0097060;GO:0046872;GO:0016787;GO:0009986;GO:0016788;GO:0008198;GO:0007159;GO:0005886;GO:0046889;GO:0055086;GO:0007420;GO:0010044;GO:0006164;GO:0006259;GO:0006144
MDC1	0.714578	8.03225e-11	ENSG00000231135	9656	mediator of DNA damage checkpoint 1 [Source:HGNC Symbol;Acc:HGNC:21163]""	;GO:0044267;GO:0008022;GO:0005925;GO:0006303;GO:0031573;GO:0000724;GO:0043687;GO:0006281;GO:0005654;GO:0005515;GO:0070975;GO:0016925;GO:0005694;GO:0005634;GO:0006302	FHA domain binding;double-strand break repair via nonhomologous end joining;cellular protein metabolic process;double-strand break repair;nucleoplasm;protein binding;intra-S DNA damage checkpoint;double-strand break repair via homologous recombination;protein C-terminus binding;focal adhesion;protein sumoylation;DNA repair;post-translational protein modification;nucleus;chromosome;
EPRS	0.540223	8.53441e-11	ENSG00000136628	2058	glutamyl-prolyl-tRNA synthetase [Source:HGNC Symbol;Acc:HGNC:3418]""	GO:0017101;GO:0006433;GO:0051020;GO:0000166;GO:0005737;GO:0004812;GO:0004818;GO:0016020;GO:0030529;GO:0010467;GO:0017148;GO:0006400;GO:0097452;GO:0005524;GO:0006424;GO:0008033;GO:0006461;GO:0016876;GO:0004827;GO:0005829;GO:0071346;GO:0043039;GO:0005515;GO:0006418;GO:0035613;GO:0006412	GTPase binding;tRNA aminoacylation;GAIT complex;cytosol;cytoplasm;prolyl-tRNA aminoacylation;tRNA aminoacylation for protein translation;protein complex assembly;RNA stem-loop binding;nucleotide binding;protein binding;negative regulation of translation;membrane;gene expression;tRNA processing;ATP binding;cellular response to interferon-gamma;glutamyl-tRNA aminoacylation;intracellular ribonucleop…
RHPN2	-0.470204	1.29923e-10	ENSG00000131941	85415	rhophilin"	Rho GTPase binding protein 2 [Source:HGNC Symbol;Acc:HGNC:19974]"	GO:0005737;GO:0043231;GO:0005829;GO:0005654;GO:0007165;GO:0005515;GO:0048471;GO:0007264
S100A16	-0.426883	1.43442e-10	ENSG00000188643	140576	S100 calcium binding protein A16 [Source:HGNC Symbol;Acc:HGNC:20441]""	GO:0005737;GO:0070062;GO:0005730;GO:0044822;GO:0051592;GO:0005509;GO:0005515;GO:0005886;GO:0005634;GO:0005829;GO:0042803	calcium ion binding;nucleolus;protein homodimerization activity;cytosol;protein binding;poly(A) RNA binding;response to calcium ion;nucleus;cytoplasm;plasma membrane;extracellular exosome
CXCL1	1.04396	1.51739e-10	ENSG00000163739	2919	chemokine (C-X-C motif) ligand 1 (melanoma growth stimulating activity"	alpha) [Source:HGNC Symbol;Acc:HGNC:4602]"	GO:0070098;GO:0008009;GO:0030036;GO:0008047;GO:0060326;GO:0032496;GO:0035556;GO:0043085;GO:0008083;GO:0090023;GO:0007186;GO:0008285;GO:0006935;GO:0008283;GO:0006954;GO:0006955;GO:0045236;GO:0005615;GO:0007399;GO:0005622;GO:0005576;GO:0005102;GO:0007165
MALT1	-0.572735	1.51739e-10	ENSG00000172175	10892	MALT1 paracaspase [Source:HGNC Symbol;Acc:HGNC:6819]""	GO:0051168;GO:0019209;GO:0042113;GO:0004871;GO:0008233;GO:0002726;GO:0042981;GO:0005737;GO:0001923;GO:0007250;GO:0005730;GO:0005634;GO:0042098;GO:0043066;GO:0031398;GO:0006508;GO:0048471;GO:0032449;GO:0043123;GO:0043234;GO:0050852;GO:0002020;GO:0050856;GO:0032743;GO:0045087;GO:0050870;GO:0006952;GO:0005886;GO:0004842;GO:0043621;GO:0051259;GO:0051092;GO:0038095;GO:0009620;GO:0005829;GO:0016567;GO:…	regulation of T cell receptor signaling pathway;positive regulation of NF-kappaB transcription factor activity;protease binding;cytosol;positive regulation of protein ubiquitination;kinase activator activity;T cell proliferation;Fc-epsilon receptor signaling pathway;protein ubiquitination;proteolysis;plasma membrane;innate immune response;stimulatory C-type lectin receptor signaling pathway;negat…
HN1	0.540516	1.77e-10	ENSG00000189159	51155	hematological and neurological expressed 1 [Source:HGNC Symbol;Acc:HGNC:14569]""	GO:0005634;GO:0031965;GO:0005730	nucleolus;nucleus;nuclear membrane
PDK4	-1.08577	1.86597e-10	ENSG00000004799	5166	pyruvate dehydrogenase kinase"	isozyme 4 [Source:HGNC Symbol;Acc:HGNC:8812]"	GO:0008286;GO:0010906;GO:0042593;GO:2000811;GO:0044281;GO:0042594;GO:0045124;GO:0006090;GO:0006468;GO:0006885;GO:0010565;GO:0005739;GO:0004672;GO:0005759;GO:0005524;GO:0071398;GO:0072593;GO:0009267;GO:0004740;GO:0042304;GO:0046320;GO:0044237;GO:0005743;GO:0002230;GO:0098792;GO:0010510;GO:0006006
PNPLA2	0.626486	2.01791e-10	ENSG00000177666	57104	patatin like phospholipase domain containing 2 [Source:HGNC Symbol;Acc:HGNC:30802]""	GO:0036155;GO:0006644;GO:0034389;GO:0004806;GO:0006629;GO:0005515;GO:0019915;GO:0016021;GO:0005811;GO:0005789;GO:0010891;GO:0019433;GO:0044281;GO:0008152;GO:0005886;GO:0010898;GO:0046474;GO:0005829	lipid particle;endoplasmic reticulum membrane;lipid particle organization;lipid storage;triglyceride lipase activity;cytosol;protein binding;positive regulation of triglyceride catabolic process;small molecule metabolic process;metabolic process;phospholipid metabolic process;glycerophospholipid biosynthetic process;lipid metabolic process;negative regulation of sequestering of triglyceride;trigl…
MACF1	-0.440191	2.10461e-10	ENSG00000127603	23499	microtubule-actin crosslinking factor 1 [Source:HGNC Symbol;Acc:HGNC:13664]""	;GO:0030177;GO:0016887;GO:0051893;GO:0032886;GO:0005874;GO:0005856;GO:0016021;GO:0003779;GO:0043001;GO:0005509;GO:0008017;GO:0005794;GO:0044822;GO:0042060;GO:0007050;GO:0051015;GO:0008152;GO:0005886;GO:0032587;GO:0007010;GO:0010632;GO:0008092;GO:0016055;GO:0045773;GO:0005737;GO:0005515	;cell cycle arrest;regulation of microtubule-based process;cytoplasm;Golgi to plasma membrane protein transport;metabolic process;cytoskeleton;plasma membrane;calcium ion binding;Golgi apparatus;wound healing;microtubule;protein binding;poly(A) RNA binding;cytoskeletal protein binding;ATPase activity;microtubule binding;actin filament binding;regulation of focal adhesion assembly;ruffle membrane;…
ZNF24	0.644072	2.52359e-10	ENSG00000172466	7572	zinc finger protein 24 [Source:HGNC Symbol;Acc:HGNC:13032]""	GO:0043565;GO:0042552;GO:0003700;GO:0005634;GO:0006355;GO:0045892;GO:0006351;GO:0005515;GO:0003677;GO:0046872;GO:0008270	transcription factor activity;myelination;protein binding;DNA binding;regulation of transcription;negative regulation of transcription;zinc ion binding;nucleus;sequence-specific DNA binding;transcription;metal ion binding
CABYR	1.19951	3.56642e-10	ENSG00000154040	26256	calcium binding tyrosine-(Y)-phosphorylation regulated [Source:HGNC Symbol;Acc:HGNC:15569]""	GO:0005856;GO:0005737;GO:0097228;GO:0097229;GO:0031514;GO:0005634;GO:0017124;GO:0019899;GO:0005509;GO:0005515;GO:0035686;GO:0046982;GO:0048240;GO:0003351;GO:0019904	calcium ion binding;enzyme binding;sperm fibrous sheath;sperm principal piece;protein domain specific binding;sperm end piece;cytoplasm;SH3 domain binding;protein heterodimerization activity;motile cilium;sperm capacitation;nucleus;protein binding;cytoskeleton;epithelial cilium movement
GRB7	-0.545708	3.56642e-10	ENSG00000141738	2886	growth factor receptor bound protein 7 [Source:HGNC Symbol;Acc:HGNC:4567]""	GO:0005070;GO:0010494;GO:0030335;GO:0005925;GO:0035091;GO:0009967;GO:0005829;GO:0007596;GO:0034063;GO:0019901;GO:0050900;GO:0007173;GO:0007165;GO:0005515;GO:0017148;GO:0005886;GO:0042995;GO:0042802;GO:0003723	positive regulation of signal transduction;positive regulation of cell migration;protein kinase binding;cytosol;protein binding;leukocyte migration;signal transduction;stress granule assembly;identical protein binding;phosphatidylinositol binding;epidermal growth factor receptor signaling pathway;focal adhesion;cytoplasmic stress granule;negative regulation of translation;SH3/SH2 adaptor activity…
HES6	1.15086	4.36074e-10	ENSG00000144485	55502	hes family bHLH transcription factor 6 [Source:HGNC Symbol;Acc:HGNC:18254]""	GO:0001227;GO:0007399;GO:0000122;GO:0003700;GO:0008134;GO:0030154;GO:0003712;GO:0006355;GO:0006357;GO:0006351;GO:0005667;GO:0003677;GO:0046983;GO:0005634;GO:0000977	transcription factor activity;transcription factor binding;regulation of transcription;DNA binding;protein dimerization activity;negative regulation of transcription from RNA polymerase II promoter;cell differentiation;transcription;nucleus;transcriptional repressor activity;transcription factor complex;regulation of transcription from RNA polymerase II promoter;transcription cofactor activity;ne…
GEM	1.66243	4.8935e-10	ENSG00000164949	2669	GTP binding protein overexpressed in skeletal muscle [Source:HGNC Symbol;Acc:HGNC:4234]""	GO:0072686;GO:0051276;GO:0003924;GO:0007166;GO:0016020;GO:0030496;GO:0005525;GO:0009898;GO:0005622;GO:0015031;GO:0019003;GO:0005516;GO:0005515;GO:0006955;GO:0051310;GO:0000287;GO:0007067;GO:0007264;GO:0051233;GO:0005634;GO:0007165	spindle midzone;metaphase plate congression;magnesium ion binding;chromosome organization;GDP binding;protein binding;mitotic nuclear division;signal transduction;GTPase activity;mitotic spindle;membrane;calmodulin binding;nucleus;cell surface receptor signaling pathway;GTP binding;protein transport;intracellular;immune response;small GTPase mediated signal transduction;midbody;cytoplasmic side o…
SLC7A1	0.528769	4.98532e-10	ENSG00000139514	6541	solute carrier family 7 (cationic amino acid transporter"	y+ system)	member 1 [Source:HGNC Symbol;Acc:HGNC:11057]"
SLC6A6	-0.7472	5.86975e-10	ENSG00000131389	6533	solute carrier family 6 (neurotransmitter transporter)"	member 6 [Source:HGNC Symbol;Acc:HGNC:11052]"	GO:0030977;GO:0005328;GO:0006520;GO:0016021;GO:0006865;GO:0015734;GO:0005368;GO:0005369;GO:1903825;GO:0006810;GO:0005887;GO:0006836;GO:0006811;GO:0003333;GO:0005886;GO:0055085
CLDN1	0.382879	6.00294e-10	ENSG00000163347	9076	claudin 1 [Source:HGNC Symbol;Acc:HGNC:2032]""	GO:0046718;GO:0016328;GO:0005515;GO:0051260;GO:0016324;GO:0051291;GO:0016021;GO:0016338;GO:0001618;GO:0005198;GO:0061436;GO:0030054;GO:0045216;GO:0005886;GO:0005887;GO:0070830;GO:0005923;GO:0042802	plasma membrane;virus receptor activity;protein homooligomerization;lateral plasma membrane;integral component of plasma membrane;protein binding;apical plasma membrane;identical protein binding;cell-cell junction organization;protein heterooligomerization;bicellular tight junction;structural molecule activity;bicellular tight junction assembly;establishment of skin barrier;cell junction;calcium-…
LDLR	-0.422621	6.28266e-10	ENSG00000130164	3949	low density lipoprotein receptor [Source:HGNC Symbol;Acc:HGNC:6547]""	GO:0046718;GO:0009897;GO:0016020;GO:0030229;GO:0001618;GO:0015914;GO:2000188;GO:0030301;GO:0044281;GO:0030169;GO:0042159;GO:0001523;GO:0010867;GO:0010008;GO:0001948;GO:0045177;GO:0016021;GO:0005770;GO:0030669;GO:0005905;GO:0005509;GO:0002020;GO:0004872;GO:0010899;GO:0008203;GO:0005794;GO:0034362;GO:0006629;GO:0009986;GO:0032050;GO:0007603;GO:0016323;GO:0030299;GO:0005887;GO:0005886;GO:0042632;GO:…	very-low-density lipoprotein particle receptor activity;glycoprotein binding;apical part of cell;protease binding;lysosome;lipoprotein metabolic process;positive regulation of triglyceride biosynthetic process;early endosome;cell surface;receptor activity;low-density lipoprotein particle binding;plasma membrane;calcium ion binding;lipoprotein catabolic process;Golgi apparatus;cholesterol import;e…
AKIRIN2	0.748892	6.46774e-10	ENSG00000135334	55122	akirin 2 [Source:HGNC Symbol;Acc:HGNC:21407]""	GO:0008284;GO:0017053;GO:0000122;GO:0045087;GO:0019899;GO:0009790;GO:0010629;GO:0045944;GO:0006351;GO:0005515;GO:0010950;GO:0045892;GO:0032496;GO:0005634;GO:0032755	enzyme binding;negative regulation of transcription from RNA polymerase II promoter;positive regulation of endopeptidase activity;innate immune response;transcription;response to lipopolysaccharide;transcriptional repressor complex;positive regulation of interleukin-6 production;negative regulation of gene expression;negative regulation of transcription;nucleus;embryo development;positive regulat…
HIST1H2AC	1.06682	6.46774e-10	ENSG00000180573	8334	histone cluster 1"	H2ac [Source:HGNC Symbol;Acc:HGNC:4733]"	GO:0008285;GO:0070062;GO:0006342;GO:0005634;GO:0003677;GO:0000790;GO:0003674;GO:0000786;GO:0046982
ANKRD52	-0.550701	6.46774e-10	ENSG00000139645	283373	ankyrin repeat domain 52 [Source:HGNC Symbol;Acc:HGNC:26614]""	GO:0005515	protein binding
HIST1H2BJ	2.00229	8.08469e-10	ENSG00000124635	8970	histone cluster 1"	H2bj [Source:HGNC Symbol;Acc:HGNC:4761]"	GO:0005737;GO:0046982;GO:0005615;GO:0019731;GO:0006325;GO:0006334;GO:0003677;GO:0005654;GO:0050830;GO:0000786;GO:0000788;GO:0002227;GO:0005634
HIST1H2BK	0.852678	8.09259e-10	ENSG00000197903	85236	histone cluster 1"	H2bk [Source:HGNC Symbol;Acc:HGNC:13954]"	GO:0005737;GO:0046982;GO:0005615;GO:0019731;GO:0006325;GO:0006334;GO:0003677;GO:0005654;GO:0050830;GO:0003674;GO:0000786;GO:0000788;GO:0002227;GO:0005634
ADAMTS1	-0.672017	8.28656e-10	ENSG00000154734	9510	ADAM metallopeptidase with thrombospondin type 1 motif 1 [Source:HGNC Symbol;Acc:HGNC:217]""	GO:0060347;GO:0071380;GO:0031012;GO:0008270;GO:0044691;GO:0008237;GO:0005737;GO:0030728;GO:0001542;GO:0031410;GO:0016021;GO:0001822;GO:0006508;GO:0008285;GO:0004222;GO:0010976;GO:0071374;GO:0008201;GO:0005604;GO:0007229;GO:0071305;GO:0005515;GO:0005578	cellular response to prostaglandin E stimulus;cytoplasm;zinc ion binding;ovulation from ovarian follicle;basement membrane;cellular response to vitamin D;proteolysis;negative regulation of cell proliferation;extracellular matrix;protein binding;metalloendopeptidase activity;cytoplasmic vesicle;positive regulation of neuron projection development;heart trabecula formation;ovulation;heparin binding…
DDX21	0.451927	9.29352e-10	ENSG00000165732	9188	DEAD (Asp-Glu-Ala-Asp) box helicase 21 [Source:HGNC Symbol;Acc:HGNC:2744]""	GO:0003676;GO:0001649;GO:0005730;GO:0009615;GO:0005634;GO:0016020;GO:0000166;GO:0005654;GO:0006364;GO:0006366;GO:0010501;GO:0005524;GO:0003723;GO:0044822;GO:0004004;GO:0004386;GO:0030515;GO:0019843;GO:0097322;GO:0003725;GO:0043330;GO:0005515	ATP-dependent RNA helicase activity;nucleoplasm;RNA binding;double-stranded RNA binding;transcription from RNA polymerase II promoter;helicase activity;nucleotide binding;response to exogenous dsRNA;protein binding;rRNA processing;poly(A) RNA binding;ATP binding;membrane;7SK snRNA binding;nucleus;snoRNA binding;response to virus;RNA secondary structure unwinding;nucleic acid binding;nucleolus;rRN…
LAMB1	-0.40979	9.55735e-10	ENSG00000091136	3912	laminin subunit beta 1 [Source:HGNC Symbol;Acc:HGNC:6486]""	GO:0005201;GO:0034446;GO:0031012;GO:0031175;GO:0007411;GO:0070062;GO:0005198;GO:0005576;GO:0048471;GO:0022617;GO:0030335;GO:0021812;GO:0043259;GO:0007155;GO:0043257;GO:0035987;GO:0005615;GO:0005607;GO:0005606;GO:0005604;GO:0050679;GO:0042476;GO:0030198;GO:0005515	positive regulation of epithelial cell proliferation;neuron projection development;basement membrane;laminin-1 complex;neuronal-glial interaction involved in cerebral cortex radial glia guided migration;extracellular space;extracellular matrix;extracellular region;protein binding;axon guidance;cell adhesion;extracellular matrix disassembly;substrate adhesion-dependent cell spreading;extracellular…
CBX4	1.15014	9.65365e-10	ENSG00000141582	8535	chromobox 4 [Source:HGNC Symbol;Acc:HGNC:1554]""	GO:0035064;GO:0035102;GO:0019899;GO:0016607;GO:0044267;GO:0016604;GO:0031519;GO:0000122;GO:0005634;GO:0003714;GO:0019789;GO:0005654;GO:0043066;GO:0043687;GO:0045892;GO:0016925;GO:0016874;GO:0044212;GO:0051219;GO:0032183;GO:0003727;GO:0006351;GO:0005515;GO:0003682;GO:0016568	chromatin modification;phosphoprotein binding;nucleoplasm;nuclear body;PcG protein complex;transcription corepressor activity;SUMO transferase activity;chromatin binding;negative regulation of apoptotic process;protein binding;single-stranded RNA binding;protein sumoylation;negative regulation of transcription from RNA polymerase II promoter;SUMO binding;cellular protein metabolic process;transcr…
RRP12	0.674115	1.10824e-09	ENSG00000052749	23223	ribosomal RNA processing 12 homolog [Source:HGNC Symbol;Acc:HGNC:29100]""	GO:0044822;GO:0016021;GO:0031965;GO:0005488;GO:0005730	poly(A) RNA binding;nucleolus;binding;nuclear membrane;integral component of membrane
NCBP2	0.560975	1.19405e-09	ENSG00000114503	22916	nuclear cap binding protein subunit 2 [Source:HGNC Symbol;Acc:HGNC:7659]""	GO:0000184;GO:0008334;GO:0000340;GO:0003676;GO:0034660;GO:0050434;GO:0005737;GO:0005654;GO:0000387;GO:0006446;GO:0005634;GO:0000166;GO:0006408;GO:0010467;GO:0046833;GO:0031124;GO:0006369;GO:0006368;GO:0008380;GO:0006406;GO:0005515;GO:0000339;GO:0044822;GO:0006366;GO:0031047;GO:0098789;GO:0005845;GO:0005846;GO:0031442;GO:0045292;GO:0000398;GO:0017069;GO:0006370;GO:0016032;GO:0005829;GO:0003729	RNA 7-methylguanosine cap binding;nucleoplasm;cytoplasm;mRNA splicing;mRNA cap binding complex;transcription from RNA polymerase II promoter;transcription elongation from RNA polymerase II promoter;nucleotide binding;protein binding;poly(A) RNA binding;gene silencing by RNA;mRNA 3'-end processing;ncRNA metabolic process;nuclear-transcribed mRNA catabolic process;mRNA export from nucleus;gene expr…
SGOL2	0.860536	1.35434e-09	ENSG00000163535	151246	shugoshin-like 2 (S. pombe) [Source:HGNC Symbol;Acc:HGNC:30812]""	GO:0030892;GO:0000278;GO:0005829;GO:0005654;GO:0051754;GO:0005515;GO:0007264;GO:0000775;GO:0051301;GO:0000777	mitotic cell cycle;cell division;protein binding;condensed chromosome kinetochore;mitotic cohesin complex;cytosol;meiotic sister chromatid cohesion;nucleoplasm;small GTPase mediated signal transduction;chromosome
CTH	1.38964	1.35434e-09	ENSG00000116761	1491	cystathionine gamma-lyase [Source:HGNC Symbol;Acc:HGNC:2501]""	GO:2001234;GO:0051289;GO:0034641;GO:0044281;GO:1904831;GO:0005737;GO:0016846;GO:0070062;GO:0005634;GO:0080146;GO:0043066;GO:0047982;GO:0018272;GO:0043123;GO:0000098;GO:0004123;GO:0000096;GO:0051092;GO:0030968;GO:0005829;GO:0070814;GO:0044540;GO:0006534;GO:0019346;GO:0019344;GO:0019343;GO:0005516;GO:0005515;GO:0044524;GO:0030170	positive regulation of NF-kappaB transcription factor activity;cytosol;cytoplasm;homocysteine desulfhydrase activity;sulfur amino acid catabolic process;protein-pyridoxal-5-phosphate linkage via peptidyl-N6-pyridoxal phosphate-L-lysine;hydrogen sulfide biosynthetic process;L-cystine L-cysteine-lyase (deaminating);cysteine biosynthetic process via cystathionine;pyridoxal phosphate binding;negative…
NTRK2	-0.938567	1.35434e-09	ENSG00000148053	4915	neurotrophic tyrosine kinase"	receptor	type 2 [Source:HGNC Symbol;Acc:HGNC:8032]"
SLC39A8	-0.603743	1.45358e-09	ENSG00000138821	64116	solute carrier family 39 (zinc transporter)"	member 8 [Source:HGNC Symbol;Acc:HGNC:20862]"	GO:0031090;GO:0016021;GO:0016020;GO:0070574;GO:0030001;GO:0005886;GO:0046873;GO:0006829;GO:0055085
ZNRF2	-0.670079	1.49924e-09	ENSG00000180233	223082	zinc and ring finger 2"	E3 ubiquitin protein ligase [Source:HGNC Symbol;Acc:HGNC:22316]"	GO:0043234;GO:0005737;GO:0042734;GO:0030659;GO:0016874;GO:0005886;GO:0005765;GO:0008270;GO:0005515;GO:0016567;GO:0061630;GO:0030054;GO:0010008
TUBA1B	-0.377907	1.52681e-09	ENSG00000123416	10376	tubulin alpha 1b [Source:HGNC Symbol;Acc:HGNC:18809]""	GO:0044267;GO:0031625;GO:0006457;GO:0070062;GO:0008152;GO:0071353;GO:0051084;GO:0005200;GO:0003924;GO:0005525;GO:0030705;GO:0005881;GO:0043209;GO:0003725;GO:0000226;GO:0005515;GO:0005198;GO:0005874;GO:0051301;GO:0007017	structural constituent of cytoskeleton;cellular protein metabolic process;cellular response to interleukin-4;cytoskeleton-dependent intracellular transport;cell division;protein binding;double-stranded RNA binding;microtubule-based process;GTPase activity;protein folding;structural molecule activity;myelin sheath;metabolic process;microtubule;cytoplasmic microtubule;ubiquitin protein ligase bindi…
FAM53C	0.676157	1.61194e-09	ENSG00000120709	51307	family with sequence similarity 53 member C [Source:HGNC Symbol;Acc:HGNC:1336]""	GO:0005515	protein binding
TRIM28	0.4193	2.24247e-09	ENSG00000130726	10155	tripartite motif containing 28 [Source:HGNC Symbol;Acc:HGNC:16384]""	GO:0060028;GO:1902187;GO:0090575;GO:0000785;GO:0008270;GO:0003677;GO:0005622;GO:0046777;GO:0043565;GO:0001701;GO:0005719;GO:0000122;GO:0004842;GO:0005634;GO:0003714;GO:0003713;GO:1901536;GO:0005654;GO:0010467;GO:0035851;GO:0006367;GO:0004672;GO:0044822;GO:0005720;GO:0006468;GO:0006281;GO:0045087;GO:0070087;GO:0001105;GO:0045892;GO:0045893;GO:0016925;GO:0016874;GO:0042993;GO:0051259;GO:0031625;GO:…	DNA binding;nucleoplasm;convergent extension involved in axis elongation;negative regulation of transcription from RNA polymerase II promoter;zinc ion binding;transcription coactivator activity;ubiquitin-protein transferase activity;transcription corepressor activity;protein ubiquitination;innate immune response;regulation of genetic imprinting;negative regulation of DNA demethylation;RNA polymer…
DPY19L1	-0.768794	2.49495e-09	ENSG00000173852	23333	dpy-19-like 1 (C. elegans) [Source:HGNC Symbol;Acc:HGNC:22205]""	GO:0005637;GO:0016021;GO:0016020;GO:0018406;GO:0000030	integral component of membrane;protein C-linked glycosylation via 2'-alpha-mannosyl-L-tryptophan;membrane;mannosyltransferase activity;nuclear inner membrane
UTP14A	0.828304	2.52068e-09	ENSG00000156697	10813	UTP14A small subunit processome component [Source:HGNC Symbol;Acc:HGNC:10665]""	GO:0044822;GO:0032040;GO:0006364;GO:0005515;GO:0005730	poly(A) RNA binding;nucleolus;rRNA processing;small-subunit processome;protein binding
NFKBIA	0.600774	2.52989e-09	ENSG00000100906	4792	nuclear factor of kappa light polypeptide gene enhancer in B-cells inhibitor"	alpha [Source:HGNC Symbol;Acc:HGNC:7797]"	GO:0034138;GO:0034134;GO:0019899;GO:0038123;GO:0038124;GO:0071407;GO:0032495;GO:0032496;GO:0032403;GO:0005737;GO:0045746;GO:0007253;GO:0010468;GO:0005634;GO:0000060;GO:0031625;GO:0070417;GO:0043066;GO:0032270;GO:0045893;GO:0031072;GO:0002224;GO:0010745;GO:0033256;GO:0008134;GO:0042802;GO:0002223;GO:0042127;GO:0035994;GO:0050852;GO:0005515;GO:0008139;GO:0045087;GO:0006915;GO:0051059;GO:0034162;GO:…
CAPN1	-0.40924	2.62621e-09	ENSG00000014216	823	calpain 1"	(mu/I) large subunit [Source:HGNC Symbol;Acc:HGNC:1476]"	GO:0008284;GO:0005737;GO:0070062;GO:0032801;GO:0008092;GO:0016540;GO:0022617;GO:0005829;GO:0016020;GO:0060056;GO:0005739;GO:0005622;GO:0005764;GO:0030198;GO:0005509;GO:0005515;GO:0005886;GO:0006508;GO:0005925;GO:0004198
DIAPH1	-0.444932	2.62621e-09	ENSG00000131504	1729	diaphanous related formin 1 [Source:HGNC Symbol;Acc:HGNC:2876]""	GO:0035372;GO:0030036;GO:0005488;GO:0032886;GO:0044325;GO:0072686;GO:0016043;GO:0003779;GO:0030335;GO:0007605;GO:0044822;GO:0008360;GO:0017048;GO:0030041;GO:0007264;GO:0032587;GO:0071420;GO:0007010;GO:0005829;GO:0005515;GO:0005102;GO:0051279	regulation of microtubule-based process;cellular component organization;cytosol;sensory perception of sound;binding;mitotic spindle;ion channel binding;protein binding;regulation of cell shape;poly(A) RNA binding;actin filament polymerization;actin cytoskeleton organization;cellular response to histamine;protein localization to microtubule;ruffle membrane;small GTPase mediated signal transduction…
FAM3C	-0.445288	2.99791e-09	ENSG00000196937	10447	family with sequence similarity 3 member C [Source:HGNC Symbol;Acc:HGNC:18664]""	GO:0005794;GO:0005125;GO:0070062;GO:0016023;GO:0005576;GO:0008150;GO:0005515;GO:0007275	multicellular organismal development;Golgi apparatus;extracellular region;protein binding;cytokine activity;cytoplasmic membrane-bounded vesicle;biological_process;extracellular exosome
CXCL2	1.56457	3.71394e-09	ENSG00000081041	2920	chemokine (C-X-C motif) ligand 2 [Source:HGNC Symbol;Acc:HGNC:4603]""	GO:0042127;GO:0070098;GO:0006935;GO:0090023;GO:0008009;GO:0006955;GO:0006954;GO:0005576;GO:0002237;GO:0005515;GO:0060326;GO:0045236;GO:0032496;GO:0007186;GO:0005615	extracellular space;immune response;CXCR chemokine receptor binding;extracellular region;positive regulation of neutrophil chemotaxis;response to molecule of bacterial origin;response to lipopolysaccharide;regulation of cell proliferation;chemokine activity;chemotaxis;protein binding;G-protein coupled receptor signaling pathway;inflammatory response;cell chemotaxis;chemokine-mediated signaling pa…
SLC6A8	1.33385	3.8024e-09	ENSG00000130821	6535	solute carrier family 6 (neurotransmitter transporter)"	member 8 [Source:HGNC Symbol;Acc:HGNC:11055]"	GO:0005308;GO:0005309;GO:0005328;GO:0006936;GO:0006600;GO:0006810;GO:1902598;GO:0015881;GO:0006814;GO:0005575;GO:0034641;GO:0008150;GO:0044281;GO:0005887;GO:0006836;GO:0055085;GO:0003674;GO:0005886;GO:0006595;GO:0016021
AHNAK	-0.382084	4.85114e-09	ENSG00000124942	79026	AHNAK nucleoprotein [Source:HGNC Symbol;Acc:HGNC:347]""	GO:0043484;GO:0015629;GO:0005925;GO:0097493;GO:0005737;GO:0031982;GO:0005634;GO:0016020;GO:1901385;GO:0044822;GO:0042383;GO:0030315;GO:0044291;GO:0005886;GO:0070062;GO:0051259;GO:0044548;GO:0005829;GO:0045121;GO:0005765;GO:0005515;GO:0043034	cytosol;cytoplasm;plasma membrane;protein binding;costamere;T-tubule;poly(A) RNA binding;focal adhesion;membrane;cell-cell contact zone;protein oligomerization;vesicle;lysosomal membrane;nucleus;regulation of voltage-gated calcium channel activity;membrane raft;extracellular exosome;regulation of RNA splicing;S100 protein binding;structural molecule activity conferring elasticity;sarcolemma;actin…
TNS4	-0.532977	4.85114e-09	ENSG00000131746	84951	tensin 4 [Source:HGNC Symbol;Acc:HGNC:24352]""	GO:0005856;GO:0005737;GO:0008104;GO:0006915;GO:0003779;GO:0005515;GO:0005925	protein localization;actin binding;protein binding;apoptotic process;focal adhesion;cytoplasm;cytoskeleton
CHTOP	0.593224	5.10828e-09	ENSG00000160679	26097	chromatin target of PRMT1 [Source:HGNC Symbol;Acc:HGNC:24511]""	GO:0016607;GO:0008284;GO:0006351;GO:0051096;GO:0005730;GO:0008327;GO:0032781;GO:0044822;GO:0005654;GO:0006355;GO:0005515;GO:0031062;GO:0000346;GO:0006406;GO:0043231	nucleolus;nucleoplasm;protein binding;regulation of transcription;methyl-CpG binding;transcription;poly(A) RNA binding;positive regulation of cell proliferation;intracellular membrane-bounded organelle;positive regulation of helicase activity;mRNA export from nucleus;positive regulation of histone methylation;positive regulation of ATPase activity;transcription export complex;nuclear speck
EIF3D	0.458281	6.54803e-09	ENSG00000100353	8664	eukaryotic translation initiation factor 3 subunit D [Source:HGNC Symbol;Acc:HGNC:3278]""	GO:0005737;GO:0044267;GO:0071541;GO:0005852;GO:0006446;GO:0016282;GO:0005829;GO:0016020;GO:0006412;GO:0010467;GO:0005515;GO:0001732;GO:0033290;GO:0001731;GO:0006413;GO:0044822;GO:0003743	regulation of translational initiation;cellular protein metabolic process;eukaryotic translation initiation factor 3 complex;cytosol;protein binding;eukaryotic 43S preinitiation complex;cytoplasm;poly(A) RNA binding;formation of translation preinitiation complex;eukaryotic 48S preinitiation complex;translation initiation factor activity;translational initiation;translation;gene expression;membran…
DSC2	-0.67006	7.43157e-09	ENSG00000134755	1824	desmocollin 2 [Source:HGNC Symbol;Acc:HGNC:3036]""	GO:0009267;GO:0070062;GO:0031410;GO:0016021;GO:0016020;GO:0086091;GO:0014704;GO:0086042;GO:0098911;GO:0005509;GO:0005515;GO:0005886;GO:0007155;GO:0005913;GO:0007156;GO:0030057;GO:0086073;GO:0086083	calcium ion binding;cell-cell adherens junction;bundle of His cell-Purkinje myocyte adhesion involved in cell communication;cardiac muscle cell-cardiac muscle cell adhesion;protein binding;homophilic cell adhesion via plasma membrane adhesion molecules;cellular response to starvation;integral component of membrane;cytoplasmic vesicle;desmosome;cell adhesion;plasma membrane;regulation of heart rat…
COL4A1	-0.398205	8.20117e-09	ENSG00000187498	1282	collagen"	type IV	alpha 1 [Source:HGNC Symbol;Acc:HGNC:2202]"
RND3	0.806497	8.44443e-09	ENSG00000115963	390	Rho family GTPase 3 [Source:HGNC Symbol;Acc:HGNC:671]""	GO:0007264;GO:0070062;GO:0016020;GO:0003924;GO:0030036;GO:0000139;GO:0015031;GO:0007165;GO:0005515;GO:0007155;GO:0005925;GO:0005622;GO:0005525	intracellular;protein binding;signal transduction;GTPase activity;Golgi membrane;focal adhesion;GTP binding;protein transport;cell adhesion;membrane;small GTPase mediated signal transduction;actin cytoskeleton organization;extracellular exosome
HSPA5	0.348499	8.44443e-09	ENSG00000044574	3309	heat shock protein family A (Hsp70) member 5 [Source:HGNC Symbol;Acc:HGNC:5238]""	GO:0016020;GO:0005783;GO:0021589;GO:0035437;GO:0005788;GO:0007596;GO:0019899;GO:0005789;GO:0030176;GO:0021762;GO:0005739;GO:0016887;GO:0034663;GO:0005925;GO:1901998;GO:0008180;GO:0001948;GO:0044267;GO:0006987;GO:0070062;GO:0006983;GO:0043209;GO:0002576;GO:0051087;GO:0071353;GO:0051082;GO:0043066;GO:0005509;GO:0005886;GO:0005790;GO:0043022;GO:0005524;GO:1990440;GO:0030335;GO:0071236;GO:0031398;GO:…	endoplasmic reticulum-Golgi intermediate compartment;glycoprotein binding;cellular response to antibiotic;misfolded protein binding;endoplasmic reticulum chaperone complex;positive regulation of protein ubiquitination;smooth endoplasmic reticulum;ER-associated ubiquitin-dependent protein catabolic process;maintenance of protein localization in endoplasmic reticulum;ATF6-mediated unfolded protein …
CCNB1IP1	0.981989	8.44443e-09	ENSG00000100814	57820	cyclin B1 interacting protein 1"	E3 ubiquitin protein ligase [Source:HGNC Symbol;Acc:HGNC:19437]"	GO:0000794;GO:0061630;GO:0001825;GO:0007286;GO:0016567;GO:0051026;GO:0008270;GO:0005515;GO:0000795;GO:0007131;GO:0016874
PTP4A1	0.543016	8.49811e-09	ENSG00000112245	7803	protein tyrosine phosphatase type IVA"	member 1 [Source:HGNC Symbol;Acc:HGNC:9634]"	GO:0005737;GO:0030335;GO:0005819;GO:0016791;GO:0070062;GO:0008138;GO:0016311;GO:0006470;GO:0004725;GO:0009898;GO:0007275;GO:0035335;GO:0005634;GO:0005769;GO:0007049;GO:0005783
SLC30A1	-0.498633	8.49811e-09	ENSG00000170385	7779	solute carrier family 30 (zinc transporter)"	member 1 [Source:HGNC Symbol;Acc:HGNC:11012]"	GO:0005783;GO:0010043;GO:0006829;GO:0005737;GO:0001701;GO:0090281;GO:0019855;GO:0016021;GO:0006882;GO:0070574;GO:0071577;GO:0006812;GO:0005794;GO:0030315;GO:0006874;GO:0008324;GO:0031965;GO:0046929;GO:0005886;GO:0055085;GO:0070509;GO:0005515;GO:0005385;GO:0071585;GO:0071584;GO:0061088
UBE2C	0.627762	8.62945e-09	ENSG00000175063	11065	ubiquitin conjugating enzyme E2C [Source:HGNC Symbol;Acc:HGNC:15937]""	GO:0051439;GO:0051437;GO:0051436;GO:0030071;GO:0051301;GO:0005737;GO:0070936;GO:0070979;GO:0004842;GO:0031536;GO:0005654;GO:0010994;GO:0005524;GO:0051488;GO:0000278;GO:0031145;GO:0008054;GO:0061630;GO:0061631;GO:0010458;GO:0031625;GO:0005829;GO:0016567;GO:0006511;GO:0005515;GO:0007094;GO:0005680	mitotic cell cycle;ubiquitin conjugating enzyme activity;cytosol;cytoplasm;positive regulation of exit from mitosis;negative regulation of ubiquitin-protein ligase activity involved in mitotic cell cycle;ubiquitin-protein transferase activity;regulation of mitotic metaphase/anaphase transition;protein ubiquitination;protein K11-linked ubiquitination;negative regulation of cyclin-dependent protein…
MEPCE	0.725752	8.62945e-09	ENSG00000146834	56257	methylphosphate capping enzyme [Source:HGNC Symbol;Acc:HGNC:20247]""	GO:0016073;GO:0000122;GO:0008757;GO:0044822;GO:0008173;GO:0001510;GO:0008168;GO:0040031;GO:0035562;GO:1900087	negative regulation of transcription from RNA polymerase II promoter;snRNA modification;RNA methylation;S-adenosylmethionine-dependent methyltransferase activity;poly(A) RNA binding;methyltransferase activity;snRNA metabolic process;positive regulation of G1/S transition of mitotic cell cycle;RNA methyltransferase activity;negative regulation of chromatin binding
TBCC	0.989417	9.08186e-09	ENSG00000124659	6903	tubulin folding cofactor C [Source:HGNC Symbol;Acc:HGNC:11580]""	GO:0005856;GO:0044267;GO:0007023;GO:0006457;GO:0000902;GO:0051084;GO:0051087;GO:0003924;GO:0015631;GO:0005737;GO:0032391;GO:0005874	post-chaperonin tubulin folding pathway;cellular protein metabolic process;photoreceptor connecting cilium;tubulin binding;microtubule;cytoplasm;GTPase activity;protein folding;'de novo' posttranslational protein folding;cytoskeleton;cell morphogenesis;chaperone binding
ATP13A2	-0.592142	9.56578e-09	ENSG00000159363	23400	ATPase type 13A2 [Source:HGNC Symbol;Acc:HGNC:30213]""	GO:0012506;GO:0005764;GO:0043202;GO:0000166;GO:0005887;GO:0071287;GO:0046872;GO:0006874;GO:0016021;GO:0016787;GO:0019829;GO:0008152;GO:0005765;GO:0034220;GO:0005524;GO:0005515;GO:0006812;GO:0098655;GO:0055085;GO:0016887	lysosomal lumen;ion transmembrane transport;cation-transporting ATPase activity;cation transport;integral component of plasma membrane;cellular response to manganese ion;cation transmembrane transport;lysosome;vesicle membrane;integral component of membrane;metabolic process;hydrolase activity;lysosomal membrane;metal ion binding;protein binding;ATP binding;nucleotide binding;transmembrane transp…
ITGB4	-0.387976	1.07281e-08	ENSG00000132470	3691	integrin subunit beta 4 [Source:HGNC Symbol;Acc:HGNC:6158]""	GO:0048565;GO:0007160;GO:0004872;GO:0001664;GO:0030056;GO:0030054;GO:0070062;GO:0035878;GO:0016021;GO:0009611;GO:0031581;GO:0043588;GO:0097186;GO:0048333;GO:0006914;GO:0031252;GO:0008305;GO:0005886;GO:0007155;GO:0007154;GO:0072001;GO:0009986;GO:0034329;GO:0043235;GO:0048870;GO:0007229;GO:0030198;GO:0005515;GO:0005634	digestive tract development;autophagy;response to wounding;cell surface;integrin complex;cell junction;plasma membrane;cell leading edge;protein binding;cell junction assembly;hemidesmosome;receptor activity;receptor complex;integrin-mediated signaling pathway;amelogenesis;cell adhesion;skin development;extracellular matrix organization;hemidesmosome assembly;G-protein coupled receptor binding;na…
CCNB2	0.900551	1.1158e-08	ENSG00000157456	9133	cyclin B2 [Source:HGNC Symbol;Acc:HGNC:1580]""	GO:0043029;GO:0015630;GO:0000278;GO:0051726;GO:0000086;GO:0005813;GO:0005829;GO:0016020;GO:0005654;GO:0001701;GO:0005515;GO:0048538;GO:0007077;GO:0007067;GO:0005634;GO:0051301;GO:0040007	mitotic cell cycle;thymus development;growth;microtubule cytoskeleton;cell division;protein binding;mitotic nuclear division;membrane;centrosome;cytosol;G2/M transition of mitotic cell cycle;nucleus;in utero embryonic development;mitotic nuclear envelope disassembly;nucleoplasm;regulation of cell cycle;T cell homeostasis
PLAT	-0.288263	1.16076e-08	ENSG00000104368	5327	plasminogen activator"	tissue [Source:HGNC Symbol;Acc:HGNC:9051]"	GO:0001948;GO:0004252;GO:0042730;GO:0014909;GO:0070062;GO:0051219;GO:0009986;GO:0007596;GO:0031639;GO:0045177;GO:0006464;GO:0005737;GO:0048008;GO:0005576;GO:0005515;GO:0030141;GO:0006508;GO:0045861;GO:0001666;GO:0005102;GO:0005615
SALL1	-0.690477	1.57216e-08	ENSG00000103449	6299	spalt-like transcription factor 1 [Source:HGNC Symbol;Acc:HGNC:10524]""	GO:0030325;GO:0048566;GO:0060173;GO:0003281;GO:0030177;GO:0007165;GO:0003676;GO:0003677;GO:0021983;GO:0021889;GO:0001078;GO:0072073;GO:0005737;GO:0043565;GO:0000122;GO:0004407;GO:0005634;GO:0008406;GO:0001822;GO:0016575;GO:0044212;GO:0006366;GO:0046872;GO:0072092;GO:0031129;GO:0007507;GO:0008013;GO:0000792;GO:0061034;GO:0045892;GO:0045893;GO:0001657;GO:0001658;GO:0022008;GO:0042733;GO:0042473;GO:…	histone deacetylase activity;cytoplasm;transcriptional repressor activity;transcription from RNA polymerase II promoter;transcription factor activity;neurogenesis;olfactory bulb mitral cell layer development;protein binding;beta-catenin binding;DNA binding;RNA polymerase II core promoter proximal region sequence-specific DNA binding;kidney epithelium development;metal ion binding;embryonic digit …
SOX17	-0.652208	1.80398e-08	ENSG00000164736	64321	SRY-box 17 [Source:HGNC Symbol;Acc:HGNC:18122]""	GO:0021903;GO:0007492;GO:0007493;GO:0048617;GO:0030308;GO:0048568;GO:0001228;GO:0050821;GO:0042661;GO:0042662;GO:0010628;GO:0003677;GO:0060956;GO:0001525;GO:0045595;GO:0030178;GO:0003151;GO:0060913;GO:0048863;GO:0001706;GO:0061009;GO:0060914;GO:0044212;GO:0005634;GO:0007369;GO:0003713;GO:0043565;GO:0001947;GO:0005654;GO:0044798;GO:2000035;GO:0042074;GO:0001828;GO:0042789;GO:0048643;GO:0072091;GO:…	endocardium formation;rostrocaudal neural tube patterning;cell migration involved in gastrulation;positive regulation of skeletal muscle tissue development;nucleoplasm;positive regulation of cell differentiation;transcriptional activator activity;protein heterodimerization activity;transcription coactivator activity;common bile duct development;endoderm formation;embryonic heart tube development;…
NOP2	0.649416	1.89338e-08	ENSG00000111641	4839	NOP2 nucleolar protein [Source:HGNC Symbol;Acc:HGNC:7867]""	GO:0008284;GO:0005730;GO:0008757;GO:0044822;GO:0006364;GO:0005515;GO:0008168;GO:0032259;GO:0003723	nucleolus;methylation;protein binding;rRNA processing;S-adenosylmethionine-dependent methyltransferase activity;poly(A) RNA binding;methyltransferase activity;RNA binding;positive regulation of cell proliferation
ATR	0.672714	1.95599e-08	ENSG00000175054	545	ATR serine/threonine kinase [Source:HGNC Symbol;Acc:HGNC:882]""	GO:0018105;GO:0071480;GO:0016310;GO:0034605;GO:0003677;GO:0005488;GO:0034644;GO:0046777;GO:0007049;GO:0016605;GO:0006302;GO:0000724;GO:0007275;GO:0005654;GO:0004674;GO:0006260;GO:0004672;GO:0005694;GO:0032405;GO:0005794;GO:0006281;GO:0016301;GO:0006974;GO:0008156;GO:0008152;GO:0043517;GO:0000077;GO:0032407;GO:0016773;GO:1900034;GO:0090399;GO:0042493;GO:0036297;GO:0005524;GO:0005515	DNA damage checkpoint;interstrand cross-link repair;Golgi apparatus;nucleoplasm;DNA replication;binding;regulation of cellular response to heat;cellular response to heat;chromosome;PML body;multicellular organismal development;cellular response to DNA damage stimulus;protein binding;DNA binding;double-strand break repair via homologous recombination;protein kinase activity;kinase activity;phospho…
SLC34A2	-0.319809	2.25663e-08	ENSG00000157765	10568	solute carrier family 34 (type II sodium/phosphate cotransporter)"	member 2 [Source:HGNC Symbol;Acc:HGNC:11020]"	GO:0035435;GO:0005903;GO:0030643;GO:0044267;GO:0001701;GO:0031982;GO:0044341;GO:0016021;GO:0016020;GO:0035725;GO:0016324;GO:0006811;GO:0006817;GO:0005887;GO:0005886;GO:0043627;GO:0055085;GO:0042301;GO:0031402;GO:0015321;GO:0005436;GO:0031526
HAX1	0.656572	2.2715e-08	ENSG00000143575	10456	HCLS1 associated protein X-1 [Source:HGNC Symbol;Acc:HGNC:16915]""	GO:0033138;GO:0015629;GO:0051897;GO:0005783;GO:0005737;GO:0030833;GO:0016023;GO:0042981;GO:0005635;GO:0005739;GO:0030027;GO:0016529;GO:0030854;GO:0005758;GO:0019966;GO:0005667;GO:2000251;GO:0031965;GO:0043066;GO:0014068;GO:0045944;GO:0047485;GO:0071345;GO:0050731;GO:0005741;GO:1903214;GO:0005515;GO:1903146	interleukin-1 binding;mitochondrial intermembrane space;cytoplasm;regulation of mitophagy;protein N-terminus binding;cytoplasmic membrane-bounded vesicle;mitochondrion;regulation of actin filament polymerization;negative regulation of apoptotic process;protein binding;positive regulation of protein kinase B signaling;endoplasmic reticulum;regulation of apoptotic process;positive regulation of pep…
ACTG1	-0.354766	2.29855e-08	ENSG00000184009	71	actin gamma 1 [Source:HGNC Symbol;Acc:HGNC:144]""	GO:0005200;GO:0015629;GO:0034332;GO:0006928;GO:0030016;GO:0061024;GO:0007411;GO:0005925;GO:0005856;GO:0007264;GO:0070062;GO:0043209;GO:0005634;GO:0016020;GO:0097433;GO:0072562;GO:0042802;GO:0031941;GO:0045087;GO:0045214;GO:0045216;GO:0005886;GO:0048010;GO:0048013;GO:0001895;GO:0034329;GO:0005615;GO:0038096;GO:0031625;GO:0005829;GO:0005524;GO:0005515;GO:0070527	structural constituent of cytoskeleton;adherens junction organization;cytosol;movement of cell or subcellular component;membrane organization;identical protein binding;cell-cell junction organization;platelet aggregation;cytoskeleton;plasma membrane;innate immune response;vascular endothelial growth factor receptor signaling pathway;protein binding;cell junction assembly;axon guidance;myelin shea…
THAP1	1.19417	2.45251e-08	ENSG00000131931	55145	THAP domain containing"	apoptosis associated protein 1 [Source:HGNC Symbol;Acc:HGNC:20856]"	GO:0043565;GO:0016605;GO:0043231;GO:0005730;GO:0005634;GO:0008270;GO:0007346;GO:0006355;GO:0042802;GO:0005515;GO:0003676;GO:0001935;GO:0007049;GO:0006351
PLA2G4C	2.01665	2.62951e-08	ENSG00000105499	8605	phospholipase A2 group IVC [Source:HGNC Symbol;Acc:HGNC:9037]""	GO:0005543;GO:0006954;GO:0005789;GO:0044281;GO:0035556;GO:0009395;GO:0047499;GO:0016020;GO:0036149;GO:0005654;GO:0005635;GO:0006644;GO:0005938;GO:0008152;GO:0036151;GO:0036152;GO:0005829;GO:0007567;GO:0019369;GO:0046475;GO:0046474;GO:0004620	intracellular signal transduction;cytosol;cell cortex;metabolic process;calcium-independent phospholipase A2 activity;small molecule metabolic process;nucleoplasm;phospholipid catabolic process;membrane;parturition;phosphatidylethanolamine acyl-chain remodeling;endoplasmic reticulum membrane;glycerophospholipid biosynthetic process;phosphatidylcholine acyl-chain remodeling;phospholipid metabolic …
CDKN3	0.877359	2.62951e-08	ENSG00000100526	1033	cyclin-dependent kinase inhibitor 3 [Source:HGNC Symbol;Acc:HGNC:1791]""	GO:0005737;GO:0008285;GO:0016791;GO:0008138;GO:0016311;GO:0006470;GO:0000079;GO:0000082;GO:0004722;GO:0004721;GO:0007050;GO:0005515;GO:0035335;GO:0048471;GO:0005634;GO:0004725;GO:0007049	peptidyl-tyrosine dephosphorylation;protein tyrosine phosphatase activity;cell cycle arrest;phosphatase activity;protein tyrosine/serine/threonine phosphatase activity;G1/S transition of mitotic cell cycle;protein binding;cytoplasm;protein serine/threonine phosphatase activity;phosphoprotein phosphatase activity;dephosphorylation;cell cycle;perinuclear region of cytoplasm;protein dephosphorylatio…
KIAA0040	-0.589943	2.79055e-08	ENSG00000235750	9674	KIAA0040 [Source:HGNC Symbol;Acc:HGNC:28950]""	GO:0016021;GO:0005515	protein binding;integral component of membrane
KDM4A	0.591763	2.79055e-08	ENSG00000066135	9682	lysine (K)-specific demethylase 4A [Source:HGNC Symbol;Acc:HGNC:22978]""	GO:0035064;GO:0010629;GO:0008270;GO:0005737;GO:0006302;GO:0005730;GO:0006325;GO:0005634;GO:0032452;GO:0005654;GO:0016577;GO:1900113;GO:0010507;GO:0016032;GO:0006281;GO:0045892;GO:0055114;GO:0005721;GO:0031625;GO:0070544;GO:0051864;GO:0006351;GO:0005515;GO:0014898	nucleoplasm;cytoplasm;histone demethylase activity (H3-K36 specific);cardiac muscle hypertrophy in response to stress;histone demethylation;protein binding;ubiquitin protein ligase binding;oxidation-reduction process;DNA repair;zinc ion binding;double-strand break repair;chromatin organization;viral process;nucleus;negative regulation of transcription;histone H3-K36 demethylation;histone demethyl…
ITGA3	-0.314861	3.29078e-08	ENSG00000005884	3675	integrin subunit alpha 3 [Source:HGNC Symbol;Acc:HGNC:6139]""	GO:0009897;GO:0007507;GO:0030324;GO:0005178;GO:0007596;GO:0007613;GO:0035024;GO:0007160;GO:0050900;GO:0071944;GO:0001764;GO:0045202;GO:0060135;GO:0090004;GO:0031345;GO:0034667;GO:0010628;GO:0001948;GO:0097062;GO:0005925;GO:0097205;GO:0016021;GO:0071438;GO:0035640;GO:0002020;GO:0034698;GO:0048471;GO:0046872;GO:0043588;GO:0097060;GO:0048333;GO:0010811;GO:0009986;GO:0017015;GO:0060076;GO:0016323;GO:…	negative regulation of cell projection organization;glycoprotein binding;regulation of Wnt signaling pathway;protease binding;leukocyte migration;lung development;protein heterodimerization activity;laminin binding;heart development;cell surface;integrin complex;dendritic spine maintenance;collagen binding;plasma membrane;positive regulation of cell-substrate adhesion;negative regulation of Rho p…
KIF22	0.597906	3.33689e-08	ENSG00000079616	3835	kinesin family member 22 [Source:HGNC Symbol;Acc:HGNC:6391]""	GO:0007596;GO:0000785;GO:0016887;GO:0003677;GO:0005871;GO:0007067;GO:0005925;GO:0005874;GO:0007062;GO:0005737;GO:0072686;GO:0005634;GO:0007080;GO:0005524;GO:0019886;GO:0006281;GO:0008017;GO:0005819;GO:0008152;GO:0051310;GO:0000776;GO:0005829;GO:0007018;GO:0003777;GO:0005515	cytosol;cytoplasm;sister chromatid cohesion;chromatin;metabolic process;spindle;kinetochore;metaphase plate congression;microtubule;protein binding;DNA binding;focal adhesion;ATP binding;DNA repair;mitotic metaphase plate congression;ATPase activity;microtubule binding;kinesin complex;microtubule-based movement;antigen processing and presentation of exogenous peptide antigen via MHC class II;mito…
TMEM30A	-0.381825	3.54053e-08	ENSG00000112697	55754	transmembrane protein 30A [Source:HGNC Symbol;Acc:HGNC:16667]""	GO:0005794;GO:0006855;GO:0005783;GO:0016324;GO:0016021;GO:0016020;GO:0036010;GO:0030658;GO:0045332;GO:0005515;GO:0070863;GO:0015914;GO:0010976	transport vesicle membrane;protein localization to endosome;Golgi apparatus;protein binding;apical plasma membrane;drug transmembrane transport;endoplasmic reticulum;positive regulation of neuron projection development;phospholipid translocation;membrane;phospholipid transport;integral component of membrane;positive regulation of protein exit from endoplasmic reticulum
XRCC5	-0.447334	3.78244e-08	ENSG00000079246	7520	X-ray repair complementing defective repair in Chinese hamster cells 5 [Source:HGNC Symbol;Acc:HGNC:12833]""	GO:0008022;GO:0071480;GO:0071481;GO:0000783;GO:0044877;GO:0000784;GO:0003677;GO:0032508;GO:0043564;GO:0006303;GO:0006302;GO:0005730;GO:0075713;GO:0005634;GO:0016020;GO:0005737;GO:0050769;GO:0005654;GO:0004003;GO:0003690;GO:0003691;GO:0044822;GO:0005524;GO:0070419;GO:0000723;GO:0005515;GO:0048660;GO:0006281;GO:0042162;GO:0045087;GO:0032481;GO:0045892;GO:0005886;GO:0060218;GO:0051575;GO:0006310;GO:…	damaged DNA binding;hematopoietic stem cell differentiation;cytosol;cytoplasm;double-stranded telomeric DNA binding;positive regulation of neurogenesis;plasma membrane;double-strand break repair via nonhomologous end joining;nuclear telomere cap complex;cell proliferation;protein binding;DNA binding;regulation of smooth muscle cell proliferation;poly(A) RNA binding;ubiquitin protein ligase bindin…
ST3GAL2	-0.957991	4.29579e-08	ENSG00000157350	6483	ST3 beta-galactoside alpha-2"	3-sialyltransferase 2 [Source:HGNC Symbol;Acc:HGNC:10863]"	GO:0030203;GO:0009311;GO:0003836;GO:0044281;GO:0030173;GO:0008373;GO:0044267;GO:0006486;GO:0006488;GO:0042339;GO:0018279;GO:0016266;GO:0018146;GO:0043687;GO:0006464;GO:0005975;GO:0032580;GO:0006493;GO:0001574;GO:0006040;GO:0097503;GO:0000139;GO:0005576
MAP1LC3B	0.602758	4.29579e-08	ENSG00000140941	81631	microtubule associated protein 1 light chain 3 beta [Source:HGNC Symbol;Acc:HGNC:13352]""	GO:0006914;GO:0006995;GO:0031090;GO:0000422;GO:0000423;GO:0008017;GO:0031410;GO:0005829;GO:0016236;GO:0005776;GO:0005739;GO:0000045;GO:0031625;GO:0012505;GO:0005515;GO:0005622;GO:0005874;GO:0005930;GO:1903146;GO:0000421	axoneme;macroautophagy;autophagosome membrane;cytosol;protein binding;regulation of mitophagy;intracellular;macromitophagy;organelle membrane;endomembrane system;cytoplasmic vesicle;microtubule;autophagosome assembly;ubiquitin protein ligase binding;autophagosome;mitophagy;mitochondrion;cellular response to nitrogen starvation;autophagy;microtubule binding
TSC22D3	1.01506	4.82195e-08	ENSG00000157514	1831	TSC22 domain family member 3 [Source:HGNC Symbol;Acc:HGNC:3051]""	GO:0005737;GO:0043426;GO:0034220;GO:0003700;GO:0005829;GO:0000122;GO:0070236;GO:0006355;GO:0006970;GO:0005515;GO:0048642;GO:0005634;GO:0055085	transcription factor activity;negative regulation of transcription from RNA polymerase II promoter;ion transmembrane transport;cytosol;protein binding;regulation of transcription;negative regulation of activation-induced cell death of T cells;response to osmotic stress;nucleus;cytoplasm;MRF binding;negative regulation of skeletal muscle tissue development;transmembrane transport
DDR1	-0.486119	5.37008e-08	ENSG00000204580	780	discoidin domain receptor tyrosine kinase 1 [Source:HGNC Symbol;Acc:HGNC:2730]""	;GO:0061302;GO:0007595;GO:0038062;GO:0018108;GO:0007169;GO:0046777;GO:0070062;GO:0038083;GO:0016021;GO:0016020;GO:0038063;GO:0004714;GO:0060444;GO:0004713;GO:0004672;GO:0046872;GO:0005524;GO:0043583;GO:0008285;GO:0006468;GO:0014909;GO:0031100;GO:0016323;GO:0001558;GO:0005887;GO:0005886;GO:0007155;GO:0060749;GO:0005615;GO:0043235;GO:0007565;GO:0010715;GO:0001952;GO:0044319;GO:0030198;GO:0043588;GO…	regulation of cell-matrix adhesion;skin development;;protein kinase activity;protein tyrosine kinase activity;collagen binding;negative regulation of cell proliferation;plasma membrane;organ regeneration;extracellular space;wound healing;protein binding;ear development;receptor complex;peptidyl-tyrosine phosphorylation;metal ion binding;membrane;cell adhesion;embryo implantation;protein autophosp…
GADD45B	0.988834	5.41205e-08	ENSG00000099860	4616	growth arrest and DNA damage inducible beta [Source:HGNC Symbol;Acc:HGNC:4096]""	GO:0005737;GO:0000186;GO:0000185;GO:0006915;GO:0005515;GO:0051726;GO:0005634;GO:0030154;GO:0046330;GO:0043065;GO:0006950;GO:0006469;GO:1900745;GO:0007275	multicellular organismal development;positive regulation of JNK cascade;positive regulation of p38MAPK cascade;protein binding;positive regulation of apoptotic process;negative regulation of protein kinase activity;apoptotic process;cell differentiation;response to stress;regulation of cell cycle;nucleus;cytoplasm;activation of MAPKKK activity;activation of MAPKK activity
DUSP6	-0.487837	5.49617e-08	ENSG00000139318	1848	dual specificity phosphatase 6 [Source:HGNC Symbol;Acc:HGNC:3072]""	GO:0000187;GO:0000186;GO:0016791;GO:0034138;GO:0016311;GO:0034134;GO:0030154;GO:0008286;GO:0000188;GO:0038123;GO:0042663;GO:0038124;GO:0051409;GO:0010942;GO:0035335;GO:0008543;GO:0014070;GO:0005737;GO:0005654;GO:0000165;GO:0070848;GO:0010033;GO:0043065;GO:0006470;GO:0035666;GO:0060420;GO:0008138;GO:0042493;GO:0045087;GO:0017017;GO:0034162;GO:0002224;GO:0034146;GO:0051403;GO:0034166;GO:0034142;GO:…	negative regulation of protein phosphorylation;response to organic substance;fibroblast growth factor receptor signaling pathway;phosphatase activity;cytosol;activation of MAPK activity;toll-like receptor 4 signaling pathway;toll-like receptor TLR1:TLR2 signaling pathway;axon guidance;toll-like receptor 9 signaling pathway;response to organic cyclic compound;regulation of heart growth;protein tyr…
FURIN	-0.574402	6.05444e-08	ENSG00000140564	5045	furin (paired basic amino acid cleaving enzyme) [Source:HGNC Symbol;Acc:HGNC:8568]""	GO:0004252;GO:0032804;GO:0051044;GO:0005783;GO:0019082;GO:0005886;GO:0032902;GO:0005789;GO:0048011;GO:0032940;GO:0004175;GO:0019068;GO:0008233;GO:0044267;GO:0031985;GO:0007219;GO:0042277;GO:0070062;GO:0009966;GO:0016021;GO:0016020;GO:0043043;GO:0052548;GO:0019058;GO:0030511;GO:0002020;GO:0006508;GO:0046872;GO:0022617;GO:0009986;GO:0030335;GO:0005796;GO:0005515;GO:0008283;GO:0030140;GO:0043687;GO:…	virion assembly;protease binding;integral component of membrane;protein processing;Golgi lumen;regulation of signal transduction;trans-Golgi network transport vesicle;cell surface;proteolysis;transforming growth factor beta receptor signaling pathway;plasma membrane;signal peptide processing;serine-type endopeptidase activity;regulation of protein catabolic process;endopeptidase activity;cell pro…
NFKBIB	0.694387	6.32417e-08	ENSG00000104825	4793	nuclear factor of kappa light polypeptide gene enhancer in B-cells inhibitor"	beta [Source:HGNC Symbol;Acc:HGNC:7798]"	;GO:0071222;GO:0034138;GO:0034134;GO:0004871;GO:0038123;GO:0007165;GO:0038124;GO:0005737;GO:0007253;GO:0005634;GO:0003713;GO:0035666;GO:0051092;GO:0045087;GO:0034162;GO:0002224;GO:0032481;GO:0034166;GO:0034142;GO:0002755;GO:0002756;GO:0005829;GO:0034146;GO:0006351;GO:0005515
MPZL2	-0.528689	7.3437e-08	ENSG00000149573	10205	myelin protein zero-like 2 [Source:HGNC Symbol;Acc:HGNC:3496]""	GO:0005856;GO:0007156;GO:0016021;GO:0009653;GO:0005515	protein binding;cytoskeleton;integral component of membrane;anatomical structure morphogenesis;homophilic cell adhesion via plasma membrane adhesion molecules
VCAN	-0.998179	8.22739e-08	ENSG00000038427	1462	versican [Source:HGNC Symbol;Acc:HGNC:2464]""	GO:0030207;GO:0030206;GO:0030204;GO:0030203;GO:0030246;GO:0030208;GO:0001501;GO:0044281;GO:0007275;GO:0001649;GO:0007417;GO:0043202;GO:0005615;GO:0005540;GO:0016020;GO:0005576;GO:0005509;GO:0008037;GO:0005796;GO:0007155;GO:0031012;GO:0008347;GO:0005975;GO:0043231;GO:0005539;GO:0030198;GO:0005515;GO:0005578	carbohydrate metabolic process;cell recognition;Golgi lumen;intracellular membrane-bounded organelle;calcium ion binding;lysosomal lumen;multicellular organismal development;glycosaminoglycan binding;dermatan sulfate biosynthetic process;extracellular region;central nervous system development;small molecule metabolic process;membrane;skeletal system development;extracellular matrix organization;e…
DCBLD2	-0.306944	8.96295e-08	ENSG00000057019	131566	discoidin"	CUB and LCCL domain containing 2 [Source:HGNC Symbol;Acc:HGNC:24627]"	GO:0030522;GO:0005515;GO:0030308;GO:0009986;GO:0042060;GO:0005887
TGFBR3	-0.63446	9.74416e-08	ENSG00000069702	7049	transforming growth factor beta receptor III [Source:HGNC Symbol;Acc:HGNC:11774]""	GO:0060347;GO:0009897;GO:0007181;GO:0055010;GO:0005160;GO:0006955;GO:0050680;GO:0060021;GO:0030509;GO:0001889;GO:0035556;GO:0005024;GO:0060038;GO:0005737;GO:0032354;GO:0016049;GO:0070062;GO:0001666;GO:0060389;GO:0030512;GO:0050431;GO:0034695;GO:0034699;GO:0005114;GO:0015026;GO:0070123;GO:0031100;GO:0009986;GO:0006461;GO:0017134;GO:0003007;GO:0030165;GO:0043393;GO:0005887;GO:0060216;GO:0034673;GO:…	regulation of protein binding;intracellular signal transduction;palate development;transforming growth factor beta-activated receptor activity;cytoplasm;cell growth;transforming growth factor beta binding;protein complex assembly;positive regulation of transforming growth factor beta receptor signaling pathway;type II transforming growth factor beta receptor binding;cell surface;transforming grow…
PCF11	0.730962	1.01193e-07	ENSG00000165494	51585	PCF11 cleavage and polyadenylation factor subunit [Source:HGNC Symbol;Acc:HGNC:30097]""	GO:0005737;GO:0006379;GO:0031124;GO:0005849;GO:0000398;GO:0005654;GO:0010467;GO:0006366;GO:0006369;GO:0006378;GO:0000993;GO:0008380;GO:0003729	termination of RNA polymerase II transcription;mRNA cleavage;nucleoplasm;gene expression;RNA splicing;RNA polymerase II core binding;cytoplasm;mRNA cleavage factor complex;transcription from RNA polymerase II promoter;mRNA 3'-end processing;mRNA binding;mRNA polyadenylation;mRNA splicing
COTL1	0.387485	1.01193e-07	ENSG00000103187	23406	coactosin-like F-actin binding protein 1 [Source:HGNC Symbol;Acc:HGNC:18304]""	GO:0005856;GO:0005737;GO:0070062;GO:0050832;GO:0031965;GO:0019899;GO:0005622;GO:0003779;GO:0008150;GO:0005515	enzyme binding;defense response to fungus;actin binding;protein binding;intracellular;cytoplasm;nuclear membrane;biological_process;cytoskeleton;extracellular exosome
THEMIS2	0.599788	1.05581e-07	ENSG00000130775	9473	thymocyte selection associated family member 2 [Source:HGNC Symbol;Acc:HGNC:16839]""	GO:0005737;GO:0050852;GO:0005515;GO:0005634;GO:0006954;GO:0007155	T cell receptor signaling pathway;protein binding;nucleus;cytoplasm;cell adhesion;inflammatory response
IRF2BPL	-0.562635	1.12656e-07	ENSG00000119669	64207	interferon regulatory factor 2 binding protein-like [Source:HGNC Symbol;Acc:HGNC:14282]""	GO:0046543;GO:0005615;GO:0000122;GO:0005634;GO:0005654;GO:0045944;GO:0003674;GO:0046872	extracellular space;negative regulation of transcription from RNA polymerase II promoter;nucleoplasm;molecular_function;nucleus;metal ion binding;positive regulation of transcription from RNA polymerase II promoter;development of secondary female sexual characteristics
PSMD1	-0.505261	1.24943e-07	ENSG00000173692	5707	proteasome 26S subunit"	non-ATPase 1 [Source:HGNC Symbol;Acc:HGNC:9554]"	GO:0042981;GO:0000186;GO:0004175;GO:0022624;GO:0090263;GO:0000165;GO:0038061;GO:0033209;GO:0000082;GO:0050852;GO:0006595;GO:0034641;GO:0051439;GO:0005488;GO:0000502;GO:0007411;GO:0051437;GO:0051436;GO:0008543;GO:0000209;GO:0008540;GO:0002474;GO:0005838;GO:0070062;GO:0043488;GO:0043161;GO:0006521;GO:0016020;GO:0002479;GO:0005654;GO:0010467;GO:0043066;GO:0030234;GO:0034515;GO:0002223;GO:0090090;GO:…
HLA-E	0.412271	1.25439e-07	ENSG00000225201	3133	major histocompatibility complex"	class I	E [Source:HGNC Symbol;Acc:HGNC:4962]"
CBS	0.484882	1.31802e-07	ENSG00000160200	875	cystathionine-beta-synthase [Source:HGNC Symbol;Acc:HGNC:1550]""	GO:0030170;GO:0019899;GO:0034641;GO:0042262;GO:0005737;GO:0006565;GO:0050667;GO:0006535;GO:0019448;GO:0005634;GO:0070026;GO:0070025;GO:0046872;GO:0042802;GO:0042803;GO:0004122;GO:0020037;GO:0000096;GO:0004124;GO:0031625;GO:0043418;GO:0006563;GO:0050421;GO:0055114;GO:0019825;GO:0072341;GO:1904047;GO:0005829;GO:0070814;GO:0019346;GO:0019344;GO:0019343;GO:0005515;GO:0044281	protein homodimerization activity;cytosol;cytoplasm;identical protein binding;L-cysteine catabolic process;carbon monoxide binding;hydrogen sulfide biosynthetic process;nitrite reductase (NO-forming) activity;nitric oxide binding;modified amino acid binding;oxygen binding;cysteine biosynthetic process via cystathionine;pyridoxal phosphate binding;cystathionine beta-synthase activity;protein bindi…
HSPG2	-0.352801	1.32269e-07	ENSG00000142798	3339	heparan sulfate proteoglycan 2 [Source:HGNC Symbol;Acc:HGNC:5273]""	GO:0008022;GO:0030204;GO:0030203;GO:0031012;GO:0044281;GO:0005925;GO:0001523;GO:0044267;GO:0043202;GO:0070062;GO:0005576;GO:0005509;GO:0046872;GO:0022617;GO:0005796;GO:0001525;GO:0007603;GO:0005886;GO:0005615;GO:0005975;GO:0030198;GO:0005515;GO:0006027;GO:0006024;GO:0042157	chondroitin sulfate metabolic process;carbohydrate metabolic process;glycosaminoglycan metabolic process;Golgi lumen;plasma membrane;calcium ion binding;lysosomal lumen;extracellular matrix;extracellular region;protein binding;small molecule metabolic process;phototransduction;focal adhesion;metal ion binding;retinoid metabolic process;extracellular exosome;lipoprotein metabolic process;cellular …
ITGA2	-0.528707	1.34227e-07	ENSG00000164171	3673	integrin subunit alpha 2 [Source:HGNC Symbol;Acc:HGNC:6137]""	GO:0046718;GO:0009897;GO:0042995;GO:0071107;GO:0050966;GO:0033591;GO:0014911;GO:0042493;GO:0071260;GO:0007596;GO:0009887;GO:0006929;GO:0038064;GO:0007160;GO:0008283;GO:0032967;GO:0045727;GO:0048041;GO:0043388;GO:0007411;GO:0005925;GO:0014070;GO:0034666;GO:0045987;GO:0001666;GO:0043679;GO:0045785;GO:0005634;GO:0048661;GO:0045178;GO:0050927;GO:0014075;GO:0032403;GO:0048471;GO:0046872;GO:0030879;GO:…	cellular response to organic cyclic compound;collagen receptor activity;response to muscle activity;detection of mechanical stimulus involved in sensory perception of pain;positive regulation of smooth muscle contraction;cell projection;substrate-dependent cell migration;protein complex binding;cellular response to mechanical stimulus;protein heterodimerization activity;axon;axon terminus;mammary…
CCNE1	-0.604072	1.38818e-07	ENSG00000105173	898	cyclin E1 [Source:HGNC Symbol;Acc:HGNC:1589]""	GO:0006270;GO:0000307;GO:0050681;GO:0000083;GO:0001889;GO:0051412;GO:0014074;GO:0051301;GO:0034097;GO:0005737;GO:0032355;GO:0001547;GO:0030521;GO:0005813;GO:0005634;GO:0003713;GO:0005654;GO:0016538;GO:0014070;GO:0032403;GO:0031670;GO:0006468;GO:0045859;GO:0000278;GO:0031100;GO:0000082;GO:0016301;GO:0019901;GO:0045471;GO:0045893;GO:0045597;GO:0051726;GO:0005829;GO:0016055;GO:0042493;GO:0033197;GO:…	mitotic cell cycle;cellular response to nutrient;DNA replication initiation;cytosol;cytoplasm;positive regulation of cell differentiation;transcription coactivator activity;response to progesterone;response to organonitrogen compound;regulation of transcription involved in G1/S transition of mitotic cell cycle;response to purine-containing compound;response to organic cyclic compound;response to …
AMOT	-0.711264	1.57329e-07	ENSG00000126016	154796	angiomotin [Source:HGNC Symbol;Acc:HGNC:17810]""	GO:0009897;GO:0042074;GO:0030036;GO:0030139;GO:0007043;GO:0004872;GO:0003365;GO:0005923;GO:0008180;GO:0005737;GO:0001725;GO:0001726;GO:0001701;GO:0051496;GO:0016021;GO:0001702;GO:0048514;GO:0043116;GO:0051056;GO:0030334;GO:0006935;GO:0030027;GO:0009986;GO:0034613;GO:0034260;GO:0043536;GO:0043534;GO:0005884;GO:0035329;GO:0001570;GO:0045793;GO:0040019;GO:0005829;GO:0005515;GO:0031410;GO:0016525;GO:…	stress fiber;hippo signaling;cytosol;cytoplasm;establishment of cell polarity involved in ameboidal cell migration;cell migration involved in gastrulation;negative regulation of angiogenesis;gastrulation with mouth forming second;cell surface;receptor activity;cytoplasmic vesicle;angiostatin binding;positive regulation of blood vessel endothelial cell migration;external side of plasma membrane;po…
TCF19	-0.567877	1.60851e-07	ENSG00000224472	6941	transcription factor 19 [Source:HGNC Symbol;Acc:HGNC:11629]""	GO:0008283;GO:0003700;GO:0005634;GO:0006357;GO:0006351;GO:0005515;GO:0008270	transcription factor activity;cell proliferation;protein binding;zinc ion binding;nucleus;transcription;regulation of transcription from RNA polymerase II promoter
BCL3	-0.729413	1.62189e-07	ENSG00000069399	602	B-cell CLL/lymphoma 3 [Source:HGNC Symbol;Acc:HGNC:998]""	GO:0019730;GO:0051101;GO:0042742;GO:0003677;GO:0002455;GO:0051457;GO:0005737;GO:0045171;GO:0042981;GO:0005634;GO:0000060;GO:0005654;GO:0043066;GO:0032729;GO:0048536;GO:0048471;GO:0045727;GO:0002268;GO:0030330;GO:0008134;GO:0045082;GO:0006974;GO:0045892;GO:0045893;GO:0010225;GO:0033257;GO:0042771;GO:0043234;GO:0002467;GO:0030674;GO:0032996;GO:0042088;GO:0042345;GO:0045415;GO:0003700;GO:0045064;GO:…	negative regulation of interleukin-8 biosynthetic process;I-kappaB kinase/NF-kappaB signaling;positive regulation of interferon-gamma production;nucleoplasm;cytoplasm;protein import into nucleus;humoral immune response mediated by circulating immunoglobulin;negative regulation of tumor necrosis factor biosynthetic process;regulation of DNA binding;T-helper 1 type immune response;response to virus…
BUB1B	0.580119	1.63905e-07	ENSG00000156970	701	BUB1B"	mitotic checkpoint serine/threonine kinase [Source:HGNC Symbol;Acc:HGNC:1149]"	GO:0034501;GO:0051439;GO:0007067;GO:0051436;GO:0051301;GO:0005737;GO:0000940;GO:0005815;GO:0004674;GO:0004672;GO:0071459;GO:0048471;GO:0005524;GO:0006468;GO:0000278;GO:0008283;GO:0006915;GO:0031145;GO:0000778;GO:0007264;GO:0051233;GO:0000776;GO:0000777;GO:0005829;GO:0005515;GO:0007094;GO:0007093;GO:0007091;GO:0005680
CD55	-0.33341	1.65923e-07	ENSG00000196352	1604	CD55 molecule"	decay accelerating factor for complement (Cromer blood group) [Source:HGNC Symbol;Acc:HGNC:2665]"	GO:0046718;GO:0030449;GO:0004857;GO:0060137;GO:0043086;GO:0031225;GO:0070062;GO:0005576;GO:0043434;GO:0045087;GO:0035743;GO:0016324;GO:0009986;GO:2000516;GO:0008289;GO:0007283;GO:0005887;GO:0005886;GO:0006958;GO:0005829;GO:0045121;GO:0001618;GO:0007204;GO:0031664;GO:0045916;GO:0045730;GO:0005515;GO:2000563
TSHZ1	-0.705973	1.70985e-07	ENSG00000179981	10194	teashirt zinc finger homeobox 1 [Source:HGNC Symbol;Acc:HGNC:10669]""	GO:0009952;GO:0005634;GO:0060023;GO:0006355;GO:0006351;GO:0005515;GO:0003677;GO:0046872;GO:0010468;GO:0042474	transcription;anterior/posterior pattern specification;DNA binding;regulation of transcription;regulation of gene expression;nucleus;metal ion binding;middle ear morphogenesis;protein binding;soft palate development
CDC42EP1	0.682538	1.7461e-07	ENSG00000128283	11135	CDC42 effector protein (Rho GTPase binding) 1 [Source:HGNC Symbol;Acc:HGNC:17014]""	GO:0005737;GO:0005794;GO:0015629;GO:0030838;GO:0005096;GO:0017049;GO:0031274;GO:0008360;GO:0005515;GO:0005886;GO:0007266;GO:0005925;GO:0043547	positive regulation of actin filament polymerization;Golgi apparatus;positive regulation of pseudopodium assembly;protein binding;regulation of cell shape;GTP-Rho binding;positive regulation of GTPase activity;focal adhesion;GTPase activator activity;cytoplasm;actin cytoskeleton;plasma membrane;Rho protein signal transduction
CCND1	-0.340364	2.03408e-07	ENSG00000110092	595	cyclin D1 [Source:HGNC Symbol;Acc:HGNC:1582]""	GO:0032026;GO:0016020;GO:0033327;GO:0000320;GO:0007595;GO:0000307;GO:0000082;GO:0019899;GO:0014070;GO:0051384;GO:0001889;GO:0051412;GO:0051592;GO:0045444;GO:0033197;GO:0045471;GO:0005923;GO:0051301;GO:0010243;GO:0005737;GO:0010165;GO:0032355;GO:0070064;GO:0031571;GO:0006325;GO:0005634;GO:0003714;GO:0030178;GO:0005654;GO:0016538;GO:0071310;GO:0016055;GO:0044321;GO:0004672;GO:0032403;GO:0042826;GO:…	positive regulation of mammary gland epithelial cell proliferation;mitotic cell cycle;endoplasmic reticulum unfolded protein response;positive regulation of G2/M transition of mitotic cell cycle;cytosol;cytoplasm;transcriptional repressor complex;mammary gland epithelial cell proliferation;mammary gland alveolus development;response to glucocorticoid;transcription corepressor activity;positive re…
ASPM	0.51612	2.12383e-07	ENSG00000066279	259266	abnormal spindle microtubule assembly [Source:HGNC Symbol;Acc:HGNC:19048]""	GO:0036449;GO:0048589;GO:0090263;GO:0008584;GO:0090306;GO:0001764;GO:0005488;GO:0007067;GO:0005874;GO:0021987;GO:0051653;GO:0005737;GO:0045769;GO:0072687;GO:0005634;GO:0097431;GO:0000922;GO:0045665;GO:0048477;GO:0021873;GO:0007051;GO:0007283;GO:0097150;GO:0051445;GO:0007420;GO:0051661;GO:0030496;GO:0002052;GO:0005516;GO:0005515	neuronal stem cell population maintenance;male gonad development;spindle localization;forebrain neuroblast division;positive regulation of neuroblast proliferation;cytoplasm;binding;maintenance of centrosome location;regulation of meiotic cell cycle;microtubule minus-end;microtubule;protein binding;calmodulin binding;spermatogenesis;meiotic spindle;developmental growth;negative regulation of asym…
PSRC1	0.937061	2.15546e-07	ENSG00000134222	84722	proline/serine-rich coiled-coil 1 [Source:HGNC Symbol;Acc:HGNC:24472]""	GO:0005737;GO:0005819;GO:0030308;GO:0031116;GO:0001578;GO:0005829;GO:0009987;GO:0030496;GO:0060236;GO:0000922;GO:0015630;GO:0007080;GO:0045737;GO:0051301;GO:0005515;GO:0008017;GO:0005876;GO:0045893	positive regulation of microtubule polymerization;cellular process;positive regulation of transcription;microtubule cytoskeleton;cell division;microtubule bundle formation;spindle pole;cytoplasm;spindle microtubule;negative regulation of cell growth;positive regulation of cyclin-dependent protein serine/threonine kinase activity;protein binding;regulation of mitotic spindle organization;spindle;m…
DDIT4	0.543085	2.21972e-07	ENSG00000168209	54541	DNA damage inducible transcript 4 [Source:HGNC Symbol;Acc:HGNC:24944]""	GO:0033137;GO:0010801;GO:1902532;GO:0001764;GO:0001666;GO:0043241;GO:0005737;GO:0009968;GO:0005739;GO:0010467;GO:0071889;GO:0006367;GO:0042771;GO:0048011;GO:0030182;GO:0008283;GO:0072593;GO:1901216;GO:0007420;GO:0051607;GO:0005829;GO:0005622;GO:0045820;GO:0032007	negative regulation of peptidyl-threonine phosphorylation;cytosol;cytoplasm;negative regulation of glycolytic process;negative regulation of intracellular signal transduction;14-3-3 protein binding;mitochondrion;negative regulation of peptidyl-serine phosphorylation;cell proliferation;positive regulation of neuron death;intracellular;gene expression;response to hypoxia;transcription initiation fr…
REEP1	-0.924341	2.3012e-07	ENSG00000068615	65055	receptor accessory protein 1 [Source:HGNC Symbol;Acc:HGNC:25786]""	GO:0005737;GO:0051205;GO:0005783;GO:0005789;GO:0008017;GO:0016020;GO:0031966;GO:0032386;GO:0031849;GO:0005515;GO:0071786;GO:0016021	endoplasmic reticulum membrane;olfactory receptor binding;protein insertion into membrane;protein binding;mitochondrial membrane;endoplasmic reticulum;integral component of membrane;cytoplasm;membrane;regulation of intracellular transport;endoplasmic reticulum tubular network organization;microtubule binding
CNN3	-0.444592	2.37813e-07	ENSG00000117519	1266	calponin 3"	acidic [Source:HGNC Symbol;Acc:HGNC:2157]"	GO:0005737;GO:0015629;GO:0043197;GO:0032780;GO:0008017;GO:0030425;GO:0003779;GO:0014069;GO:0005516;GO:0005515;GO:0030855;GO:0005925;GO:0043025;GO:0031032
TMEM79	0.980184	2.53261e-07	ENSG00000163472	84283	transmembrane protein 79 [Source:HGNC Symbol;Acc:HGNC:28196]""	GO:0005737;GO:0042335;GO:0016021;GO:0070268;GO:0045055;GO:0005765;GO:0032588;GO:0061436;GO:0005515;GO:0002070;GO:0031069;GO:0045684	epithelial cell maturation;trans-Golgi network membrane;regulated secretory pathway;protein binding;positive regulation of epidermis development;cornification;cytoplasm;lysosomal membrane;establishment of skin barrier;cuticle development;integral component of membrane;hair follicle morphogenesis
ALCAM	-0.460429	2.67859e-07	ENSG00000170017	214	activated leukocyte cell adhesion molecule [Source:HGNC Symbol;Acc:HGNC:400]""	GO:0009897;GO:0005925;GO:0007165;GO:1990138;GO:0048846;GO:0043025;GO:0016021;GO:0042101;GO:0030424;GO:0007155;GO:0001772;GO:0005515;GO:0008045;GO:0005887;GO:0007411;GO:0007157;GO:0031290;GO:0031226;GO:0005102;GO:0070062	neuronal cell body;axon;retinal ganglion cell axon guidance;neuron projection extension;motor neuron axon guidance;receptor binding;intrinsic component of plasma membrane;protein binding;signal transduction;external side of plasma membrane;heterophilic cell-cell adhesion via plasma membrane cell adhesion molecules;integral component of plasma membrane;focal adhesion;axon extension involved in axo…
FLNA	-0.308799	2.67948e-07	ENSG00000196924	2316	filamin A [Source:HGNC Symbol;Acc:HGNC:3754]""	GO:0005829;GO:0017160;GO:0007596;GO:0031852;GO:0017048;GO:0050821;GO:0031267;GO:0042177;GO:0004871;GO:0051220;GO:0005925;GO:0015629;GO:0001948;GO:0070062;GO:0005730;GO:1900026;GO:0002576;GO:0016020;GO:0034394;GO:0042993;GO:0003779;GO:0043066;GO:0016479;GO:0034329;GO:0032403;GO:0034988;GO:0043025;GO:0008134;GO:0042803;GO:0005737;GO:0042384;GO:0048471;GO:2001046;GO:0044822;GO:0005634;GO:0051015;GO:…	protein localization to cell surface;glycoprotein binding;protein homodimerization activity;negative regulation of transcription from RNA polymerase I promoter;cytoplasm;SMAD binding;platelet aggregation;Rac GTPase binding;adenylate cyclase-inhibiting dopamine receptor signaling pathway;establishment of protein localization;platelet degranulation;cortical cytoskeleton;plasma membrane;poly(A) RNA …
PROM2	-0.447621	2.67948e-07	ENSG00000155066	150696	prominin 2 [Source:HGNC Symbol;Acc:HGNC:20685]""	GO:0060170;GO:0005902;GO:0005929;GO:0043087;GO:0031346;GO:0070062;GO:0031410;GO:0016021;GO:0048550;GO:0016324;GO:0009986;GO:0044393;GO:0016323;GO:0005887;GO:0005886;GO:0042995;GO:2001287;GO:0071914;GO:0031528;GO:0015485;GO:0045121;GO:0001934	apical plasma membrane;regulation of GTPase activity;cell surface;cell projection;positive regulation of cell projection organization;plasma membrane;negative regulation of pinocytosis;microvillus;positive regulation of protein phosphorylation;negative regulation of caveolin-mediated endocytosis;cytoplasmic vesicle;microspike;cholesterol binding;integral component of plasma membrane;ciliary membr…
OSGIN1	1.0388	2.83637e-07	ENSG00000140961	29948	oxidative stress induced growth inhibitor 1 [Source:HGNC Symbol;Acc:HGNC:30093]""	GO:0043065;GO:0008083;GO:0030308;GO:0030154;GO:0005575;GO:0005515;GO:0007275;GO:0055114;GO:0016491	multicellular organismal development;protein binding;positive regulation of apoptotic process;cellular_component;oxidoreductase activity;cell differentiation;negative regulation of cell growth;growth factor activity;oxidation-reduction process
RASD1	0.989201	3.0917e-07	ENSG00000108551	51655	RAS"	dexamethasone-induced 1 [Source:HGNC Symbol;Acc:HGNC:15828]"	GO:0005737;GO:0007263;GO:0006886;GO:0016020;GO:0003924;GO:0006913;GO:0005622;GO:0016529;GO:0045892;GO:0007165;GO:0005515;GO:0005886;GO:0015031;GO:0048471;GO:0007264;GO:0007186;GO:0005634;GO:0005525
USP36	0.782044	3.27825e-07	ENSG00000055483	57602	ubiquitin specific peptidase 36 [Source:HGNC Symbol;Acc:HGNC:20062]""	GO:0005730;GO:0044822;GO:0004843;GO:1903955;GO:0006511;GO:0005634;GO:0016579;GO:0036459;GO:1903146	ubiquitin-specific protease activity;regulation of mitophagy;ubiquitinyl hydrolase activity;poly(A) RNA binding;nucleolus;nucleus;protein deubiquitination;ubiquitin-dependent protein catabolic process;positive regulation of protein targeting to mitochondrion
TNFAIP2	0.482325	3.50519e-07	ENSG00000185215	7127	TNF alpha induced protein 2 [Source:HGNC Symbol;Acc:HGNC:11895]""	GO:0051601;GO:0005615;GO:0000145;GO:0000149;GO:0030154;GO:0006887;GO:0001525	extracellular space;exocyst localization;cell differentiation;SNARE binding;exocyst;angiogenesis;exocytosis
IVNS1ABP	-0.490617	3.55223e-07	ENSG00000116679	10625	influenza virus NS1A binding protein [Source:HGNC Symbol;Acc:HGNC:16951]""	GO:0005737;GO:2001243;GO:0015629;GO:0009615;GO:0005634;GO:0005667;GO:0005654;GO:0005515;GO:0016032;GO:0006383;GO:0008380;GO:0005681	nucleoplasm;protein binding;RNA splicing;spliceosomal complex;viral process;transcription from RNA polymerase III promoter;nucleus;cytoplasm;transcription factor complex;response to virus;actin cytoskeleton;negative regulation of intrinsic apoptotic signaling pathway
XRCC6	-0.336449	3.99438e-07	ENSG00000196419	2547	X-ray repair complementing defective repair in Chinese hamster cells 6 [Source:HGNC Symbol;Acc:HGNC:4055]""	GO:0008022;GO:0071480;GO:0071481;GO:0000783;GO:0044877;GO:0000784;GO:0003677;GO:0043564;GO:0006303;GO:0006302;GO:0075713;GO:0005634;GO:0016020;GO:0005654;GO:0006266;GO:0005667;GO:0004003;GO:0003690;GO:0003691;GO:0032508;GO:0005524;GO:0070419;GO:0000723;GO:0005515;GO:0048660;GO:0006281;GO:0042162;GO:0045087;GO:0044822;GO:0051290;GO:0032481;GO:0045892;GO:0045893;GO:0051575;GO:0006310;GO:0044212;GO:…	damaged DNA binding;cytosol;double-stranded telomeric DNA binding;double-strand break repair via nonhomologous end joining;nuclear telomere cap complex;DNA ligation;protein binding;DNA binding;regulation of smooth muscle cell proliferation;double-strand break repair via classical nonhomologous end joining;poly(A) RNA binding;ATP binding;macromolecular complex binding;DNA repair;transcription fact…
DAG1	-0.395223	4.18404e-07	ENSG00000173402	1605	dystroglycan 1 [Source:HGNC Symbol;Acc:HGNC:2666]""	GO:0046718;GO:0032403;GO:0017166;GO:0034453;GO:0019048;GO:1904261;GO:0030175;GO:0002162;GO:0051898;GO:0070938;GO:0005925;GO:0043409;GO:0005856;GO:0005654;GO:0009279;GO:0070062;GO:0016021;GO:0016020;GO:0003779;GO:0060441;GO:0005576;GO:0005509;GO:0006509;GO:0016476;GO:0060445;GO:0015631;GO:0030336;GO:0042169;GO:0051393;GO:0042383;GO:0005515;GO:0016340;GO:0030027;GO:0006607;GO:0016323;GO:0045211;GO:…	branching involved in salivary gland morphogenesis;calcium-dependent cell-matrix adhesion;tubulin binding;nucleoplasm;cytoplasm;protein complex binding;structural constituent of muscle;basement membrane;regulation of embryonic cell shape;alpha-actinin binding;dystroglycan complex;cytoskeleton;plasma membrane;cell-cell junction;calcium ion binding;extracellular space;cytoskeletal anchoring at plas…
SLCO4A1	-0.45884	4.23563e-07	ENSG00000101187	28231	solute carrier organic anion transporter family member 4A1 [Source:HGNC Symbol;Acc:HGNC:10953]""	GO:0015349;GO:0006810;GO:0005887;GO:0005215;GO:0006811;GO:0016020;GO:0015347;GO:0070327;GO:0055085;GO:0042403;GO:0005515;GO:0005886;GO:0043252;GO:0016021	transporter activity;thyroid hormone transmembrane transporter activity;integral component of plasma membrane;protein binding;sodium-independent organic anion transport;transmembrane transport;ion transport;thyroid hormone metabolic process;transport;thyroid hormone transport;membrane;integral component of membrane;plasma membrane;sodium-independent organic anion transmembrane transporter activity
TXNL4B	0.787663	4.30259e-07	ENSG00000140830	54957	thioredoxin like 4B [Source:HGNC Symbol;Acc:HGNC:26041]""	GO:0046540;GO:0000245;GO:0000398;GO:0007049;GO:0005515;GO:0005682;GO:0005681	U5 snRNP;protein binding;mRNA splicing;spliceosomal complex;U4/U6 x U5 tri-snRNP complex;cell cycle;spliceosomal complex assembly
PRKX	-0.599587	4.67702e-07	ENSG00000183943	5613	protein kinase"	X-linked [Source:HGNC Symbol;Acc:HGNC:9441]"	GO:0043542;GO:0005737;GO:0031589;GO:0018105;GO:0005634;GO:0030155;GO:0004672;GO:0006468;GO:0046777;GO:0004674;GO:0030334;GO:0005515;GO:0030099;GO:0007155;GO:0060993;GO:0004691;GO:0001525;GO:0001935;GO:0060562;GO:0005524;GO:2000696
AVPI1	0.951418	4.90277e-07	ENSG00000119986	60370	arginine vasopressin induced 1 [Source:HGNC Symbol;Acc:HGNC:30898]""	GO:0000187;GO:0007049;GO:0005515	protein binding;cell cycle;activation of MAPK activity
ZNF622	0.764964	5.06223e-07	ENSG00000173545	90441	zinc finger protein 622 [Source:HGNC Symbol;Acc:HGNC:30958]""	GO:0042273;GO:0043065;GO:0008631;GO:0003676;GO:0033674;GO:0044822;GO:0022625;GO:0030687;GO:0005737;GO:0043410;GO:0046330;GO:0008270;GO:0005515;GO:0005730;GO:0046872;GO:0005794	nucleic acid binding;nucleolus;positive regulation of JNK cascade;Golgi apparatus;protein binding;positive regulation of MAPK cascade;preribosome;ribosomal large subunit biogenesis;poly(A) RNA binding;positive regulation of apoptotic process;positive regulation of kinase activity;cytoplasm;cytosolic large ribosomal subunit;zinc ion binding;intrinsic apoptotic signaling pathway in response to oxid…
NPEPPS	-0.49524	5.28501e-07	ENSG00000141279	9520	aminopeptidase puromycin sensitive [Source:HGNC Symbol;Acc:HGNC:7900]""	GO:0002474;GO:0042277;GO:0070062;GO:0004177;GO:0005829;GO:0071456;GO:0043171;GO:1903955;GO:0008270;GO:0005886;GO:0070006;GO:0006508;GO:0005634;GO:0000209;GO:0008237	peptide binding;metalloaminopeptidase activity;cellular response to hypoxia;aminopeptidase activity;cytosol;antigen processing and presentation of peptide antigen via MHC class I;zinc ion binding;peptide catabolic process;nucleus;plasma membrane;metallopeptidase activity;proteolysis;positive regulation of protein targeting to mitochondrion;protein polyubiquitination;extracellular exosome
LAMB3	0.282344	5.28501e-07	ENSG00000196878	3914	laminin subunit beta 3 [Source:HGNC Symbol;Acc:HGNC:6490]""	GO:0005610;GO:0005604;GO:0035987;GO:0031581;GO:0050873;GO:0005198;GO:0032403;GO:0030198;GO:0005515;GO:0007155;GO:0008544;GO:0022617;GO:0034329;GO:0005576	protein complex binding;extracellular matrix organization;extracellular region;endodermal cell differentiation;cell junction assembly;hemidesmosome assembly;structural molecule activity;cell adhesion;laminin-5 complex;basement membrane;protein binding;epidermis development;brown fat cell differentiation;extracellular matrix disassembly
GTPBP4	0.484292	5.51271e-07	ENSG00000107937	23560	GTP binding protein 4 [Source:HGNC Symbol;Acc:HGNC:21535]""	GO:0005730;GO:0030336;GO:0005794;GO:0001649;GO:0008285;GO:0031965;GO:0000079;GO:0016020;GO:0003924;GO:0042254;GO:0005737;GO:0050821;GO:0008156;GO:0033342;GO:0005515;GO:0031397;GO:0048471;GO:0005634;GO:0044822;GO:0022408;GO:0005525	nuclear membrane;nucleolus;negative regulation of DNA replication;Golgi apparatus;poly(A) RNA binding;nucleus;negative regulation of cell-cell adhesion;membrane;GTPase activity;ribosome biogenesis;negative regulation of cell proliferation;cytoplasm;osteoblast differentiation;perinuclear region of cytoplasm;negative regulation of collagen binding;GTP binding;protein binding;protein stabilization;r…
CHD2	0.492307	6.26808e-07	ENSG00000173575	1106	chromodomain helicase DNA binding protein 2 [Source:HGNC Symbol;Acc:HGNC:1917]""	GO:0042393;GO:0003677;GO:0007517;GO:0070062;GO:0005730;GO:0005634;GO:0005654;GO:0032508;GO:0005524;GO:0004003;GO:0044822;GO:0004386;GO:0006974;GO:0008152;GO:0001046;GO:0060218;GO:0043231;GO:0006355;GO:0006357;GO:0006351;GO:0005515;GO:0016568	chromatin modification;hematopoietic stem cell differentiation;nucleoplasm;metabolic process;intracellular membrane-bounded organelle;regulation of transcription from RNA polymerase II promoter;helicase activity;core promoter sequence-specific DNA binding;cellular response to DNA damage stimulus;protein binding;DNA binding;poly(A) RNA binding;ATP binding;DNA duplex unwinding;ATP-dependent DNA hel…
TNIK	-0.443448	6.27228e-07	ENSG00000154310	23043	TRAF2 and NCK interacting kinase [Source:HGNC Symbol;Acc:HGNC:30765]""	GO:0055037;GO:0030033;GO:0035556;GO:0042981;GO:0046777;GO:0007256;GO:0007346;GO:0070062;GO:0031532;GO:0005634;GO:0005654;GO:0004674;GO:0002230;GO:0004672;GO:0005524;GO:0048814;GO:0005856;GO:0006468;GO:0016324;GO:0072659;GO:0007010;GO:0016055;GO:0005737;GO:0048812;GO:0098792;GO:0005515;GO:0001934	intracellular signal transduction;nucleoplasm;cytoplasm;apical plasma membrane;neuron projection morphogenesis;protein kinase activity;positive regulation of defense response to virus by host;cytoskeleton;recycling endosome;activation of JNKK activity;protein binding;regulation of mitotic cell cycle;positive regulation of protein phosphorylation;regulation of apoptotic process;ATP binding;protein…
DDX23	-0.550645	6.46719e-07	ENSG00000174243	9416	DEAD (Asp-Glu-Ala-Asp) box polypeptide 23 [Source:HGNC Symbol;Acc:HGNC:17347]""	GO:0070062;GO:0005730;GO:0005634;GO:0071013;GO:0044822;GO:0000398;GO:0004004;GO:0008380;GO:0005654;GO:0000375;GO:0010467;GO:0005515;GO:0000354;GO:0005524;GO:0010501;GO:0005682;GO:0003676	nucleic acid binding;U5 snRNP;ATP-dependent RNA helicase activity;catalytic step 2 spliceosome;nucleoplasm;gene expression;RNA splicing;poly(A) RNA binding;cis assembly of pre-catalytic spliceosome;nucleolus;nucleus;ATP binding;protein binding;RNA secondary structure unwinding;mRNA splicing;extracellular exosome
KRT8	-0.278257	7.02615e-07	ENSG00000170421	3856	keratin 8"	type II [Source:HGNC Symbol;Acc:HGNC:6446]"	GO:0045095;GO:0097191;GO:0071944;GO:0030018;GO:0005737;GO:0070062;GO:0005634;GO:0005198;GO:0005654;GO:0032403;GO:0016363;GO:0097284;GO:0033209;GO:0042383;GO:0016032;GO:0060706;GO:0005882;GO:0045214;GO:0005911;GO:0051599;GO:0051707;GO:0016010;GO:0097110;GO:0005515;GO:0043034
SF3A1	0.402669	7.52795e-07	ENSG00000099995	10291	splicing factor 3a subunit 1 [Source:HGNC Symbol;Acc:HGNC:10765]""	GO:0006397;GO:0006396;GO:0071013;GO:0000389;GO:0071004;GO:0008380;GO:0005654;GO:0010467;GO:0000398;GO:0005515;GO:0005686;GO:0005684;GO:0044822;GO:0005681;GO:0003723	catalytic step 2 spliceosome;RNA processing;protein binding;RNA splicing;U2 snRNP;spliceosomal complex;poly(A) RNA binding;U2-type prespliceosome;RNA binding;mRNA 3'-splice site recognition;nucleoplasm;mRNA processing;gene expression;mRNA splicing;U2-type spliceosomal complex
XPO1	-0.368446	7.73177e-07	ENSG00000082898	7514	exportin 1 [Source:HGNC Symbol;Acc:HGNC:12825]""	GO:0034504;GO:0016020;GO:0006611;GO:0008536;GO:0010824;GO:0042176;GO:0005488;GO:0005487;GO:0075733;GO:0051028;GO:0005737;GO:0000122;GO:0043488;GO:0006886;GO:0005635;GO:0030529;GO:0005654;GO:0010467;GO:0019058;GO:0007179;GO:0008565;GO:0005622;GO:0000278;GO:0005215;GO:0031965;GO:0019904;GO:0016032;GO:0042493;GO:0007264;GO:0030512;GO:0000776;GO:0043231;GO:0005642;GO:0005829;GO:0005730;GO:0000055;GO:…	mitotic cell cycle;annulate lamellae;intracellular;protein transporter activity;cytosol;RNA binding;binding;regulation of centrosome duplication;intracellular membrane-bounded organelle;transforming growth factor beta receptor signaling pathway;kinetochore;nucleocytoplasmic transporter activity;regulation of protein catabolic process;protein binding;intracellular transport of virus;ribosomal smal…
KIF18A	0.767265	7.74419e-07	ENSG00000121621	81930	kinesin family member 18A [Source:HGNC Symbol;Acc:HGNC:29441]""	GO:0007596;GO:0005901;GO:0072520;GO:0005871;GO:0007140;GO:0005737;GO:0001726;GO:0005634;GO:0005815;GO:0003779;GO:0007080;GO:0003777;GO:0015630;GO:0000278;GO:0019886;GO:0008017;GO:0051010;GO:1990023;GO:0008152;GO:0007264;GO:0000776;GO:0008574;GO:0005829;GO:0005828;GO:0007018;GO:0007019;GO:0070463;GO:0043130;GO:0005524;GO:0005515;GO:0015031;GO:0070507	mitotic cell cycle;microtubule cytoskeleton;cytosol;cytoplasm;metabolic process;kinetochore;ATP-dependent microtubule motor activity;protein binding;regulation of microtubule cytoskeleton organization;ATP binding;microtubule plus-end binding;mitotic metaphase plate congression;microtubule binding;kinesin complex;microtubule-based movement;ruffle;antigen processing and presentation of exogenous pe…
CYP1A1	1.95749	8.05675e-07	ENSG00000140465	1543	cytochrome P450 family 1 subfamily A member 1 [Source:HGNC Symbol;Acc:HGNC:2595]""	GO:0032502;GO:0004497;GO:0070330;GO:0048565;GO:0009812;GO:0006778;GO:0019899;GO:0005789;GO:0006805;GO:0009792;GO:0001889;GO:0044281;GO:0016711;GO:0032496;GO:0001666;GO:0055093;GO:0010041;GO:0014070;GO:0016491;GO:0005737;GO:0060137;GO:0032094;GO:0042359;GO:0050665;GO:0032451;GO:0009615;GO:0016705;GO:0009636;GO:0009611;GO:0005739;GO:0009635;GO:0042904;GO:0070576;GO:0097267;GO:0016679;GO:0033189;GO:…	aromatase activity;cellular response to organic cyclic compound;oxygen binding;amine metabolic process;insecticide metabolic process;cytoplasm;response to herbicide;response to lipopolysaccharide;digestive tract development;vitamin D 24-hydroxylase activity;response to arsenic-containing substance;developmental process;response to wounding;intracellular membrane-bounded organelle;cellular lipid m…
SKA1	0.707632	8.14387e-07	ENSG00000262634	220134	spindle and kinetochore associated complex subunit 1 [Source:HGNC Symbol;Acc:HGNC:28109]""	GO:0031110;;GO:0000278;GO:0005829;GO:0000940;GO:0051301;GO:0005515;GO:0007059;GO:0007067;GO:0007264;GO:0008017;GO:0005876	;mitotic cell cycle;regulation of microtubule polymerization or depolymerization;cell division;protein binding;mitotic nuclear division;chromosome segregation;condensed chromosome outer kinetochore;spindle microtubule;cytosol;small GTPase mediated signal transduction;microtubule binding
SP8	-0.639754	8.75533e-07	ENSG00000164651	221833	Sp8 transcription factor [Source:HGNC Symbol;Acc:HGNC:19196]""	GO:0009954;GO:0009953;GO:0030326;GO:0005634;GO:0006355;GO:0006351;GO:0003676;GO:0003677;GO:0046872	nucleic acid binding;embryonic limb morphogenesis;transcription;DNA binding;regulation of transcription;nucleus;metal ion binding;proximal/distal pattern formation;dorsal/ventral pattern formation
FASN	-0.396483	8.80724e-07	ENSG00000169710	2194	fatty acid synthase [Source:HGNC Symbol;Acc:HGNC:3594]""	GO:0006633;GO:0047451;GO:0006631;GO:0016020;GO:0042587;GO:0015939;GO:0031325;GO:0008144;GO:0035338;GO:0031177;GO:0008168;GO:0001649;GO:0016491;GO:0005737;GO:0070062;GO:0016295;GO:0004320;GO:0071353;GO:0005739;GO:0006112;GO:0030879;GO:0042802;GO:0042803;GO:0005794;GO:0006767;GO:0006766;GO:0005515;GO:0044822;GO:0070402;GO:0016788;GO:0003824;GO:0047117;GO:0008152;GO:0005886;GO:0044255;GO:0055114;GO:…	biosynthetic process;protein homodimerization activity;Golgi apparatus;hydrolase activity;palmitoyl-[acyl-carrier-protein] hydrolase activity;identical protein binding;metabolic process;methyltransferase activity;fatty acid biosynthetic process;mitochondrion;enoyl-[acyl-carrier-protein] reductase (NADPH;plasma membrane;3-oxoacyl-[acyl-carrier-protein] reductase (NADPH) activity;drug binding;melan…
FAM129B	-0.340769	9.10157e-07	ENSG00000136830	64855	family with sequence similarity 129 member B [Source:HGNC Symbol;Acc:HGNC:25282]""	GO:0005737;GO:0015629;GO:0005730;GO:0005829;GO:0005654;GO:0043066;GO:0005912;GO:0005886;GO:0005634;GO:0070062	nucleolus;negative regulation of apoptotic process;cytosol;cytoplasm;nucleoplasm;nucleus;adherens junction;actin cytoskeleton;plasma membrane;extracellular exosome
CCDC86	0.633975	1.05433e-06	ENSG00000110104	79080	coiled-coil domain containing 86 [Source:HGNC Symbol;Acc:HGNC:28359]""	GO:0044822;GO:0005634;GO:0005515;GO:0016032;GO:0005730	poly(A) RNA binding;nucleolus;nucleus;viral process;protein binding
EIF4A2	0.347044	1.08473e-06	ENSG00000156976	1974	eukaryotic translation initiation factor 4A2 [Source:HGNC Symbol;Acc:HGNC:3284]""	GO:0003676;GO:0016887;GO:0019221;GO:1900260;GO:0044267;GO:0000288;GO:0000289;GO:0016281;GO:0010467;GO:0048471;GO:0010501;GO:0044822;GO:0005524;GO:0016032;GO:0006446;GO:0004004;GO:0004386;GO:0008152;GO:0005829;GO:0005515;GO:0006413;GO:0006412;GO:0003743	negative regulation of RNA-directed RNA polymerase activity;ATP-dependent RNA helicase activity;cytosol;metabolic process;translational initiation;helicase activity;protein binding;poly(A) RNA binding;ATP binding;nuclear-transcribed mRNA catabolic process;nuclear-transcribed mRNA poly(A) tail shortening;gene expression;ATPase activity;regulation of translational initiation;cellular protein metabo…
KRT80	0.832495	1.09438e-06	ENSG00000167767	144501	keratin 80"	type II [Source:HGNC Symbol;Acc:HGNC:27056]"	GO:0005737;GO:0005882;GO:0045095;GO:0005515;GO:0005198
HMGA2	-0.371956	1.10533e-06	ENSG00000149948	8091	high mobility group AT-hook 2 [Source:HGNC Symbol;Acc:HGNC:5009]""	GO:0008584;GO:2001038;GO:0031052;GO:0042769;GO:0007165;GO:2001033;GO:0001078;GO:0070742;GO:0048863;GO:0009615;GO:2000036;GO:0002062;GO:0048762;GO:0006284;GO:0000989;GO:0046332;GO:0007283;GO:2001022;GO:0031507;GO:0021846;GO:0001077;GO:0048712;GO:0010628;GO:0000785;GO:0003677;GO:0000228;GO:0005654;GO:2000648;GO:0006366;GO:0035988;GO:0008301;GO:0043392;GO:0035019;GO:0090402;GO:0035987;GO:0035986;GO:…	regulation of growth hormone secretion;AT DNA binding;fat pad development;mesenchymal cell differentiation;mitotic G2 DNA damage checkpoint;histone H2A-S139 phosphorylation;negative regulation of JAK-STAT cascade;chromatin;mitotic nuclear division;epithelial to mesenchymal transition;negative regulation of intracellular steroid hormone receptor signaling pathway;enzyme binding;negative regulation…
CERK	-0.64776	1.10573e-06	ENSG00000100422	64781	ceramide kinase [Source:HGNC Symbol;Acc:HGNC:19256]""	GO:0000287;GO:0016310;GO:0016021;GO:0016301;GO:0001729;GO:0005739;GO:0006665;GO:0046834;GO:0044281;GO:0005515;GO:0005886;GO:0006672;GO:0005524;GO:0006687	ceramide kinase activity;magnesium ion binding;protein binding;sphingolipid metabolic process;phosphorylation;small molecule metabolic process;kinase activity;lipid phosphorylation;ATP binding;ceramide metabolic process;mitochondrion;glycosphingolipid metabolic process;integral component of membrane;plasma membrane
SFT2D2	-0.47099	1.18458e-06	ENSG00000213064	375035	SFT2 domain containing 2 [Source:HGNC Symbol;Acc:HGNC:25140]""	GO:0016192;GO:0016021;GO:0003674;GO:0015031;GO:0008150;GO:0070062	molecular_function;biological_process;vesicle-mediated transport;protein transport;integral component of membrane;extracellular exosome
PLEC	-0.289855	1.20727e-06	ENSG00000178209	5339	plectin [Source:HGNC Symbol;Acc:HGNC:9069]""	GO:0006921;GO:0005903;GO:0005925;GO:0030056;GO:0030506;GO:0005856;GO:0045111;GO:0070062;GO:0003779;GO:0044822;GO:0005737;GO:0042383;GO:0031581;GO:0006915;GO:0012501;GO:0008307;GO:0005886;GO:0034329;GO:0008092;GO:0005829;GO:0016528;GO:0030198;GO:0005515;GO:0043292;GO:0043034	contractile fiber;cytosol;costamere;structural constituent of muscle;ankyrin binding;cytoskeleton;plasma membrane;brush border;protein binding;cell junction assembly;hemidesmosome;focal adhesion;poly(A) RNA binding;cellular component disassembly involved in execution phase of apoptosis;cytoskeletal protein binding;cytoplasm;programmed cell death;extracellular matrix organization;hemidesmosome ass…
SLC4A11	-0.380099	1.30212e-06	ENSG00000088836	83959	solute carrier family 4"	sodium borate transporter	member 11 [Source:HGNC Symbol;Acc:HGNC:16438]"
STARD3NL	-0.671833	1.39346e-06	ENSG00000010270	83930	STARD3 N-terminal like [Source:HGNC Symbol;Acc:HGNC:19169]""	GO:0005765;GO:0016021;GO:0016020;GO:0031902	lysosomal membrane;late endosome membrane;integral component of membrane;membrane
CASC3	0.43255	1.49739e-06	ENSG00000108349	22794	cancer susceptibility candidate 3 [Source:HGNC Symbol;Acc:HGNC:17040]""	GO:0035145;GO:0000184;GO:0019899;GO:0051028;GO:0016607;GO:0005634;GO:0030529;GO:0010467;GO:0048471;GO:0008380;GO:0042802;GO:0005737;GO:0044822;GO:0008150;GO:0016070;GO:0031625;GO:0005829;GO:0008298;GO:0003723;GO:0005515;GO:0006417;GO:0006397	mRNA transport;cytosol;exon-exon junction complex;identical protein binding;RNA binding;protein binding;mRNA processing;poly(A) RNA binding;ubiquitin protein ligase binding;RNA metabolic process;biological_process;nuclear-transcribed mRNA catabolic process;gene expression;intracellular mRNA localization;RNA splicing;intracellular ribonucleoprotein complex;perinuclear region of cytoplasm;regulatio…
AFAP1L2	-0.665913	1.49739e-06	ENSG00000169129	84632	actin filament associated protein 1 like 2 [Source:HGNC Symbol;Acc:HGNC:25901]""	GO:0005737;GO:0042169;GO:0009967;GO:0005886;GO:0017124;GO:0035591;GO:0045742;GO:0045893;GO:0006954;GO:0007346;GO:0061098;GO:0032757;GO:0032675;GO:0030296	positive regulation of signal transduction;SH2 domain binding;positive regulation of interleukin-8 production;protein tyrosine kinase activator activity;positive regulation of transcription;regulation of mitotic cell cycle;signaling adaptor activity;SH3 domain binding;cytoplasm;regulation of interleukin-6 production;inflammatory response;positive regulation of epidermal growth factor receptor sig…
HNRNPA1	-0.354515	1.53969e-06	ENSG00000135486	3178	heterogeneous nuclear ribonucleoprotein A1 [Source:HGNC Symbol;Acc:HGNC:5031]""	GO:0051168;GO:0061752;GO:0003676;GO:0051028;GO:0030529;GO:0005737;GO:0070062;GO:0005634;GO:0016020;GO:0032212;GO:0032211;GO:0005654;GO:0010467;GO:0003697;GO:0016032;GO:0000166;GO:0071013;GO:0044822;GO:0051170;GO:0098505;GO:0006405;GO:0000398;GO:0008380;GO:0003727;GO:0003723;GO:0005515;GO:0005681;GO:0006397	RNA export from nucleus;catalytic step 2 spliceosome;nucleoplasm;RNA binding;mRNA splicing;negative regulation of telomere maintenance via telomerase;nucleotide binding;protein binding;mRNA processing;poly(A) RNA binding;mRNA transport;positive regulation of telomere maintenance via telomerase;membrane;gene expression;telomeric repeat-containing RNA binding;RNA splicing;viral process;intracellula…
PYCR1	0.916133	1.55681e-06	ENSG00000183010	5831	pyrroline-5-carboxylate reductase 1 [Source:HGNC Symbol;Acc:HGNC:9721]""	GO:0008652;GO:0051881;GO:0006561;GO:0055114;GO:0004735;GO:0005739;GO:1903206;GO:0034641;GO:0044281;GO:0005515;GO:0005759;GO:0034599;GO:0055129;GO:0042802	proline biosynthetic process;cellular amino acid biosynthetic process;identical protein binding;mitochondrial matrix;small molecule metabolic process;regulation of mitochondrial membrane potential;pyrroline-5-carboxylate reductase activity;cellular response to oxidative stress;cellular nitrogen compound metabolic process;protein binding;mitochondrion;negative regulation of hydrogen peroxide-induc…
ERBB2	-0.362148	1.59017e-06	ENSG00000141736	2064	erb-b2 receptor tyrosine kinase 2 [Source:HGNC Symbol;Acc:HGNC:3430]""	GO:0033088;GO:0000186;GO:0008022;GO:0007507;GO:0007169;GO:0030307;GO:0008045;GO:0006468;GO:0018108;GO:0045765;GO:0043406;GO:0007165;GO:0007166;GO:0007167;GO:0032886;GO:0005634;GO:0008543;GO:0046777;GO:0023014;GO:0010008;GO:0005737;GO:0007264;GO:0042552;GO:0043547;GO:0045785;GO:0043209;GO:0031410;GO:0016021;GO:0016020;GO:0000165;GO:0019838;GO:0005524;GO:0004716;GO:0004714;GO:0004713;GO:0004672;GO:…	positive regulation of epithelial cell proliferation;fibroblast growth factor receptor signaling pathway;regulation of microtubule-based process;transmembrane signaling receptor activity;phosphatidylinositol 3-kinase signaling;apical plasma membrane;RNA polymerase I core binding;protein heterodimerization activity;identical protein binding;protein kinase activity;motor neuron axon guidance;Ras pr…
ZNF684	1.56986	1.62092e-06	ENSG00000117010	127396	zinc finger protein 684 [Source:HGNC Symbol;Acc:HGNC:28418]""	GO:0005634;GO:0005622;GO:0006355;GO:0006351;GO:0003676;GO:0003677;GO:0046872	nucleic acid binding;DNA binding;transcription;intracellular;regulation of transcription;nucleus;metal ion binding
RACGAP1	0.567144	1.62367e-06	ENSG00000161800	29127	Rac GTPase activating protein 1 [Source:HGNC Symbol;Acc:HGNC:9804]""	GO:0007018;GO:0007596;GO:0009790;GO:0001669;GO:0007165;GO:0008272;GO:0035556;GO:0005874;GO:0005737;GO:0072686;GO:0070062;GO:0005634;GO:0000281;GO:0097149;GO:0005547;GO:0005654;GO:0032467;GO:0046872;GO:0051056;GO:0019886;GO:0008017;GO:0005096;GO:0032154;GO:0019901;GO:0007283;GO:0051988;GO:0007405;GO:0007264;GO:0051233;GO:0031234;GO:0043547;GO:0000915;GO:0048487;GO:0005829;GO:0030496;GO:0051256;GO:…	spindle midzone;intracellular signal transduction;cytosol;cytoplasm;embryo development;alpha-tubulin binding;positive regulation of GTPase activity;mitotic spindle midzone assembly;cleavage furrow;microtubule;protein binding;midbody;nucleoplasm;mitotic cytokinesis;regulation of attachment of spindle microtubules to kinetochore;centralspindlin complex;phosphatidylinositol-3;neuroblast proliferatio…
BAMBI	1.3672	1.62367e-06	ENSG00000095739	25805	BMP and activin membrane-bound inhibitor [Source:HGNC Symbol;Acc:HGNC:30251]""	GO:0008284;GO:0005737;GO:0032092;GO:0016477;GO:0010718;GO:0090263;GO:0016021;GO:0005109;GO:0008360;GO:0045893;GO:0035413;GO:0005886;GO:0005114;GO:0030512;GO:0007179	negative regulation of transforming growth factor beta receptor signaling pathway;positive regulation of transcription;cell migration;cytoplasm;regulation of cell shape;plasma membrane;positive regulation of protein binding;positive regulation of catenin import into nucleus;type II transforming growth factor beta receptor binding;positive regulation of cell proliferation;positive regulation of ca…
INA	0.518431	1.74528e-06	ENSG00000148798	9118	internexin neuronal intermediate filament protein alpha [Source:HGNC Symbol;Acc:HGNC:6057]""	GO:0045111;GO:0005200;GO:0005615;GO:0007399;GO:0045104;GO:0060052;GO:0030154;GO:0031965;GO:0005198;GO:0005654;GO:0043209;GO:0005883;GO:0005882;GO:0021762;GO:0036464;GO:0005515	extracellular space;structural constituent of cytoskeleton;nucleoplasm;protein binding;cytoplasmic ribonucleoprotein granule;intermediate filament cytoskeleton organization;structural molecule activity;cell differentiation;intermediate filament cytoskeleton;myelin sheath;nuclear membrane;intermediate filament;nervous system development;substantia nigra development;neurofilament;neurofilament cyto…
MRPL10	0.730658	1.83629e-06	ENSG00000159111	124995	mitochondrial ribosomal protein L10 [Source:HGNC Symbol;Acc:HGNC:14055]""	GO:0070126;GO:0006996;GO:0070124;GO:0070125;GO:0005515;GO:0006412;GO:0044822;GO:0005654;GO:0042254;GO:0005739;GO:0030529;GO:0003735;GO:0005743;GO:0005762;GO:0005622;GO:0032543	organelle organization;structural constituent of ribosome;poly(A) RNA binding;mitochondrial inner membrane;mitochondrial translational elongation;intracellular;intracellular ribonucleoprotein complex;mitochondrial translational initiation;mitochondrial large ribosomal subunit;ribosome biogenesis;nucleoplasm;mitochondrial translation;mitochondrion;protein binding;mitochondrial translational termin…
CBX6	-0.56921	1.99879e-06	ENSG00000183741	23466	chromobox 6 [Source:HGNC Symbol;Acc:HGNC:1556]""	GO:0000792;GO:0031519;GO:0000122;GO:0005634;GO:0005654;GO:0003727;GO:0006351;GO:0005515;GO:0016568	negative regulation of transcription from RNA polymerase II promoter;chromatin modification;nucleoplasm;protein binding;PcG protein complex;heterochromatin;single-stranded RNA binding;nucleus;transcription
HNRNPF	0.405779	2.03793e-06	ENSG00000169813	3185	heterogeneous nuclear ribonucleoprotein F [Source:HGNC Symbol;Acc:HGNC:5039]""	GO:0005737;GO:0016020;GO:0003676;GO:0017025;GO:0071013;GO:0043484;GO:0008134;GO:0005634;GO:0000398;GO:0008380;GO:0005654;GO:0003727;GO:0010467;GO:0003723;GO:0005515;GO:0000166;GO:0044822;GO:0006396	nucleic acid binding;transcription factor binding;TBP-class protein binding;catalytic step 2 spliceosome;RNA processing;regulation of RNA splicing;RNA splicing;membrane;cytoplasm;poly(A) RNA binding;single-stranded RNA binding;nucleus;protein binding;RNA binding;nucleoplasm;nucleotide binding;gene expression;mRNA splicing
GPATCH4	0.64876	2.08383e-06	ENSG00000160818	54865	G-patch domain containing 4 [Source:HGNC Symbol;Acc:HGNC:25982]""	GO:0002244;GO:0003676	nucleic acid binding;hematopoietic progenitor cell differentiation
BRMS1	0.524634	2.13453e-06	ENSG00000174744	25855	breast cancer metastasis suppressor 1 [Source:HGNC Symbol;Acc:HGNC:17262]""	GO:0005737;GO:0070822;GO:0006915;GO:2000210;GO:0000122;GO:0006325;GO:0090312;GO:0005634;GO:0009987;GO:0051059;GO:0032088;GO:0016575;GO:0045892;GO:0006351;GO:0005515;GO:0004407;GO:0042826;GO:0005654	cellular process;negative regulation of transcription from RNA polymerase II promoter;Sin3-type complex;histone deacetylase binding;NF-kappaB binding;histone deacetylase activity;negative regulation of NF-kappaB transcription factor activity;protein binding;chromatin organization;positive regulation of protein deacetylation;histone deacetylation;negative regulation of transcription;apoptotic proc…
PTTG1	0.531785	2.15266e-06	ENSG00000164611	9232	pituitary tumor-transforming 1 [Source:HGNC Symbol;Acc:HGNC:9690]""	GO:0005737;GO:0000278;GO:0006281;GO:0003700;GO:0005829;GO:0017124;GO:0031145;GO:0006355;GO:0007283;GO:0010466;GO:0030414;GO:2000816;GO:0005515;GO:0006366;GO:0010951;GO:0004869;GO:0007067;GO:0045143;GO:0005634;GO:0051301;GO:0051276	peptidase inhibitor activity;mitotic cell cycle;cysteine-type endopeptidase inhibitor activity;anaphase-promoting complex-dependent proteasomal ubiquitin-dependent protein catabolic process;homologous chromosome segregation;chromosome organization;transcription factor activity;cell division;protein binding;mitotic nuclear division;regulation of transcription;SH3 domain binding;cytosol;nucleus;tra…
TUFT1	0.669531	2.18072e-06	ENSG00000143367	7286	tuftelin 1 [Source:HGNC Symbol;Acc:HGNC:12422]""	GO:0005737;GO:0042476;GO:0030282;GO:0005576;GO:0005515;GO:0030345;GO:0035556;GO:0005622;GO:0016591	odontogenesis;intracellular signal transduction;extracellular region;protein binding;structural constituent of tooth enamel;intracellular;DNA-directed RNA polymerase II;bone mineralization;cytoplasm
SLC2A1	-0.337059	2.23404e-06	ENSG00000117394	6513	solute carrier family 2 (facilitated glucose transporter)"	member 1 [Source:HGNC Symbol;Acc:HGNC:11005]"	GO:0070837;GO:0005911;GO:0055056;GO:0005901;GO:0044281;GO:0000139;GO:0005737;GO:0019852;GO:0070062;GO:0008645;GO:0016021;GO:0016020;GO:0072562;GO:0015758;GO:0006112;GO:0042908;GO:0042802;GO:0005355;GO:0006767;GO:0006766;GO:0042910;GO:0005989;GO:0016324;GO:0005215;GO:0006461;GO:0050796;GO:0016323;GO:0019900;GO:0006970;GO:0005887;GO:0005886;GO:0042149;GO:0055085;GO:0043621;GO:0031982;GO:0022891;GO:…
WWTR1	-0.52651	2.23404e-06	ENSG00000018408	25937	WW domain containing transcription regulator 1 [Source:HGNC Symbol;Acc:HGNC:24042]""	GO:0008284;GO:0035414;GO:0035264;GO:0001649;GO:0005737;GO:0016567;GO:0005634;GO:0003714;GO:0003713;GO:0005654;GO:0010467;GO:0045599;GO:0006367;GO:0060993;GO:0042803;GO:0090090;GO:0048762;GO:0006469;GO:0005667;GO:0060271;GO:0032835;GO:0031146;GO:0072307;GO:0035329;GO:0001933;GO:0007179;GO:0010718;GO:0005829;GO:0000122;GO:0060390;GO:0006355;GO:0045944;GO:0006351;GO:0005515;GO:0017145;GO:0060828	negative regulation of protein phosphorylation;multicellular organism growth;protein homodimerization activity;hippo signaling;stem cell division;cytoplasm;transcription coactivator activity;transcription corepressor activity;negative regulation of protein kinase activity;protein ubiquitination;negative regulation of fat cell differentiation;transforming growth factor beta receptor signaling path…
EZR	-0.265025	2.30033e-06	ENSG00000092820	7430	ezrin [Source:HGNC Symbol;Acc:HGNC:12691]""	GO:0051286;GO:0044853;GO:0090004;GO:0090002;GO:0050839;GO:0031982;GO:0043209;GO:0016020;GO:0030855;GO:0051117;GO:0044297;GO:0051660;GO:0008360;GO:0019904;GO:0042995;GO:0044548;GO:0005829;GO:0071320;GO:0010737;GO:0032532;GO:0046847;GO:0098592;GO:0030175;GO:0010628;GO:0005925;GO:0005856;GO:0036064;GO:0035088;GO:1902896;GO:0061028;GO:0003779;GO:1900041;GO:0048471;GO:2000643;GO:0008017;GO:0001772;GO:…	cytosol;regulation of organelle assembly;positive regulation of protein secretion;plasma membrane raft;Schwann cell microvillus;negative regulation of p38MAPK cascade;protein domain specific binding;regulation of microvillus length;cellular protein complex localization;protein kinase A catalytic subunit binding;actin filament binding;negative regulation of transcription from RNA polymerase II pro…
EIF1	0.386112	2.34776e-06	ENSG00000173812	10209	eukaryotic translation initiation factor 1 [Source:HGNC Symbol;Acc:HGNC:3249]""	GO:0005737;GO:0006446;GO:0008135;GO:0009048;GO:0006950;GO:0005634;GO:0006413;GO:0044822;GO:0003743	dosage compensation by inactivation of X chromosome;translation factor activity;regulation of translational initiation;cytoplasm;poly(A) RNA binding;response to stress;nucleus;translation initiation factor activity;translational initiation
ADRM1	0.408772	2.38025e-06	ENSG00000130706	11047	adhesion regulating molecule 1 [Source:HGNC Symbol;Acc:HGNC:15759]""	GO:0005737;GO:0070628;GO:0005515;GO:0000502;GO:0005634;GO:0016020;GO:0061133;GO:0005654;GO:0043248;GO:0002020;GO:0006368;GO:0005887;GO:0010950;GO:0005886	proteasome assembly;protease binding;integral component of plasma membrane;protein binding;positive regulation of endopeptidase activity;proteasome complex;cytoplasm;nucleoplasm;nucleus;transcription elongation from RNA polymerase II promoter;endopeptidase activator activity;proteasome binding;membrane;plasma membrane
GALNT2	-0.394264	2.52647e-06	ENSG00000143641	2590	polypeptide N-acetylgalactosaminyltransferase 2 [Source:HGNC Symbol;Acc:HGNC:4124]""	GO:0005795;GO:0044267;GO:0016266;GO:0006493;GO:0070062;GO:0005794;GO:0043687;GO:0016020;GO:0004653;GO:0030145;GO:0030246;GO:0018243;GO:0018242;GO:0005515;GO:0030173;GO:0032580;GO:0000139;GO:0048471;GO:0002378	immunoglobulin biosynthetic process;protein O-linked glycosylation via threonine;carbohydrate binding;protein O-linked glycosylation via serine;Golgi apparatus;protein O-linked glycosylation;protein binding;cellular protein metabolic process;Golgi cisterna membrane;O-glycan processing;Golgi membrane;polypeptide N-acetylgalactosaminyltransferase activity;perinuclear region of cytoplasm;Golgi stack…
ARHGEF39	0.887486	2.86131e-06	ENSG00000137135	84904	Rho guanine nucleotide exchange factor 39 [Source:HGNC Symbol;Acc:HGNC:25909]""	GO:0005089;GO:0030335;GO:0043547;GO:0035023;GO:0005515;GO:0005886	positive regulation of cell migration;protein binding;positive regulation of GTPase activity;regulation of Rho protein signal transduction;Rho guanyl-nucleotide exchange factor activity;plasma membrane
ULBP1	2.42936	2.88349e-06	ENSG00000111981	80329	UL16 binding protein 1 [Source:HGNC Symbol;Acc:HGNC:14893]""	GO:0019882;GO:0050776;GO:0005783;GO:0042267;GO:0046703;GO:0046658;GO:0003823;GO:0006955;GO:0005886;GO:0030101	plasma membrane;regulation of immune response;antigen processing and presentation;anchored component of plasma membrane;antigen binding;natural killer cell mediated cytotoxicity;natural killer cell activation;endoplasmic reticulum;immune response;natural killer cell lectin-like receptor binding
GDF15	1.00328	2.99818e-06	ENSG00000130513	9518	growth differentiation factor 15 [Source:HGNC Symbol;Acc:HGNC:30142]""	GO:1901741;GO:0005125;GO:0070062;GO:0060395;GO:0005160;GO:0048468;GO:0008083;GO:0005576;GO:0005615;GO:0007165;GO:0007267;GO:0010862;GO:0042981;GO:0007179;GO:0043408	extracellular space;signal transduction;growth factor activity;SMAD protein signal transduction;positive regulation of myoblast fusion;extracellular region;cytokine activity;positive regulation of pathway-restricted SMAD protein phosphorylation;regulation of MAPK cascade;cell development;regulation of apoptotic process;cell-cell signaling;transforming growth factor beta receptor binding;transform…
AGRN	-0.346385	3.13893e-06	ENSG00000188157	375790	agrin [Source:HGNC Symbol;Acc:HGNC:329]""	GO:0030204;GO:0030203;GO:0035374;GO:0031012;GO:0002162;GO:0045887;GO:0050808;GO:0045202;GO:0007411;GO:0001523;GO:0030054;GO:0005737;GO:0043202;GO:0070062;GO:0007213;GO:0016021;GO:0051491;GO:0005576;GO:0005509;GO:0005796;GO:0007165;GO:0043236;GO:0007603;GO:0043395;GO:0005200;GO:0005886;GO:0005975;GO:0043547;GO:0005605;GO:0045162;GO:0033691;GO:0030198;GO:0045944;GO:0005515;GO:0043113;GO:0006027;GO:…	structural constituent of cytoskeleton;cytoplasm;carbohydrate metabolic process;glycosaminoglycan metabolic process;Golgi lumen;small molecule metabolic process;cell junction;plasma membrane;basal lamina;calcium ion binding;lysosomal lumen;clustering of voltage-gated sodium channels;extracellular matrix;extracellular region;protein binding;axon guidance;laminin binding;positive regulation of GTPa…
HS6ST1	-0.427591	3.24242e-06	ENSG00000136720	9394	heparan sulfate 6-O-sulfotransferase 1 [Source:HGNC Symbol;Acc:HGNC:5201]""	GO:0048666;GO:0030203;GO:0048286;GO:0016021;GO:0008146;GO:0060716;GO:0000139;GO:0015012;GO:0017095;GO:0044281;GO:0005887;GO:0005975;GO:0001525;GO:0015015;GO:0006024	sulfotransferase activity;heparan sulfate 6-O-sulfotransferase activity;integral component of plasma membrane;carbohydrate metabolic process;neuron development;small molecule metabolic process;Golgi membrane;glycosaminoglycan metabolic process;glycosaminoglycan biosynthetic process;heparan sulfate proteoglycan biosynthetic process;lung alveolus development;angiogenesis;labyrinthine layer blood ve…
GPX8	1.48245	3.4987e-06	ENSG00000164294	493869	glutathione peroxidase 8 (putative) [Source:HGNC Symbol;Acc:HGNC:33100]""	GO:0016021;GO:0005788;GO:0004601;GO:0098869;GO:0055114;GO:0000302;GO:0006979;GO:0004602	response to oxidative stress;glutathione peroxidase activity;cellular oxidant detoxification;response to reactive oxygen species;oxidation-reduction process;endoplasmic reticulum lumen;peroxidase activity;integral component of membrane
ZNF844	1.06804	3.4987e-06	ENSG00000223547	284391	zinc finger protein 844 [Source:HGNC Symbol;Acc:HGNC:25932]""	GO:0005515;GO:0005634;GO:0005622;GO:0006355;GO:0006351;GO:0003676;GO:0003677;GO:0046872	nucleic acid binding;DNA binding;protein binding;intracellular;regulation of transcription;nucleus;metal ion binding;transcription
LPCAT1	-0.521391	3.4987e-06	ENSG00000275079	79888	lysophosphatidylcholine acyltransferase 1 [Source:HGNC Symbol;Acc:HGNC:25718]""	GO:0006654;GO:0005811;GO:0005783;GO:0005789;GO:0044281;GO:0043129;GO:0016021;GO:0016020;GO:0036148;GO:0016746;GO:0005509;GO:2001246;GO:0047191;GO:0047192;GO:0005794;GO:0006644;GO:0047159;GO:0008152;GO:0044255;GO:0036151;GO:0008654;GO:0000139;GO:0045732;GO:0019432;GO:0046474;GO:0047184;GO:0060041	endoplasmic reticulum membrane;Golgi apparatus;1-alkylglycerophosphocholine O-acyltransferase activity;metabolic process;phosphatidic acid biosynthetic process;endoplasmic reticulum;Golgi membrane;calcium ion binding;small molecule metabolic process;1-alkylglycerophosphocholine O-acetyltransferase activity;1-alkenylglycerophosphocholine O-acyltransferase activity;membrane;lipid particle;surfactan…
SCNN1A	-0.393897	3.62135e-06	ENSG00000111319	6337	sodium channel"	non voltage gated 1 alpha subunit [Source:HGNC Symbol;Acc:HGNC:10599]"	GO:0015280;GO:0060170;GO:0034706;GO:0055078;GO:0050909;GO:0070062;GO:0031514;GO:0016021;GO:0016020;GO:0003779;GO:0035725;GO:0005272;GO:0050878;GO:0050699;GO:0016324;GO:0006814;GO:0034220;GO:0005887;GO:0005886;GO:0055085;GO:0050896;GO:0050891;GO:0030864;GO:0005515
RIMKLB	-0.515166	3.77528e-06	ENSG00000166532	57494	ribosomal modification protein rimK-like family member B [Source:HGNC Symbol;Acc:HGNC:29228]""	GO:0005737;GO:0072591;GO:0072590;GO:0006464;GO:0046872;GO:0005524	cytoplasm;cellular protein modification process;ATP binding;N-acetyl-L-aspartate-L-glutamate ligase activity;citrate-L-glutamate ligase activity;metal ion binding
NFAT5	-0.436033	3.77528e-06	ENSG00000102908	10725	nuclear factor of activated T-cells 5"	tonicity-responsive [Source:HGNC Symbol;Acc:HGNC:7774]"	GO:0005737;GO:0001816;GO:0070884;GO:0007588;GO:0003700;GO:0005634;GO:0003677;GO:0005654;GO:0006355;GO:0001077;GO:0045944;GO:0007165;GO:0005515;GO:0006366;GO:0006970;GO:0000978;GO:0016021;GO:0010628
FAM111B	-0.693	3.81686e-06	ENSG00000189057	374393	family with sequence similarity 111 member B [Source:HGNC Symbol;Acc:HGNC:24200]""	GO:0005515	protein binding
ZNF566	0.985042	4.03762e-06	ENSG00000186017	84924	zinc finger protein 566 [Source:HGNC Symbol;Acc:HGNC:25919]""	GO:0016021;GO:0005622;GO:0006355;GO:0006351;GO:0003676;GO:0003677;GO:0046872;GO:0005634	nucleic acid binding;DNA binding;transcription;intracellular;regulation of transcription;nucleus;metal ion binding;integral component of membrane
P4HA2	-0.55398	4.151e-06	ENSG00000072682	8974	prolyl 4-hydroxylase"	alpha polypeptide II [Source:HGNC Symbol;Acc:HGNC:8547]"	GO:0005737;GO:0031418;GO:0005783;GO:0019511;GO:0004656;GO:0005634;GO:0016705;GO:0016702;GO:0005788;GO:0043231;GO:0005515;GO:0005506;GO:0009055;GO:0055114;GO:0016491
TPM4	-0.278022	4.31639e-06	ENSG00000167460	7171	tropomyosin 4 [Source:HGNC Symbol;Acc:HGNC:12013]""	GO:0005856;GO:0001725;GO:0031941;GO:0002102;GO:0070062;GO:0006936;GO:0030863;GO:0005829;GO:0016020;GO:0003779;GO:0005737;GO:0006928;GO:0030049;GO:0008307;GO:0005509;GO:0005515;GO:0007155;GO:0005925;GO:0005862;GO:0001649	calcium ion binding;filamentous actin;stress fiber;actin binding;cytosol;movement of cell or subcellular component;structural constituent of muscle;muscle contraction;cytoplasm;osteoblast differentiation;focal adhesion;cortical cytoskeleton;protein binding;muscle filament sliding;cell adhesion;cytoskeleton;extracellular exosome;podosome;membrane;muscle thin filament tropomyosin
ZNF574	0.634593	4.36469e-06	ENSG00000105732	64763	zinc finger protein 574 [Source:HGNC Symbol;Acc:HGNC:26166]""	GO:0005634;GO:0006355;GO:0006351;GO:0003676;GO:0003677;GO:0046872	nucleic acid binding;transcription;DNA binding;regulation of transcription;nucleus;metal ion binding
EMC9	1.03463	4.3851e-06	ENSG00000100908	51016	ER membrane protein complex subunit 9 [Source:HGNC Symbol;Acc:HGNC:20273]""	GO:0005737;GO:0072546;GO:0005515	protein binding;ER membrane protein complex;cytoplasm
EIF5	0.37242	4.49451e-06	ENSG00000100664	1983	eukaryotic translation initiation factor 5 [Source:HGNC Symbol;Acc:HGNC:3299]""	GO:0005737;GO:0044267;GO:0006446;GO:0044822;GO:0008135;GO:0003924;GO:0006412;GO:0010467;GO:0005488;GO:0005515;GO:0005886;GO:0005525;GO:0006413;GO:0005829;GO:0003743	translation factor activity;regulation of translational initiation;cellular protein metabolic process;cytosol;protein binding;GTP binding;binding;GTPase activity;cytoplasm;poly(A) RNA binding;translation initiation factor activity;translational initiation;translation;gene expression;plasma membrane
APOL1	-0.428951	4.70434e-06	ENSG00000100342	8542	apolipoprotein L1 [Source:HGNC Symbol;Acc:HGNC:618]""	GO:0019835;GO:0034361;GO:0034364;GO:0005615;GO:0006869;GO:1902476;GO:0045087;GO:0006898;GO:0031640;GO:0008289;GO:0072562;GO:0005576;GO:0042157;GO:0005515;GO:0005254;GO:0031224;GO:0008203	innate immune response;very-low-density lipoprotein particle;lipid binding;chloride transmembrane transport;extracellular space;cholesterol metabolic process;blood microparticle;lipoprotein metabolic process;chloride channel activity;extracellular region;cytolysis;protein binding;lipid transport;intrinsic component of membrane;receptor-mediated endocytosis;killing of cells of other organism;high-…
CEP55	0.477919	4.70434e-06	ENSG00000138180	55165	centrosomal protein 55kDa [Source:HGNC Symbol;Acc:HGNC:1161]""	GO:0045171;GO:0030496;GO:0016020;GO:0032154;GO:0000281;GO:0005814;GO:0000920;GO:0045184;GO:0005515;GO:0005813	cell separation after cytokinesis;cleavage furrow;protein binding;centrosome;centriole;mitotic cytokinesis;membrane;establishment of protein localization;intercellular bridge;midbody
BIRC3	0.572935	4.70434e-06	ENSG00000023445	330	baculoviral IAP repeat containing 3 [Source:HGNC Symbol;Acc:HGNC:591]""	GO:0045121;GO:0034138;GO:0038061;GO:0033209;GO:0010803;GO:0008270;GO:0007166;GO:0042981;GO:0060544;GO:0002224;GO:0005737;GO:2000116;GO:0004842;GO:0005634;GO:0050727;GO:0005654;GO:0043066;GO:0031398;GO:0035666;GO:0043027;GO:0043123;GO:0070266;GO:0045088;GO:0010939;GO:0060546;GO:0045087;GO:0051291;GO:0034121;GO:0012501;GO:0007283;GO:0034142;GO:1990001;GO:0016874;GO:0043234;GO:0002756;GO:0039535;GO:…	I-kappaB kinase/NF-kappaB signaling;inhibition of cysteine-type endopeptidase activity involved in apoptotic process;regulation of toll-like receptor signaling pathway;cytosol;positive regulation of protein ubiquitination;zinc ion binding;toll-like receptor 4 signaling pathway;protein ubiquitination;protein heterooligomerization;cell surface receptor signaling pathway;innate immune response;negat…
PHLDB2	0.590068	4.79493e-06	ENSG00000144824	90102	pleckstrin homology-like domain"	family B	member 2 [Source:HGNC Symbol;Acc:HGNC:29573]"
SDC1	-0.416349	5.04333e-06	ENSG00000115884	6382	syndecan 1 [Source:HGNC Symbol;Acc:HGNC:10658]""	GO:0009897;GO:0008022;GO:0030204;GO:0030203;GO:0006954;GO:0060009;GO:0001657;GO:1903553;GO:0051384;GO:0042157;GO:0005925;GO:0001523;GO:0005737;GO:0043202;GO:0070062;GO:0016020;GO:0009636;GO:0016477;GO:0001948;GO:0055002;GO:0005796;GO:0009986;GO:0048627;GO:0007603;GO:0051592;GO:0060070;GO:0051591;GO:0042060;GO:0005887;GO:0005886;GO:0010033;GO:1903543;GO:0043234;GO:0005975;GO:0042542;GO:0042476;GO:…	response to organic substance;glycoprotein binding;cytoplasm;carbohydrate metabolic process;glycosaminoglycan metabolic process;Golgi lumen;cell surface;plasma membrane;lysosomal lumen;cell migration;protein binding;positive regulation of exosomal secretion;external side of plasma membrane;small molecule metabolic process;phototransduction;focal adhesion;response to calcium ion;retinoid metabolic…
SRSF7	0.521811	5.05946e-06	ENSG00000115875	6432	serine/arginine-rich splicing factor 7 [Source:HGNC Symbol;Acc:HGNC:10789]""	GO:0005737;GO:0070062;GO:0031124;GO:0044822;GO:0000398;GO:0000166;GO:0005654;GO:0010467;GO:0008270;GO:0005515;GO:0006366;GO:0006369;GO:0048025;GO:0003676;GO:0005634;GO:0008380;GO:0006406;GO:0006397	termination of RNA polymerase II transcription;nucleotide binding;nucleic acid binding;nucleoplasm;protein binding;RNA splicing;mRNA processing;negative regulation of mRNA splicing;zinc ion binding;cytoplasm;poly(A) RNA binding;nucleus;transcription from RNA polymerase II promoter;mRNA 3'-end processing;mRNA export from nucleus;gene expression;mRNA splicing;extracellular exosome
COL18A1	-0.388858	5.09683e-06	ENSG00000182871	80781	collagen"	type XVIII	alpha 1 [Source:HGNC Symbol;Acc:HGNC:2195]"
INTS1	-0.359502	5.34897e-06	ENSG00000164880	26173	integrator complex subunit 1 [Source:HGNC Symbol;Acc:HGNC:24555]""	GO:0016180;GO:0016021;GO:0016020;GO:0031965;GO:0032039;GO:0005488	snRNA processing;binding;integrator complex;nuclear membrane;membrane;integral component of membrane
MT2A	0.968151	5.90211e-06	ENSG00000125148	4502	metallothionein 2A [Source:HGNC Symbol;Acc:HGNC:7406]""	GO:0005737;GO:0071294;GO:0045926;GO:0006878;GO:0036016;GO:0005634;GO:0008144;GO:0060333;GO:0035690;GO:0008270;GO:0005515;GO:0036018;GO:0048471;GO:0046872;GO:0005829;GO:0019221	drug binding;negative regulation of growth;cytosol;cellular response to drug;cellular copper ion homeostasis;zinc ion binding;cytoplasm;cellular response to zinc ion;perinuclear region of cytoplasm;metal ion binding;cellular response to erythropoietin;protein binding;nucleus;interferon-gamma-mediated signaling pathway;cellular response to interleukin-3;cytokine-mediated signaling pathway
TNRC18	-0.355919	5.93825e-06	ENSG00000182095	84629	trinucleotide repeat containing 18 [Source:HGNC Symbol;Acc:HGNC:11962]""	GO:0005737;GO:0031507;GO:0006342;GO:0005634;GO:0031965;GO:0005739;GO:0005654;GO:0000976;GO:0005677;GO:0000785;GO:0003682	chromatin;chromatin binding;nucleoplasm;cytoplasm;chromatin silencing;chromatin silencing complex;nucleus;nuclear membrane;mitochondrion;heterochromatin assembly;transcription regulatory region sequence-specific DNA binding
BIRC5	0.548761	6.28553e-06	ENSG00000089685	332	baculoviral IAP repeat containing 5 [Source:HGNC Symbol;Acc:HGNC:593]""	GO:0008284;GO:0000086;GO:0008536;GO:0000910;GO:0006468;GO:0019899;GO:0090307;GO:0000226;GO:0008270;GO:0004869;GO:0045892;GO:0000228;GO:0051303;GO:0007067;GO:0005876;GO:0005737;GO:0031577;GO:0007346;GO:0005819;GO:0016567;GO:0009966;GO:0005874;GO:0005634;GO:0051087;GO:0031536;GO:0005814;GO:0043066;GO:0051301;GO:0046872;GO:0032133;GO:0043027;GO:0042803;GO:0045931;GO:0031021;GO:0015631;GO:0061469;GO:…	mitotic cell cycle;cysteine-type endopeptidase inhibitor activity;inhibition of cysteine-type endopeptidase activity involved in apoptotic process;regulation of type B pancreatic cell proliferation;cytosol;cytoplasm;positive regulation of exit from mitosis;chromosome segregation;protein heterodimerization activity;identical protein binding;zinc ion binding;ubiquitin-protein transferase activity;p…
LDLRAD2	-0.43681	6.32464e-06	ENSG00000187942	401944	low density lipoprotein receptor class A domain containing 2 [Source:HGNC Symbol;Acc:HGNC:32071]""	GO:0016021;GO:0005515	protein binding;integral component of membrane
PTPN14	-0.461821	6.559e-06	ENSG00000152104	5784	protein tyrosine phosphatase"	non-receptor type 14 [Source:HGNC Symbol;Acc:HGNC:9647]"	GO:0005856;GO:0008285;GO:0016791;GO:0016311;GO:0006470;GO:0004725;GO:0030971;GO:0003712;GO:0001946;GO:0005737;GO:0005654;GO:0006355;GO:0046825;GO:0006351;GO:0005515;GO:0035335;GO:0005634
MSL1	-0.488566	6.75175e-06	ENSG00000188895	339287	male-specific lethal 1 homolog (Drosophila) [Source:HGNC Symbol;Acc:HGNC:27905]""	GO:0072487;GO:0006325;GO:0003682;GO:0005654;GO:0043984	nucleoplasm;chromatin organization;histone H4-K16 acetylation;chromatin binding;MSL complex
BCHE	0.518034	6.88156e-06	ENSG00000114200	590	butyrylcholinesterase [Source:HGNC Symbol;Acc:HGNC:983]""	GO:0051384;GO:0005783;GO:0007612;GO:0019899;GO:0050783;GO:0044267;GO:0014016;GO:0001540;GO:0005615;GO:0016020;GO:0072562;GO:0042802;GO:0008285;GO:0004104;GO:0007584;GO:0003824;GO:0005788;GO:0008152;GO:0043279;GO:0050805;GO:0051593;GO:0019695;GO:0005641;GO:0042493;GO:0005576;GO:0033265;GO:0003990	blood microparticle;cocaine metabolic process;identical protein binding;metabolic process;choline metabolic process;learning;negative regulation of cell proliferation;acetylcholinesterase activity;extracellular space;extracellular region;endoplasmic reticulum;response to alkaloid;cholinesterase activity;membrane;response to nutrient;choline binding;endoplasmic reticulum lumen;cellular protein met…
SSFA2	-0.454422	7.18196e-06	ENSG00000138434	6744	sperm specific antigen 2 [Source:HGNC Symbol;Acc:HGNC:11319]""	GO:0005737;GO:0005634;GO:0051015;GO:0003779;GO:0005886;GO:0005102	actin filament binding;actin binding;cytoplasm;receptor binding;nucleus;plasma membrane
PLXND1	-0.559995	7.32958e-06	ENSG00000004399	23129	plexin D1 [Source:HGNC Symbol;Acc:HGNC:9107]""	GO:0021785;GO:0001569;GO:0007165;GO:0060976;GO:0007411;GO:0001525;GO:0007416;GO:0043542;GO:0032092;GO:0016020;GO:0045765;GO:0048841;GO:1902287;GO:0017154;GO:0003151;GO:0030334;GO:0030027;GO:0019904;GO:0005887;GO:0005886;GO:0060666;GO:0002116;GO:0003279;GO:0071526;GO:0005515;GO:0035904	patterning of blood vessels;lamellipodium;dichotomous subdivision of terminal units involved in salivary gland branching;plasma membrane;regulation of angiogenesis;protein binding;axon guidance;aorta development;membrane;semaphorin-plexin signaling pathway;regulation of cell migration;integral component of plasma membrane;positive regulation of protein binding;semaphorin-plexin signaling pathway …
GJB3	-0.74523	7.48258e-06	ENSG00000188910	2707	gap junction protein beta 3 [Source:HGNC Symbol;Acc:HGNC:4285]""	GO:0005737;GO:0001701;GO:0005911;GO:0007605;GO:0005243;GO:0016021;GO:0043588;GO:0005515;GO:0007154;GO:0005922;GO:0055085;GO:0001890;GO:0005921	skin development;gap junction;cell-cell junction;placenta development;sensory perception of sound;cytoplasm;cell communication;transmembrane transport;gap junction channel activity;protein binding;integral component of membrane;connexon complex;in utero embryonic development
SFN	-0.488172	7.48781e-06	ENSG00000175793	2810	stratifin [Source:HGNC Symbol;Acc:HGNC:10773]""	GO:0030307;GO:0097193;GO:0061024;GO:0061436;GO:0007165;GO:0010482;GO:0071901;GO:0005737;GO:0000079;GO:0070062;GO:0046827;GO:0008426;GO:0010467;GO:0045606;GO:0006367;GO:0010839;GO:0043588;GO:0006469;GO:0030216;GO:0006915;GO:0019901;GO:0012501;GO:0019904;GO:0007264;GO:0005615;GO:0008630;GO:0030659;GO:0031424;GO:0005829;GO:0051726;GO:0051219;GO:0003334;GO:0001836;GO:0043154;GO:1900740;GO:0005515;GO:…	keratinocyte differentiation;positive regulation of protein insertion into mitochondrial membrane involved in apoptotic signaling pathway;phosphoprotein binding;cytosol;cytoplasm;negative regulation of protein kinase activity;membrane organization;positive regulation of protein export from nucleus;establishment of skin barrier;keratinization;extracellular space;protein binding;negative regulation…
ATF3	1.38269	7.73125e-06	ENSG00000162772	467	activating transcription factor 3 [Source:HGNC Symbol;Acc:HGNC:785]""	GO:1990622;GO:0010628;GO:0003677;GO:0001078;GO:0006094;GO:0043565;GO:0005730;GO:0005634;GO:0003714;GO:0005654;GO:0006366;GO:1903984;GO:0000976;GO:0000982;GO:0042802;GO:0042803;GO:0008284;GO:1990440;GO:0044267;GO:0035914;GO:0036499;GO:0045892;GO:0061394;GO:0044212;GO:0030968;GO:0003700;GO:0000122;GO:0001228;GO:0006355;GO:0006357;GO:0045944;GO:0000977;GO:0005515;GO:0034198;GO:0000978;GO:0046982;GO:…	DNA binding;protein homodimerization activity;nucleoplasm;negative regulation of transcription from RNA polymerase II promoter;identical protein binding;transcription from RNA polymerase II promoter;transcription corepressor activity;regulation of transcription from RNA polymerase II promoter;transcription factor activity;cellular response to amino acid starvation;positive regulation of gene expr…
AKAP12	-0.490376	7.88207e-06	ENSG00000131016	9590	A-kinase anchoring protein 12 [Source:HGNC Symbol;Acc:HGNC:370]""	GO:0090036;GO:0005856;GO:0051018;GO:0005925;GO:0030819;GO:0007186;GO:0005737;GO:0006605;GO:0005938;GO:0005515;GO:0005886;GO:0008179;GO:0010739;GO:0007165	positive regulation of cAMP biosynthetic process;regulation of protein kinase C signaling;protein binding;signal transduction;cell cortex;adenylate cyclase binding;protein targeting;focal adhesion;plasma membrane;cytoplasm;G-protein coupled receptor signaling pathway;protein kinase A binding;cytoskeleton;positive regulation of protein kinase A signaling
ACTB	-0.240836	9.04595e-06	ENSG00000075624	60	actin"	beta [Source:HGNC Symbol;Acc:HGNC:132]"	GO:0019894;GO:0006457;GO:0034332;GO:0007596;GO:0005200;GO:0006928;GO:0061024;GO:0031492;GO:0021762;GO:0035267;GO:0007411;GO:0005925;GO:0030957;GO:0044267;GO:0007264;GO:0070062;GO:0051084;GO:0043044;GO:0097433;GO:0072562;GO:0030529;GO:0005654;GO:0070688;GO:0042802;GO:0000980;GO:0038096;GO:0045087;GO:0016020;GO:0000790;GO:0045216;GO:0005886;GO:0048010;GO:0048013;GO:0001895;GO:0034329;GO:0005615;GO:…
PRR15	-0.48695	9.35187e-06	ENSG00000176532	222171	proline rich 15 [Source:HGNC Symbol;Acc:HGNC:22310]""	GO:0007275	multicellular organismal development
DLGAP5	0.640715	9.7458e-06	ENSG00000126787	9787	discs"	large (Drosophila) homolog-associated protein 5 [Source:HGNC Symbol;Acc:HGNC:16864]"	GO:0005737;GO:0045842;GO:0008283;GO:0006470;GO:0005634;GO:0004721;GO:0005815;GO:0023052;GO:0005515;GO:0007079;GO:0031616
PITHD1	0.674246	9.80637e-06	ENSG00000057757	57095	PITH (C-terminal proteasome-interacting domain of thioredoxin-like) domain containing 1 [Source:HGNC Symbol;Acc:HGNC:25022]""	GO:0005634	nucleus
RHBDD2	0.581128	1.05668e-05	ENSG00000005486	57414	rhomboid domain containing 2 [Source:HGNC Symbol;Acc:HGNC:23082]""	GO:0004252;GO:0005794;GO:0016021;GO:0000139;GO:0006508;GO:0048471	serine-type endopeptidase activity;Golgi apparatus;Golgi membrane;perinuclear region of cytoplasm;proteolysis;integral component of membrane
TXNDC5	-0.331733	1.05668e-05	ENSG00000239264	81567	thioredoxin domain containing 5 (endoplasmic reticulum) [Source:HGNC Symbol;Acc:HGNC:21073]""	GO:0006892;GO:0043202;GO:0006457;GO:0070062;GO:0016853;GO:0005788;GO:0008152;GO:0061024;GO:0043066;GO:0003756;GO:0005515;GO:0043277;GO:0045454;GO:0005783;GO:0034976	lysosomal lumen;apoptotic cell clearance;post-Golgi vesicle-mediated transport;protein disulfide isomerase activity;negative regulation of apoptotic process;protein binding;membrane organization;endoplasmic reticulum;protein folding;metabolic process;isomerase activity;cell redox homeostasis;endoplasmic reticulum lumen;response to endoplasmic reticulum stress;extracellular exosome
JUN	0.403751	1.0836e-05	ENSG00000177606	3725	jun proto-oncogene [Source:HGNC Symbol;Acc:HGNC:6204]""	GO:0001102;GO:0030224;GO:0007612;GO:0051899;GO:0001077;GO:0043524;GO:0043525;GO:1902895;GO:0061029;GO:0003151;GO:0003713;GO:0009612;GO:0048146;GO:0035666;GO:0042127;GO:0031103;GO:0005096;GO:0034162;GO:0000790;GO:0051591;GO:0034166;GO:0010033;GO:0007179;GO:0010634;GO:0044212;GO:0060395;GO:0005829;GO:0045657;GO:0000981;GO:0005667;GO:0031953;GO:0003677;GO:0032496;GO:0035994;GO:0005719;GO:0043547;GO:…	cytosol;identical protein binding;transcription coactivator activity;Fc-epsilon receptor signaling pathway;toll-like receptor TLR1:TLR2 signaling pathway;response to organic cyclic compound;negative regulation of cell proliferation;leading edge cell differentiation;response to cytokine;cellular response to potassium ion starvation;positive regulation of DNA replication;transcription factor comple…
SORL1	-0.388002	1.0836e-05	ENSG00000137642	6653	sortilin-related receptor"	L(DLR class) A repeats containing [Source:HGNC Symbol;Acc:HGNC:11185]"	GO:0006898;GO:0005783;GO:0006869;GO:0030306;GO:0014910;GO:0055037;GO:0043407;GO:2001137;GO:0007165;GO:1902997;GO:0070863;GO:0032091;GO:0031985;GO:0001540;GO:0070062;GO:0000042;GO:0045053;GO:0016021;GO:0016020;GO:0050768;GO:1902771;GO:0005615;GO:1902955;GO:0008203;GO:0032460;GO:1902953;GO:0005794;GO:0034362;GO:0006622;GO:0006605;GO:1902430;GO:0005887;GO:1901215;GO:0030169;GO:0006892;GO:0051604;GO:…
CYCS	0.35558	1.10454e-05	ENSG00000172115	54205	cytochrome c"	somatic [Source:HGNC Symbol;Acc:HGNC:19986]"	GO:0006470;GO:0004722;GO:0097193;GO:0044281;GO:0045155;GO:0007005;GO:0005634;GO:0005739;GO:0010467;GO:0006367;GO:0022904;GO:0005758;GO:0046872;GO:0006996;GO:0020037;GO:0006915;GO:0012501;GO:0045333;GO:0000302;GO:0055114;GO:0009055;GO:0008635;GO:0000159;GO:0005829;GO:0006123;GO:0006122;GO:0044237;GO:0005743;GO:0005515;GO:0070469
FRMD8	-0.458281	1.16182e-05	ENSG00000126391	83786	FERM domain containing 8 [Source:HGNC Symbol;Acc:HGNC:25462]""	GO:0005856;GO:0005515	protein binding;cytoskeleton
GPT2	0.41031	1.18032e-05	ENSG00000166123	84706	glutamic pyruvate transaminase (alanine aminotransferase) 2 [Source:HGNC Symbol;Acc:HGNC:18062]""	GO:0008652;GO:0042853;GO:0004021;GO:0042851;GO:0009058;GO:0003824;GO:0034641;GO:0005739;GO:0044281;GO:0006103;GO:0005759;GO:0030170	pyridoxal phosphate binding;biosynthetic process;L-alanine metabolic process;cellular amino acid biosynthetic process;mitochondrial matrix;cellular nitrogen compound metabolic process;2-oxoglutarate metabolic process;small molecule metabolic process;catalytic activity;mitochondrion;L-alanine catabolic process;L-alanine:2-oxoglutarate aminotransferase activity
EHBP1L1	-0.500745	1.25045e-05	ENSG00000173442	254102	EH domain binding protein 1 like 1 [Source:HGNC Symbol;Acc:HGNC:30682]""	GO:0003674;GO:0016020;GO:0008150;GO:0005515	protein binding;molecular_function;membrane;biological_process
MXRA5	-0.348816	1.2717e-05	ENSG00000101825	25878	matrix-remodelling associated 5 [Source:HGNC Symbol;Acc:HGNC:7539]""	GO:0003674;GO:0008150;GO:0070062;GO:0005515	protein binding;biological_process;molecular_function;extracellular exosome
MAP3K6	-0.812718	1.2717e-05	ENSG00000142733	9064	mitogen-activated protein kinase kinase kinase 6 [Source:HGNC Symbol;Acc:HGNC:6858]""	GO:0000186;GO:0006468;GO:0007257;GO:0000287;GO:0005622;GO:0007165;GO:0004672;GO:0004709;GO:0005524	intracellular;magnesium ion binding;protein phosphorylation;activation of MAPKK activity;signal transduction;protein kinase activity;ATP binding;MAP kinase kinase kinase activity;activation of JUN kinase activity
TSPAN14	-0.437683	1.27935e-05	ENSG00000108219	81619	tetraspanin 14 [Source:HGNC Symbol;Acc:HGNC:23303]""	GO:0007166;GO:0051604;GO:0016021;GO:0097197;GO:0019899;GO:0045747;GO:0005887;GO:0005886;GO:0009986;GO:0090002	enzyme binding;integral component of plasma membrane;establishment of protein localization to plasma membrane;plasma membrane;protein maturation;positive regulation of Notch signaling pathway;cell surface;tetraspanin-enriched microdomain;integral component of membrane;cell surface receptor signaling pathway
SPCS3	-0.415936	1.28641e-05	ENSG00000129128	60559	signal peptidase complex subunit 3 [Source:HGNC Symbol;Acc:HGNC:26212]""	GO:0044267;GO:0050796;GO:0005783;GO:0005787;GO:0016021;GO:0006614;GO:0005789;GO:0010467;GO:0008233;GO:0006465;GO:0006412	endoplasmic reticulum membrane;cellular protein metabolic process;signal peptide processing;peptidase activity;regulation of insulin secretion;SRP-dependent cotranslational protein targeting to membrane;endoplasmic reticulum;translation;signal peptidase complex;gene expression;integral component of membrane
TIMM44	0.659706	1.28641e-05	ENSG00000104980	10469	translocase of inner mitochondrial membrane 44 homolog (yeast) [Source:HGNC Symbol;Acc:HGNC:17316]""	GO:0044267;GO:0015450;GO:0006626;GO:0051087;GO:0005739;GO:0030150;GO:0005743;GO:0005515;GO:0005759;GO:0006886;GO:0005524	protein targeting to mitochondrion;protein import into mitochondrial matrix;mitochondrial inner membrane;protein binding;mitochondrial matrix;P-P-bond-hydrolysis-driven protein transmembrane transporter activity;ATP binding;mitochondrion;cellular protein metabolic process;intracellular protein transport;chaperone binding
SLC25A38	0.638623	1.28842e-05	ENSG00000144659	54977	solute carrier family 25 member 38 [Source:HGNC Symbol;Acc:HGNC:26054]""	GO:0005743;GO:0030218;GO:0005215;GO:0016021;GO:0006810;GO:0003735;GO:0006783;GO:0006412	transporter activity;structural constituent of ribosome;mitochondrial inner membrane;erythrocyte differentiation;heme biosynthetic process;translation;integral component of membrane;transport
ZNF165	1.05922	1.30034e-05	ENSG00000197279	7718	zinc finger protein 165 [Source:HGNC Symbol;Acc:HGNC:12953]""	GO:0043565;GO:0003700;GO:0005634;GO:0006355;GO:0006351;GO:0005515;GO:0046872	transcription factor activity;transcription;regulation of transcription;nucleus;sequence-specific DNA binding;protein binding;metal ion binding
KIF4A	0.57583	1.33949e-05	ENSG00000090889	24137	kinesin family member 4A [Source:HGNC Symbol;Acc:HGNC:13339]""	GO:0030496;GO:0007596;GO:0016887;GO:0003677;GO:0007411;GO:0005876;GO:0005737;GO:0016020;GO:0000281;GO:0008089;GO:0005654;GO:0016363;GO:0005871;GO:0003777;GO:0019886;GO:0008017;GO:0008152;GO:0006996;GO:0005694;GO:0005829;GO:0007018;GO:0051256;GO:0005524;GO:0005515	axon guidance;nuclear matrix;cytosol;cytoplasm;metabolic process;chromosome;organelle organization;protein binding;DNA binding;anterograde axon cargo transport;spindle microtubule;mitotic cytokinesis;mitotic spindle midzone assembly;membrane;ATP binding;ATPase activity;microtubule binding;kinesin complex;microtubule-based movement;antigen processing and presentation of exogenous peptide antigen v…
NYNRIN	-0.703403	1.33949e-05	ENSG00000205978	57523	NYN domain and retroviral integrase containing [Source:HGNC Symbol;Acc:HGNC:20165]""	GO:0016021;GO:0005575;GO:0015074;GO:0003674;GO:0003676;GO:0008150	nucleic acid binding;molecular_function;cellular_component;biological_process;DNA integration;integral component of membrane
BUD31	0.582635	1.33949e-05	ENSG00000106245	8896	BUD31 homolog [Source:HGNC Symbol;Acc:HGNC:29629]""	GO:0003700;GO:0005634;GO:0035257;GO:0000398;GO:0030374;GO:0000790;GO:0006357;GO:0005515;GO:0005681;GO:2000825	nuclear chromatin;transcription factor activity;protein binding;mRNA splicing;spliceosomal complex;positive regulation of androgen receptor activity;nucleus;nuclear hormone receptor binding;ligand-dependent nuclear receptor transcription coactivator activity;regulation of transcription from RNA polymerase II promoter
PLAU	0.351722	1.33949e-05	ENSG00000122861	5328	plasminogen activator"	urokinase [Source:HGNC Symbol;Acc:HGNC:9052]"	GO:0004252;GO:0071222;GO:2000345;GO:0014911;GO:0014910;GO:0007596;GO:0008284;GO:0061041;GO:2000379;GO:0043403;GO:0007165;GO:0008233;GO:0001666;GO:0055093;GO:0005925;GO:0005615;GO:0070997;GO:0016020;GO:0033628;GO:0071310;GO:0071333;GO:0006508;GO:0010469;GO:0014823;GO:0035729;GO:0035728;GO:0042127;GO:0014909;GO:2000097;GO:0006935;GO:0009986;GO:0071456;GO:0001525;GO:0071498;GO:0042060;GO:0007283;GO:…
CMTM6	-0.321345	1.35626e-05	ENSG00000091317	54918	CKLF-like MARVEL transmembrane domain containing 6 [Source:HGNC Symbol;Acc:HGNC:19177]""	GO:0005125;GO:0005615;GO:0070062;GO:0016021;GO:0016020;GO:0006935	extracellular space;cytokine activity;chemotaxis;membrane;integral component of membrane;extracellular exosome
TES	0.437296	1.36464e-05	ENSG00000135269	26136	testin LIM domain protein [Source:HGNC Symbol;Acc:HGNC:14620]""	GO:0043234;GO:0008285;GO:0042127;GO:0044822;GO:0005737;GO:0008270;GO:0005515;GO:0005886;GO:0005925;GO:0005634;GO:0030054	protein complex;protein binding;regulation of cell proliferation;negative regulation of cell proliferation;poly(A) RNA binding;focal adhesion;nucleus;cytoplasm;zinc ion binding;cell junction;plasma membrane
TUBA1C	0.289659	1.37069e-05	ENSG00000167553	84790	tubulin alpha 1c [Source:HGNC Symbol;Acc:HGNC:20768]""	GO:0005737;GO:0044267;GO:0007017;GO:0006457;GO:0031982;GO:0051084;GO:0005634;GO:0003924;GO:0030705;GO:0005881;GO:0005200;GO:0005515;GO:0008152;GO:0005198;GO:0005874;GO:0051301;GO:0005525	structural constituent of cytoskeleton;cytoplasm;'de novo' posttranslational protein folding;microtubule-based process;microtubule;cytoplasmic microtubule;cytoskeleton-dependent intracellular transport;GTPase activity;protein folding;structural molecule activity;metabolic process;cell division;protein binding;nucleus;GTP binding;vesicle;cellular protein metabolic process
MKNK2	0.314956	1.51351e-05	ENSG00000099875	2872	MAP kinase interacting serine/threonine kinase 2 [Source:HGNC Symbol;Acc:HGNC:7111]""	GO:0018105;GO:0097192;GO:0071243;GO:0007166;GO:0035556;GO:0046777;GO:0005737;GO:0016605;GO:0005730;GO:0005634;GO:0005654;GO:0004674;GO:0004672;GO:0046872;GO:0005524;GO:0006468;GO:0006915;GO:0004683;GO:0009931;GO:0005516;GO:0005515;GO:0006417;GO:0030097	intracellular signal transduction;hemopoiesis;nucleoplasm;cytoplasm;cell surface receptor signaling pathway;PML body;protein binding;protein kinase activity;calmodulin binding;ATP binding;protein autophosphorylation;metal ion binding;cellular response to arsenic-containing substance;calmodulin-dependent protein kinase activity;calcium-dependent protein serine/threonine kinase activity;nucleus;reg…
TNF	1.14948	1.51383e-05	ENSG00000228321	7124	tumor necrosis factor [Source:HGNC Symbol;Acc:HGNC:11892]""	GO:0034116;GO:0051044;GO:0060557;GO:0060559;GO:0010803;GO:0007166;GO:0051897;GO:0090002;GO:0045785;GO:0009615;GO:0016020;GO:0000165;GO:0051798;GO:0032729;GO:0071316;GO:0032722;GO:0045668;GO:0043122;GO:0043123;GO:0042127;GO:0050830;GO:0045994;GO:0060664;GO:0010033;GO:0044212;GO:0045416;GO:0031663;GO:0071222;GO:0030198;GO:1901671;GO:1903140;GO:0010888;GO:0006927;GO:0009897;GO:0005125;GO:0048566;GO:…	cellular response to organic cyclic compound;negative regulation of bicellular tight junction assembly;positive regulation of protein complex disassembly;identical protein binding;protein import into nucleus;negative regulation of myoblast differentiation;positive regulation of JUN kinase activity;negative regulation of branching involved in lung morphogenesis;regulation of protein secretion;posi…
KLF13	-0.553895	1.68669e-05	ENSG00000275746	51621	Kruppel-like factor 13 [Source:HGNC Symbol;Acc:HGNC:13672]""	GO:0008285;GO:0003676;GO:0045647;GO:0005634;GO:0006366;GO:0001077;GO:0006357;GO:0045944;GO:0005515;GO:0003677;GO:0000978;GO:0046872	nucleic acid binding;protein binding;DNA binding;RNA polymerase II core promoter proximal region sequence-specific DNA binding;negative regulation of erythrocyte differentiation;nucleus;transcription from RNA polymerase II promoter;positive regulation of transcription from RNA polymerase II promoter;transcriptional activator activity;regulation of transcription from RNA polymerase II promoter;neg…
PSMC1	-0.475441	1.71632e-05	ENSG00000100764	5700	proteasome 26S subunit"	ATPase 1 [Source:HGNC Symbol;Acc:HGNC:9547]"	GO:0000186;GO:0036402;GO:0022624;GO:0090263;GO:0017025;GO:0038061;GO:0033209;GO:0000082;GO:0050852;GO:0006595;GO:0031595;GO:0034641;GO:0031597;GO:0051439;GO:0044281;GO:0016887;GO:0000502;GO:0007411;GO:0051437;GO:0051436;GO:0008543;GO:0000209;GO:0008540;GO:0005737;GO:0002474;GO:1901215;GO:0005838;GO:0043488;GO:0042981;GO:0006521;GO:0016020;GO:0002479;GO:0005654;GO:0010467;GO:0043066;GO:1901800;GO:…
MGME1	0.56509	1.73449e-05	ENSG00000125871	92667	mitochondrial genome maintenance exonuclease 1 [Source:HGNC Symbol;Acc:HGNC:16205]""	GO:0000002;GO:0005739;GO:0006264;GO:0090305;GO:0043504;GO:0008297	mitochondrial DNA replication;mitochondrial genome maintenance;nucleic acid phosphodiester bond hydrolysis;mitochondrion;single-stranded DNA exodeoxyribonuclease activity;mitochondrial DNA repair
TEAD1	-0.32786	1.88476e-05	ENSG00000187079	7003	TEA domain family member 1 (SV40 transcriptional enhancer factor) [Source:HGNC Symbol;Acc:HGNC:11714]""	GO:0006367;GO:0003700;GO:0005634;GO:0003677;GO:0005654;GO:0006355;GO:0010467;GO:0001077;GO:0045944;GO:0005515;GO:0006366;GO:0035329;GO:0000978	transcription factor activity;transcription initiation from RNA polymerase II promoter;hippo signaling;nucleoplasm;RNA polymerase II core promoter proximal region sequence-specific DNA binding;DNA binding;regulation of transcription;nucleus;transcription from RNA polymerase II promoter;positive regulation of transcription from RNA polymerase II promoter;transcriptional activator activity;protein …
CDKN1C	1.29327	1.94482e-05	ENSG00000273707	1028	cyclin-dependent kinase inhibitor 1C (p57"	Kip2) [Source:HGNC Symbol;Acc:HGNC:1786]"	GO:0033673;GO:0030325;GO:0050680;GO:0055123;GO:0001501;GO:0035264;GO:0060065;GO:0071901;GO:0005737;GO:0007346;GO:0071514;GO:0000122;GO:0005634;GO:0001822;GO:1904030;GO:0030511;GO:0007050;GO:0004861;GO:0045892;GO:0045893;GO:0001890;GO:0042326;GO:0007568;GO:0042551;GO:0005515;GO:0030099;GO:0043010;GO:0060669
HSPA9	0.331411	1.97803e-05	ENSG00000113013	3313	heat shock protein family A (Hsp70) member 9 [Source:HGNC Symbol;Acc:HGNC:5244]""	GO:0006457;GO:0006611;GO:0031072;GO:0019899;GO:0005739;GO:0005925;GO:0005737;GO:0044267;GO:0042645;GO:0070062;GO:0005730;GO:0043209;GO:0009636;GO:0051082;GO:0043066;GO:0044822;GO:0005524;GO:0006626;GO:0017134;GO:0031625;GO:0071347;GO:0005515	mitochondrial nucleoid;heat shock protein binding;cytoplasm;mitochondrion;protein targeting to mitochondrion;negative regulation of apoptotic process;protein binding;protein folding;poly(A) RNA binding;myelin sheath;ubiquitin protein ligase binding;ATP binding;unfolded protein binding;cellular protein metabolic process;focal adhesion;cellular response to interleukin-1;extracellular exosome;enzyme…
CCNL1	0.518709	2.00295e-05	ENSG00000163660	57018	cyclin L1 [Source:HGNC Symbol;Acc:HGNC:20569]""	GO:0016607;GO:1901409;GO:0005515;GO:0016538;GO:0000079;GO:0019901;GO:0006355;GO:0045737;GO:0006351;GO:0000307;GO:0045944;GO:0005634;GO:0006396	positive regulation of transcription from RNA polymerase II promoter;cyclin-dependent protein serine/threonine kinase regulator activity;protein kinase binding;RNA processing;protein binding;regulation of transcription;nuclear speck;cyclin-dependent protein kinase holoenzyme complex;nucleus;positive regulation of cyclin-dependent protein serine/threonine kinase activity;transcription;positive reg…
GRB10	0.588766	2.10235e-05	ENSG00000106070	2887	growth factor receptor bound protein 10 [Source:HGNC Symbol;Acc:HGNC:4564]""	GO:0005737;GO:0005070;GO:0042327;GO:0042326;GO:0030949;GO:0005829;GO:0005158;GO:0008286;GO:0046627;GO:0045719;GO:0048009;GO:0046325;GO:0007165;GO:0005515;GO:0005886;GO:0032868;GO:0030178	signal transduction;insulin receptor binding;insulin-like growth factor receptor signaling pathway;cytosol;negative regulation of glycogen biosynthetic process;negative regulation of insulin receptor signaling pathway;cytoplasm;insulin receptor signaling pathway;response to insulin;SH3/SH2 adaptor activity;positive regulation of phosphorylation;negative regulation of glucose import;protein bindin…
RAB11FIP1	0.335978	2.11253e-05	ENSG00000156675	80223	RAB11 family interacting protein 1 (class I) [Source:HGNC Symbol;Acc:HGNC:30265]""	GO:0005737;GO:0043231;GO:0030670;GO:0055037;GO:0017137;GO:0070164;GO:0045055;GO:0005515;GO:0015031	Rab GTPase binding;negative regulation of adiponectin secretion;phagocytic vesicle membrane;regulated secretory pathway;protein binding;cytoplasm;protein transport;intracellular membrane-bounded organelle;recycling endosome
NXF1	0.497153	2.17485e-05	ENSG00000162231	10482	nuclear RNA export factor 1 [Source:HGNC Symbol;Acc:HGNC:8071]""	GO:0042405;GO:0000346;GO:0005487;GO:0051028;GO:0016607;GO:0016973;GO:0005634;GO:0000166;GO:0005654;GO:0010467;GO:0006405;GO:0006406;GO:0005737;GO:0016032;GO:0044822;GO:0006810;GO:0005643;GO:0005829;GO:0005622;GO:0003727;GO:0003723;GO:0005515;GO:0003729	RNA export from nucleus;cytosol;cytoplasm;nucleotide binding;transport;nucleocytoplasmic transporter activity;protein binding;intracellular;poly(A) RNA binding;mRNA transport;RNA binding;nuclear inclusion body;mRNA export from nucleus;gene expression;viral process;poly(A)+ mRNA export from nucleus;nucleus;mRNA binding;nucleoplasm;nuclear pore;nuclear speck;single-stranded RNA binding;transcriptio…
SFPQ	0.315526	2.22175e-05	ENSG00000116560	6421	splicing factor proline/glutamine-rich [Source:HGNC Symbol;Acc:HGNC:10774]""	GO:0090575;GO:0000785;GO:0003676;GO:0070932;GO:0005737;GO:0000380;GO:0000724;GO:0005634;GO:0000166;GO:0005654;GO:0048511;GO:0016363;GO:0042826;GO:0008380;GO:0000980;GO:0045876;GO:0042382;GO:0044822;GO:0006974;GO:0042752;GO:0042754;GO:0001047;GO:0044212;GO:0051276;GO:0051726;GO:1902177;GO:0000122;GO:0000976;GO:0006351;GO:0005515;GO:0045892;GO:0003682;GO:0006397	alternative mRNA splicing;chromosome organization;nuclear matrix;nucleoplasm;cytoplasm;negative regulation of transcription from RNA polymerase II promoter;paraspeckles;rhythmic process;nucleotide binding;core promoter binding;chromatin binding;cellular response to DNA damage stimulus;protein binding;histone H3 deacetylation;mRNA processing;double-strand break repair via homologous recombination;…
TRHDE	-0.500176	2.22439e-05	ENSG00000072657	29953	thyrotropin-releasing hormone degrading enzyme [Source:HGNC Symbol;Acc:HGNC:30748]""	GO:0005737;GO:0004177;GO:0042277;GO:0070062;GO:0016020;GO:0043171;GO:0008217;GO:0007165;GO:0005887;GO:0070006;GO:0007267;GO:0006508;GO:0008237;GO:0008270	peptide binding;metalloaminopeptidase activity;aminopeptidase activity;integral component of plasma membrane;cytoplasm;signal transduction;zinc ion binding;peptide catabolic process;cell-cell signaling;membrane;regulation of blood pressure;metallopeptidase activity;proteolysis;extracellular exosome
IKZF2	-0.771779	2.26979e-05	ENSG00000030419	22807	IKAROS family zinc finger 2 [Source:HGNC Symbol;Acc:HGNC:13177]""	GO:0044212;GO:0046982;GO:0003676;GO:0003700;GO:0005634;GO:0045944;GO:0003674;GO:0006351;GO:0005515;GO:0008150;GO:0046872;GO:0042803	nucleic acid binding;protein homodimerization activity;transcription regulatory region DNA binding;protein binding;molecular_function;protein heterodimerization activity;transcription;nucleus;metal ion binding;positive regulation of transcription from RNA polymerase II promoter;biological_process;transcription factor activity
ZKSCAN1	0.447754	2.3256e-05	ENSG00000106261	7586	zinc finger with KRAB and SCAN domains 1 [Source:HGNC Symbol;Acc:HGNC:13101]""	GO:0043565;GO:0003676;GO:0003700;GO:0005634;GO:0005622;GO:0006355;GO:0006351;GO:0005515;GO:0003677;GO:0046872	transcription factor activity;DNA binding;nucleic acid binding;transcription;intracellular;regulation of transcription;nucleus;sequence-specific DNA binding;protein binding;metal ion binding
CNBP	0.325635	2.62024e-05	ENSG00000169714	7555	CCHC-type zinc finger"	nucleic acid binding protein [Source:HGNC Symbol;Acc:HGNC:13164]"	GO:0008284;GO:0005783;GO:0003727;GO:0003700;GO:0005829;GO:0008270;GO:0003697;GO:0006355;GO:0006695;GO:0045893;GO:0005515;GO:0045944;GO:0005634;GO:0044822;GO:0003676;GO:0006351
CDKN2B	0.780663	2.62024e-05	ENSG00000147883	1030	cyclin-dependent kinase inhibitor 2B (p15"	inhibits CDK4) [Source:HGNC Symbol;Acc:HGNC:1788]"	GO:0000086;GO:0050680;GO:0071901;GO:0005737;GO:2000134;GO:0031670;GO:0005634;GO:0005654;GO:0010467;GO:0030511;GO:0006367;GO:0048536;GO:0008285;GO:0000278;GO:0030219;GO:0007050;GO:0004861;GO:0007179;GO:0019901;GO:0031668;GO:0042326;GO:0000079;GO:0045944;GO:0006351;GO:0005515;GO:0005829;GO:0007093
AIMP2	0.646441	2.62024e-05	ENSG00000106305	7965	aminoacyl tRNA synthetase complex-interacting multifunctional protein 2 [Source:HGNC Symbol;Acc:HGNC:20609]""	GO:0008285;GO:0006915;GO:0031398;GO:0005829;GO:0016020;GO:0010467;GO:0005515;GO:0006418;GO:1901216;GO:0005634;GO:0060510	tRNA aminoacylation for protein translation;Type II pneumocyte differentiation;cytosol;protein binding;positive regulation of neuron death;apoptotic process;positive regulation of protein ubiquitination;nucleus;membrane;gene expression;negative regulation of cell proliferation
NFYC	0.599645	2.6338e-05	ENSG00000066136	4802	nuclear transcription factor Y subunit gamma [Source:HGNC Symbol;Acc:HGNC:7806]""	GO:0044212;GO:0006457;GO:0016602;GO:0032993;GO:0003700;GO:0005634;GO:0006366;GO:0003713;GO:0005654;GO:0006355;GO:0006357;GO:0045944;GO:0044281;GO:0005515;GO:0003677;GO:0001077;GO:0000978;GO:0046982;GO:0008134;GO:0045893	transcription regulatory region DNA binding;protein-DNA complex;CCAAT-binding factor complex;transcription factor activity;nucleoplasm;protein binding;DNA binding;regulation of transcription;protein heterodimerization activity;small molecule metabolic process;protein folding;transcription coactivator activity;nucleus;transcription from RNA polymerase II promoter;positive regulation of transcripti…
TNFRSF1A	-0.429491	2.6338e-05	ENSG00000067182	7132	tumor necrosis factor receptor superfamily member 1A [Source:HGNC Symbol;Acc:HGNC:11916]""	GO:0006954;GO:0019221;GO:0071260;GO:0033209;GO:0010803;GO:0007165;GO:0007166;GO:0032496;GO:0042981;GO:0090002;GO:0050728;GO:0008625;GO:0005615;GO:0016021;GO:0042511;GO:0005739;GO:0007275;GO:0071550;GO:0005031;GO:0005886;GO:0043120;GO:0043123;GO:0042127;GO:0016032;GO:0009986;GO:0006952;GO:0050729;GO:0005887;GO:0006955;GO:0043235;GO:0008630;GO:0045121;GO:0007249;GO:0000139;GO:0006693;GO:0005576;GO:…	I-kappaB kinase/NF-kappaB signaling;plasma membrane;response to lipopolysaccharide;mitochondrion;cell surface;positive regulation of ceramide biosynthetic process;regulation of apoptotic process;multicellular organismal development;extracellular region;protein binding;regulation of tumor necrosis factor-mediated signaling pathway;receptor complex;tumor necrosis factor-mediated signaling pathway;c…
STK39	-0.555801	2.6338e-05	ENSG00000198648	27347	serine/threonine kinase 39 [Source:HGNC Symbol;Acc:HGNC:17717]""	GO:0018107;GO:0018105;GO:0090188;GO:0032147;GO:0071476;GO:0008217;GO:0035556;GO:0042981;GO:0050727;GO:0023014;GO:0043268;GO:0005737;GO:0007346;GO:0005634;GO:0016020;GO:0031098;GO:0004674;GO:0004672;GO:1901380;GO:0005524;GO:0005856;GO:0006468;GO:0016324;GO:0016323;GO:0019901;GO:0006950;GO:2000681;GO:2000687;GO:1901017;GO:2000021;GO:0005515;GO:0004702;GO:0001933	negative regulation of protein phosphorylation;positive regulation of potassium ion transport;cellular hypotonic response;cytoplasm;apical plasma membrane;response to stress;intracellular signal transduction;regulation of ion homeostasis;cytoskeleton;negative regulation of potassium ion transmembrane transporter activity;negative regulation of rubidium ion transport;signal transduction by protein…
NOL6	0.486685	2.72705e-05	ENSG00000165271	65083	nucleolar protein 6 [Source:HGNC Symbol;Acc:HGNC:19910]""	GO:0032040;GO:0034456;GO:0000794;GO:0005730;GO:0044822;GO:0005739;GO:0006409;GO:0006364;GO:0005515;GO:0032545;GO:0005634	rRNA processing;tRNA export from nucleus;protein binding;condensed nuclear chromosome;small-subunit processome;poly(A) RNA binding;nucleolus;UTP-C complex;CURI complex;mitochondrion;nucleus
LAMC2	-0.251968	2.82164e-05	ENSG00000058085	3918	laminin subunit gamma 2 [Source:HGNC Symbol;Acc:HGNC:6493]""	GO:0005607;GO:0005615;GO:0031581;GO:0016020;GO:0005578;GO:0030198;GO:0005938;GO:0005515;GO:0007155;GO:0048471;GO:0008544;GO:0022617;GO:0034329;GO:0005576	extracellular space;extracellular matrix organization;laminin-2 complex;extracellular region;protein binding;cell junction assembly;cell cortex;hemidesmosome assembly;cell adhesion;perinuclear region of cytoplasm;membrane;epidermis development;proteinaceous extracellular matrix;extracellular matrix disassembly
CPXM1	-0.324668	2.84093e-05	ENSG00000088882	56265	carboxypeptidase X (M14 family)"	member 1 [Source:HGNC Symbol;Acc:HGNC:15771]"	GO:0006508;GO:0004181;GO:0008270;GO:0005615
ZNF777	0.806052	3.28232e-05	ENSG00000196453	27153	zinc finger protein 777 [Source:HGNC Symbol;Acc:HGNC:22213]""	GO:0005634;GO:0005622;GO:0005575;GO:0006355;GO:0003674;GO:0006351;GO:0003676;GO:0003677;GO:0008150;GO:0046872	nucleic acid binding;molecular_function;transcription;intracellular;cellular_component;regulation of transcription;nucleus;metal ion binding;biological_process;DNA binding
RAE1	0.554093	3.36212e-05	ENSG00000101146	8480	ribonucleic acid export 1 [Source:HGNC Symbol;Acc:HGNC:9828]""	GO:0019221;GO:0034605;GO:0019083;GO:0019048;GO:0010827;GO:0044281;GO:0007077;GO:0005737;GO:0044267;GO:0005730;GO:0008645;GO:0005634;GO:0005635;GO:0015758;GO:0010467;GO:0019058;GO:0008017;GO:0006406;GO:0019054;GO:0008033;GO:0000278;GO:0043687;GO:0031047;GO:0016032;GO:0016925;GO:0055085;GO:0005975;GO:0005643;GO:1900034;GO:0003723;GO:0005515;GO:0071407	mitotic cell cycle;regulation of glucose transport;RNA binding;carbohydrate metabolic process;regulation of cellular response to heat;cellular response to heat;mitotic nuclear envelope disassembly;glucose transport;viral transcription;protein binding;small molecule metabolic process;protein sumoylation;hexose transport;gene silencing by RNA;cytoplasm;mRNA export from nucleus;gene expression;tRNA …
TSEN15	0.780946	3.3857e-05	ENSG00000198860	116461	tRNA splicing endonuclease subunit 15 [Source:HGNC Symbol;Acc:HGNC:16791]""	GO:0090502;GO:0008033;GO:0005730;GO:0000213;GO:0005654;GO:0010467;GO:0006388;GO:0006397	nucleolus;nucleoplasm;tRNA-intron endonuclease activity;mRNA processing;RNA phosphodiester bond hydrolysis;tRNA splicing;gene expression;tRNA processing
CDKN2AIP	0.760315	3.41285e-05	ENSG00000168564	55602	CDKN2A interacting protein [Source:HGNC Symbol;Acc:HGNC:24325]""	GO:0005654;GO:0030308;GO:0005730;GO:0030307;GO:0005634;GO:0031647;GO:0006974;GO:0001652;GO:0003723;GO:0005515;GO:0009967;GO:0002039	positive regulation of signal transduction;nucleolus;cellular response to DNA damage stimulus;protein binding;p53 binding;positive regulation of cell growth;nucleus;negative regulation of cell growth;RNA binding;nucleoplasm;regulation of protein stability;granular component
RSL24D1	0.631556	3.41285e-05	ENSG00000137876	51187	ribosomal L24 domain containing 1 [Source:HGNC Symbol;Acc:HGNC:18479]""	GO:0003735;GO:0005840;GO:0005730;GO:0005634;GO:0022625;GO:0042254;GO:1902626;GO:0005515;GO:0006412;GO:0000027	nucleolus;structural constituent of ribosome;protein binding;ribosome;nucleus;ribosome biogenesis;ribosomal large subunit assembly;assembly of large subunit precursor of preribosome;translation;cytosolic large ribosomal subunit
RAPGEF5	-0.589092	3.45251e-05	ENSG00000136237	9771	Rap guanine nucleotide exchange factor 5 [Source:HGNC Symbol;Acc:HGNC:16862]""	GO:0005088;GO:0030742;GO:0043547;GO:0007399;GO:0017034;GO:0005634;GO:0005085;GO:0005622;GO:0035556;GO:0007264	intracellular signal transduction;GTP-dependent protein binding;Ras guanyl-nucleotide exchange factor activity;intracellular;guanyl-nucleotide exchange factor activity;positive regulation of GTPase activity;nucleus;small GTPase mediated signal transduction;nervous system development;Rap guanyl-nucleotide exchange factor activity
ATXN2L	0.370531	3.46889e-05	ENSG00000168488	11273	ataxin 2-like [Source:HGNC Symbol;Acc:HGNC:31326]""	GO:0010494;GO:0016607;GO:0010603;GO:0044822;GO:0016020;GO:0034063;GO:0005737;GO:0005515;GO:0016021	protein binding;membrane;stress granule assembly;nuclear speck;cytoplasm;poly(A) RNA binding;cytoplasmic stress granule;regulation of cytoplasmic mRNA processing body assembly;integral component of membrane
PLEKHG2	-0.505916	3.49621e-05	ENSG00000090924	64857	pleckstrin homology and RhoGEF domain containing G2 [Source:HGNC Symbol;Acc:HGNC:29515]""	GO:0005089;GO:0051056;GO:0043547;GO:0005829;GO:0097190;GO:0043065;GO:0005515;GO:0035023;GO:0048011;GO:0007264	apoptotic signaling pathway;cytosol;protein binding;positive regulation of apoptotic process;positive regulation of GTPase activity;regulation of small GTPase mediated signal transduction;small GTPase mediated signal transduction;Rho guanyl-nucleotide exchange factor activity;regulation of Rho protein signal transduction;neurotrophin TRK receptor signaling pathway
ZBTB21	0.802853	3.53633e-05	ENSG00000173276	49854	zinc finger and BTB domain containing 21 [Source:HGNC Symbol;Acc:HGNC:13083]""	GO:0008327;GO:0005634;GO:0006355;GO:0045892;GO:0006351;GO:0005515;GO:0046872	transcription;regulation of transcription;negative regulation of transcription;methyl-CpG binding;nucleus;metal ion binding;protein binding
HOXB3	-0.655533	3.64431e-05	ENSG00000120093	3213	homeobox B3 [Source:HGNC Symbol;Acc:HGNC:5114]""	GO:0043565;GO:0000979;GO:0009952;GO:0000122;GO:0003700;GO:0005634;GO:0060216;GO:0006355;GO:0002244;GO:0051216;GO:0021546;GO:0006351;GO:0003677;GO:0048704;GO:0001525;GO:0030878;GO:0050767;GO:0021615;GO:0060324	transcription factor activity;negative regulation of transcription from RNA polymerase II promoter;thyroid gland development;glossopharyngeal nerve morphogenesis;cartilage development;transcription;DNA binding;regulation of transcription;RNA polymerase II core promoter sequence-specific DNA binding;hematopoietic progenitor cell differentiation;nucleus;sequence-specific DNA binding;definitive hemo…
ZNF275	0.73059	3.80487e-05	ENSG00000063587	10838	zinc finger protein 275 [Source:HGNC Symbol;Acc:HGNC:13069]""	GO:0003700;GO:0005634;GO:0006355;GO:0006351;GO:0003676;GO:0003677;GO:0046872	nucleic acid binding;transcription factor activity;transcription;DNA binding;regulation of transcription;nucleus;metal ion binding
NNMT	-0.440949	3.90201e-05	ENSG00000166741	4837	nicotinamide N-methyltransferase [Source:HGNC Symbol;Acc:HGNC:7861]""	GO:0008112;GO:0031100;GO:0005829;GO:0042493;GO:0006805;GO:0044281;GO:0008168;GO:0032259;GO:0010243	methylation;cytosol;xenobiotic metabolic process;small molecule metabolic process;methyltransferase activity;response to drug;response to organonitrogen compound;organ regeneration;nicotinamide N-methyltransferase activity
CD46	-0.320077	3.99931e-05	ENSG00000117335	4179	CD46 molecule"	complement regulatory protein [Source:HGNC Symbol;Acc:HGNC:6953]"	GO:0046718;GO:0004175;GO:0030449;GO:0005887;GO:0005886;GO:0010629;GO:0010628;GO:0001669;GO:0004872;GO:0002456;GO:0004857;GO:0005925;GO:0043086;GO:0005737;GO:0070062;GO:0016021;GO:0001848;GO:0035581;GO:0006508;GO:0045087;GO:0005794;GO:0032613;GO:0009986;GO:0042102;GO:0007338;GO:0045591;GO:0008593;GO:0006958;GO:0016323;GO:0001618;GO:0043382;GO:0045296;GO:0045916;GO:0002079;GO:0002250;GO:0005515;GO:…
PTPRJ	-0.508963	3.99931e-05	ENSG00000149177	5795	protein tyrosine phosphatase"	receptor type	J [Source:HGNC Symbol;Acc:HGNC:9673]"
GJC1	-0.639982	4.13735e-05	ENSG00000182963	10052	gap junction protein gamma 1 [Source:HGNC Symbol;Acc:HGNC:4280]""	GO:0007268;GO:0048468;GO:0005789;GO:0014704;GO:0061024;GO:0007043;GO:0005922;GO:0005921;GO:0016021;GO:0016264;GO:0006936;GO:0001570;GO:0005216;GO:0006810;GO:0007601;GO:0034220;GO:0005886;GO:0007267;GO:0007154;GO:0086014;GO:0007507;GO:0048738;GO:0005515;GO:0005243	gap junction;atrial cardiac muscle cell action potential;membrane organization;ion channel activity;integral component of membrane;cell-cell signaling;plasma membrane;protein binding;cardiac muscle tissue development;transport;heart development;endoplasmic reticulum membrane;muscle contraction;gap junction channel activity;intercalated disc;visual perception;gap junction assembly;ion transmembran…
KIAA1683	1.7013	4.28046e-05	ENSG00000130518	80726	KIAA1683 [Source:HGNC Symbol;Acc:HGNC:29350]""	GO:0005634;GO:0005739;GO:0005515	mitochondrion;protein binding;nucleus
CGGBP1	0.474638	4.60343e-05	ENSG00000163320	8545	CGG triplet repeat binding protein 1 [Source:HGNC Symbol;Acc:HGNC:1888]""	GO:0001227;GO:0000122;GO:0005634;GO:0005654;GO:0006351;GO:0005515;GO:0003690;GO:0000977	negative regulation of transcription from RNA polymerase II promoter;nucleoplasm;protein binding;nucleus;transcriptional repressor activity;transcription;double-stranded DNA binding;RNA polymerase II regulatory region sequence-specific DNA binding
RHOB	-0.36814	4.61802e-05	ENSG00000143878	388	ras homolog family member B [Source:HGNC Symbol;Acc:HGNC:668]""	GO:0006927;GO:0005770;GO:0051056;GO:0007596;GO:0030334;GO:0007165;GO:0007411;GO:0005925;GO:0010008;GO:0071479;GO:0001525;GO:0045786;GO:0070062;GO:0005634;GO:0016020;GO:0045766;GO:0043065;GO:0031902;GO:0005525;GO:0030336;GO:0008333;GO:0070301;GO:0003924;GO:0032154;GO:0005886;GO:0007155;GO:0007266;GO:0007264;GO:0061154;GO:0030168;GO:0000910;GO:0010595;GO:0005829;GO:0005622;GO:0019003;GO:0005515;GO:…	signal transduction;cytosol;early endosome;axon guidance;platelet activation;plasma membrane;endothelial tube morphogenesis;endosome to lysosome transport;positive regulation of apoptotic process;intracellular;negative regulation of cell cycle;focal adhesion;membrane;cell adhesion;negative regulation of cell migration;cytokinesis;Rho protein signal transduction;late endosome;regulation of cell mi…
SPRY1	-0.714361	4.63398e-05	ENSG00000164056	10252	sprouty RTK signaling antagonist 1 [Source:HGNC Symbol;Acc:HGNC:11269]""	GO:0051387;GO:0005794;GO:0005886;GO:0042059;GO:0043407;GO:0007275;GO:0005737;GO:0009966;GO:0016020;GO:0005654;GO:0060449;GO:0008285;GO:0034260;GO:0007173;GO:0046580;GO:0001656;GO:0001657;GO:0040037;GO:0000132;GO:0005829;GO:0005515;GO:0001759;GO:0070373	negative regulation of epidermal growth factor receptor signaling pathway;Golgi apparatus;cytosol;cytoplasm;negative regulation of MAP kinase activity;negative regulation of cell proliferation;plasma membrane;organ induction;multicellular organismal development;establishment of mitotic spindle orientation;negative regulation of fibroblast growth factor receptor signaling pathway;protein binding;r…
HAP1	1.36824	4.92705e-05	ENSG00000173805	9001	huntingtin-associated protein 1 [Source:HGNC Symbol;Acc:HGNC:4812]""	GO:0008021;GO:0008104;GO:0005783;GO:0030030;GO:0016234;GO:0030424;GO:0005814;GO:0044325;GO:0050769;GO:0030054;GO:0015629;GO:0032230;GO:0021549;GO:0016023;GO:0005813;GO:0005634;GO:0006887;GO:0005776;GO:0005739;GO:0008089;GO:0045742;GO:2000766;GO:1902857;GO:0017157;GO:0005856;GO:0007420;GO:0006914;GO:0031587;GO:1902430;GO:0007268;GO:0048011;GO:0022008;GO:0032901;GO:0047496;GO:1902513;GO:0008090;GO:…	protein localization;lysosome;positive regulation of neurotrophin production;positive regulation of nonmotile primary cilium assembly;autophagy;axon;cytoplasmic membrane-bounded vesicle;mitochondrion;cytoskeleton;positive regulation of neurogenesis;cell junction;retrograde axon cargo transport;neurogenesis;protein binding;anterograde axon cargo transport;endoplasmic reticulum;negative regulation …
USP1	-0.455688	4.93537e-05	ENSG00000162607	7398	ubiquitin specific peptidase 1 [Source:HGNC Symbol;Acc:HGNC:12607]""	GO:0006282;GO:0006281;GO:0009411;GO:0005634;GO:0004197;GO:0019985;GO:0036297;GO:0004843;GO:0005654;GO:0001501;GO:0006511;GO:0042769;GO:0035520;GO:0005515;GO:0016579;GO:0036459	cysteine-type endopeptidase activity;ubiquitin-specific protease activity;response to UV;regulation of DNA repair;nucleoplasm;protein binding;ubiquitinyl hydrolase activity;skeletal system development;interstrand cross-link repair;nucleus;monoubiquitinated protein deubiquitination;protein deubiquitination;DNA repair;ubiquitin-dependent protein catabolic process;DNA damage response;translesion syn…
FMR1	-0.591868	4.95311e-05	ENSG00000102081	2332	fragile X mental retardation 1 [Source:HGNC Symbol;Acc:HGNC:3775]""	GO:0030425;GO:0030424;GO:0036464;GO:0003676;GO:0051028;GO:0005737;GO:0005730;GO:0016020;GO:0005654;GO:0043005;GO:0042788;GO:0044822;GO:0045947;GO:0005845;GO:0005844;GO:0043197;GO:0043198;GO:0003723;GO:0005515;GO:0017148;GO:0003729;GO:0045202	neuron projection;nucleoplasm;cytoplasm;axon;mRNA cap binding complex;RNA binding;negative regulation of translational initiation;protein binding;poly(A) RNA binding;mRNA transport;negative regulation of translation;membrane;cytoplasmic ribonucleoprotein granule;polysome;mRNA binding;dendritic shaft;nucleic acid binding;synapse;nucleolus;dendrite;polysomal ribosome;dendritic spine
EEF1A1	0.213154	5.33576e-05	ENSG00000156508	1915	eukaryotic translation elongation factor 1 alpha 1 [Source:HGNC Symbol;Acc:HGNC:3189]""	GO:1904714;GO:0098574;GO:0005737;GO:0044267;GO:0000049;GO:0070062;GO:0005730;GO:0005615;GO:0005634;GO:0016020;GO:0010467;GO:0005525;GO:0044822;GO:0003924;GO:0019901;GO:0008152;GO:0032587;GO:0005853;GO:0071364;GO:0005829;GO:0030864;GO:0006355;GO:0006351;GO:0005515;GO:0003746;GO:0006414;GO:0006412	cortical actin cytoskeleton;cytosol;GTPase activity;metabolic process;translation;extracellular space;protein binding;poly(A) RNA binding;membrane;gene expression;regulation of chaperone-mediated autophagy;cellular protein metabolic process;translational elongation;nucleus;ruffle membrane;GTP binding;cytoplasmic side of lysosomal membrane;extracellular exosome;cellular response to epidermal growt…
GPR39	-0.347215	5.33576e-05	ENSG00000183840	2863	G protein-coupled receptor 39 [Source:HGNC Symbol;Acc:HGNC:4496]""	GO:0004930;GO:0016021;GO:0005887;GO:0005886;GO:0046872;GO:0007186	integral component of plasma membrane;G-protein coupled receptor activity;G-protein coupled receptor signaling pathway;integral component of membrane;plasma membrane;metal ion binding
AAR2	0.589271	5.51101e-05	ENSG00000131043	25980	AAR2 splicing factor homolog [Source:HGNC Symbol;Acc:HGNC:15886]""	GO:0000244	spliceosomal tri-snRNP complex assembly
CDCA2	0.673377	5.51293e-05	ENSG00000184661	157313	cell division cycle associated 2 [Source:HGNC Symbol;Acc:HGNC:14623]""	GO:0005737;GO:0005654;GO:0035307;GO:0007059;GO:0007067;GO:0005694;GO:0051301	cell division;cytoplasm;mitotic nuclear division;chromosome segregation;nucleoplasm;positive regulation of protein dephosphorylation;chromosome
ODF2	0.518306	5.70652e-05	ENSG00000136811	4957	outer dense fiber of sperm tails 2 [Source:HGNC Symbol;Acc:HGNC:8114]""	GO:0006996;GO:0036064;GO:0072372;GO:0000278;GO:0000086;GO:0005813;GO:0005829;GO:0007286;GO:0017137;GO:0005814;GO:0005198;GO:0005634;GO:0005515;GO:0005929;GO:1902017;GO:0000922;GO:0005874;GO:0007275;GO:0001520;GO:0097539	Rab GTPase binding;mitotic cell cycle;multicellular organismal development;organelle organization;regulation of cilium assembly;cytosol;protein binding;ciliary basal body;spermatid development;cilium;structural molecule activity;G2/M transition of mitotic cell cycle;centriole;microtubule;primary cilium;nucleus;centrosome;ciliary transition fiber;outer dense fiber;spindle pole
ST3GAL1	-0.37948	5.73497e-05	ENSG00000008513	6482	ST3 beta-galactoside alpha-2"	3-sialyltransferase 1 [Source:HGNC Symbol;Acc:HGNC:10862]"	GO:0016020;GO:0030203;GO:0009311;GO:0003836;GO:0044281;GO:0030173;GO:0008373;GO:0044267;GO:0070062;GO:0006486;GO:0006487;GO:0006488;GO:0016021;GO:0006054;GO:0042339;GO:0018279;GO:0005794;GO:0006468;GO:0016266;GO:0018146;GO:0043687;GO:0006464;GO:0005975;GO:0032580;GO:0006493;GO:0001574;GO:0097503;GO:0000139
BRI3BP	-0.49263	5.75137e-05	ENSG00000184992	140707	BRI3 binding protein [Source:HGNC Symbol;Acc:HGNC:14251]""	GO:0016021;GO:0005741;GO:0005739	mitochondrion;mitochondrial outer membrane;integral component of membrane
LHFPL3	-2.11636	5.79277e-05	ENSG00000187416	375612	lipoma HMGIC fusion partner-like 3 [Source:HGNC Symbol;Acc:HGNC:6589]""	GO:0016021	integral component of membrane
WLS	-0.377901	5.83526e-05	ENSG00000116729	79971	wntless Wnt ligand secretion mediator [Source:HGNC Symbol;Acc:HGNC:30238]""	GO:0016055;GO:0090263;GO:0031017;GO:0031852;GO:0030177;GO:0004871;GO:0032590;GO:0030666;GO:0070062;GO:0016023;GO:0031410;GO:0016021;GO:0061357;GO:0031901;GO:0043123;GO:0005794;GO:0030902;GO:0032839;GO:0005886;GO:0001707;GO:0005802;GO:0000139;GO:0009948;GO:0030901;GO:0005515;GO:0017147;GO:0005769;GO:0006886	Golgi apparatus;Wnt-protein binding;cytoplasmic membrane-bounded vesicle;early endosome;positive regulation of Wnt protein secretion;hindbrain development;plasma membrane;endocytic vesicle membrane;protein binding;cytoplasmic vesicle;signal transducer activity;trans-Golgi network;mesoderm formation;anterior/posterior axis specification;dendrite cytoplasm;midbrain development;extracellular exosome…
FAM84A	-0.347595	5.86348e-05	ENSG00000162981	151354	family with sequence similarity 84 member A [Source:HGNC Symbol;Acc:HGNC:20743]""
GTF2B	0.68543	5.9195e-05	ENSG00000137947	2959	general transcription factor IIB [Source:HGNC Symbol;Acc:HGNC:4648]""	GO:0006352;GO:0016032;GO:0006355;GO:0017025;GO:0008134;GO:0005730;GO:0006367;GO:0005654;GO:0046966;GO:0010467;GO:0008270;GO:0005515;GO:0006366;GO:0001047;GO:0006368;GO:0003677;GO:0005634	transcription factor binding;nucleolus;transcription initiation from RNA polymerase II promoter;TBP-class protein binding;nucleoplasm;protein binding;DNA binding;regulation of transcription;viral process;zinc ion binding;nucleus;transcription from RNA polymerase II promoter;transcription elongation from RNA polymerase II promoter;thyroid hormone receptor binding;gene expression;DNA-templated tran…
RRM1	-0.544777	5.93936e-05	ENSG00000167325	6240	ribonucleotide reductase M1 [Source:HGNC Symbol;Acc:HGNC:10451]""	GO:0008584;GO:0044281;GO:0005737;GO:0010212;GO:0070062;GO:0021846;GO:0006206;GO:0016021;GO:0005635;GO:0005654;GO:0006260;GO:0055086;GO:0017076;GO:0043025;GO:0005524;GO:0051259;GO:0000278;GO:0051290;GO:0009263;GO:0015949;GO:0042995;GO:0055114;GO:0005971;GO:0005829;GO:0004748;GO:0005515;GO:0060041	male gonad development;mitotic cell cycle;deoxyribonucleotide biosynthetic process;cytosol;cytoplasm;DNA replication;cell projection;ribonucleoside-diphosphate reductase activity;pyrimidine nucleobase metabolic process;protein binding;nucleobase-containing small molecule metabolic process;small molecule metabolic process;nucleoplasm;oxidation-reduction process;cell proliferation in forebrain;reti…
FAT2	-0.646086	5.97683e-05	ENSG00000086570	2196	FAT atypical cadherin 2 [Source:HGNC Symbol;Acc:HGNC:3596]""	GO:0010631;GO:0016021;GO:0016020;GO:0005913;GO:0005509;GO:0005515;GO:0005886;GO:0007155;GO:0007156;GO:0005634;GO:0070062	calcium ion binding;cell-cell adherens junction;protein binding;homophilic cell adhesion via plasma membrane adhesion molecules;epithelial cell migration;membrane;cell adhesion;nucleus;integral component of membrane;plasma membrane;extracellular exosome
DDX39B	0.334421	6.00408e-05	ENSG00000225073	7919	DEAD (Asp-Glu-Ala-Asp) box polypeptide 39B [Source:HGNC Symbol;Acc:HGNC:13917]""	;GO:0000245;GO:0001889;GO:0045727;GO:0003676;GO:0000346;GO:0008186;GO:0016363;GO:0016607;GO:0030621;GO:0005634;GO:0005654;GO:0046784;GO:0032403;GO:2000573;GO:0010501;GO:1904707;GO:0008380;GO:0006406;GO:0017070;GO:0005737;GO:0005515;GO:0044822;GO:0032786;GO:0004386;GO:0006974;GO:0004004;GO:0008152;GO:0061051;GO:0043234;GO:0043008;GO:0000398;GO:0005524;GO:2000002;GO:0005688;GO:0005687;GO:0005681	;ATP-dependent RNA helicase activity;nuclear matrix;nucleoplasm;cytoplasm;mRNA splicing;positive regulation of DNA-templated transcription;metabolic process;RNA-dependent ATPase activity;U6 snRNA binding;positive regulation of cell growth involved in cardiac muscle cell development;helicase activity;cellular response to DNA damage stimulus;protein binding;positive regulation of vascular smooth mu…
FBXO28	0.430404	6.0337e-05	ENSG00000143756	23219	F-box protein 28 [Source:HGNC Symbol;Acc:HGNC:29046]""	GO:0005515	protein binding
ZNF317	0.589079	6.1877e-05	ENSG00000130803	57693	zinc finger protein 317 [Source:HGNC Symbol;Acc:HGNC:13507]""	GO:0003676;GO:0003700;GO:0005634;GO:0005622;GO:0006355;GO:0006351;GO:0005515;GO:0003677;GO:0046872	transcription factor activity;DNA binding;nucleic acid binding;transcription;intracellular;regulation of transcription;nucleus;metal ion binding;protein binding
CXCL3	1.6853	6.26201e-05	ENSG00000163734	2921	chemokine (C-X-C motif) ligand 3 [Source:HGNC Symbol;Acc:HGNC:4604]""	GO:0042127;GO:0070098;GO:0030593;GO:0005615;GO:0090023;GO:0008009;GO:0005576;GO:0006954;GO:0006955;GO:0045236;GO:0032496;GO:0007186	extracellular space;immune response;CXCR chemokine receptor binding;extracellular region;positive regulation of neutrophil chemotaxis;response to lipopolysaccharide;chemokine activity;neutrophil chemotaxis;regulation of cell proliferation;G-protein coupled receptor signaling pathway;inflammatory response;chemokine-mediated signaling pathway
SPRY2	-0.576853	6.75599e-05	ENSG00000136158	10253	sprouty RTK signaling antagonist 2 [Source:HGNC Symbol;Acc:HGNC:11270]""	GO:0051387;GO:0042127;GO:0033138;GO:0060437;GO:0010801;GO:0043407;GO:0010628;GO:0005874;GO:0071902;GO:0051897;GO:0007275;GO:0031345;GO:0005856;GO:0009966;GO:0008543;GO:0005634;GO:0016020;GO:0043066;GO:0060449;GO:0060541;GO:0008285;GO:0060425;GO:0007605;GO:0034260;GO:0019901;GO:0045595;GO:0045165;GO:0007173;GO:0042059;GO:0048754;GO:0005886;GO:0030291;GO:0030324;GO:0040037;GO:0032587;GO:0043539;GO:…	negative regulation of cell projection organization;negative regulation of peptidyl-threonine phosphorylation;fibroblast growth factor receptor signaling pathway;negative regulation of epidermal growth factor receptor signaling pathway;cytosol;sensory perception of sound;lung development;lung growth;branching morphogenesis of an epithelial tube;lung morphogenesis;positive regulation of protein se…
MSI2	-0.505994	6.75795e-05	ENSG00000153944	124540	musashi RNA binding protein 2 [Source:HGNC Symbol;Acc:HGNC:18585]""	GO:0005737;GO:0005844;GO:0048864;GO:0003676;GO:0044822;GO:0000166;GO:0008266;GO:0003727;GO:0005515	nucleic acid binding;stem cell development;cytoplasm;poly(A) RNA binding;polysome;single-stranded RNA binding;poly(U) RNA binding;protein binding;nucleotide binding
NSUN5	0.652745	6.80532e-05	ENSG00000130305	55695	NOP2/Sun RNA methyltransferase family member 5 [Source:HGNC Symbol;Acc:HGNC:16385]""	GO:0005730;GO:0005634;GO:0006364;GO:0008168;GO:0032259;GO:0044822	nucleolus;methylation;rRNA processing;poly(A) RNA binding;methyltransferase activity;nucleus
TEAD3	-0.553445	6.95869e-05	ENSG00000007866	7005	TEA domain family member 3 [Source:HGNC Symbol;Acc:HGNC:11716]""	GO:0001085;GO:0055059;GO:0006367;GO:0003700;GO:0007565;GO:0005634;GO:0005654;GO:0006355;GO:0010467;GO:0006357;GO:0045944;GO:0005515;GO:0035329	transcription factor activity;transcription initiation from RNA polymerase II promoter;hippo signaling;nucleoplasm;protein binding;regulation of transcription;RNA polymerase II transcription factor binding;female pregnancy;asymmetric neuroblast division;nucleus;positive regulation of transcription from RNA polymerase II promoter;regulation of transcription from RNA polymerase II promoter;gene exp…
HNRNPA3	-0.335053	7.04788e-05	ENSG00000170144	220988	heterogeneous nuclear ribonucleoprotein A3 [Source:HGNC Symbol;Acc:HGNC:24941]""	GO:0005737;GO:1990124;GO:0043005;GO:0035770;GO:0003676;GO:0051033;GO:0000166;GO:0071013;GO:0005634;GO:0000398;GO:0008380;GO:0005654;GO:0010467;GO:0003723;GO:0005515;GO:0051028;GO:0030529;GO:0044822;GO:0003729	nucleic acid binding;mRNA transport;cytoplasm;catalytic step 2 spliceosome;nucleoplasm;protein binding;mRNA splicing;ribonucleoprotein granule;messenger ribonucleoprotein complex;intracellular ribonucleoprotein complex;poly(A) RNA binding;RNA transmembrane transporter activity;nucleus;RNA binding;neuron projection;mRNA binding;nucleotide binding;gene expression;RNA splicing
SERP1	0.334145	7.08628e-05	ENSG00000120742	27230	stress-associated endoplasmic reticulum protein 1 [Source:HGNC Symbol;Acc:HGNC:10759]""	GO:0032024;GO:0005783;GO:0005789;GO:0009791;GO:0001501;GO:0007009;GO:0044267;GO:0010259;GO:0006486;GO:0016021;GO:0045727;GO:0048644;GO:0046622;GO:0006464;GO:0005881;GO:0006950;GO:0060124;GO:0036498;GO:0005840;GO:0030968;GO:0005829;GO:0005515;GO:0015031;GO:0006006	protein glycosylation;positive regulation of organ growth;cytosol;response to stress;plasma membrane organization;positive regulation of growth hormone secretion;protein binding;ribosome;endoplasmic reticulum unfolded protein response;cytoplasmic microtubule;endoplasmic reticulum;cellular protein modification process;skeletal system development;positive regulation of insulin secretion;endoplasmic…
SCRIB	-0.360318	7.12327e-05	ENSG00000180900	23513	scribbled planar cell polarity protein [Source:HGNC Symbol;Acc:HGNC:30377]""	GO:0016331;GO:0016337;GO:0008105;GO:0021747;GO:0060088;GO:0034750;GO:0030054;GO:0005737;GO:0005654;GO:0035089;GO:0070062;GO:0043065;GO:0048488;GO:0016080;GO:0060561;GO:0001921;GO:0045930;GO:0016032;GO:0008283;GO:0030027;GO:0035748;GO:0031252;GO:0042060;GO:0016323;GO:0045211;GO:0043615;GO:0005913;GO:0060603;GO:0005911;GO:0005886;GO:0050918;GO:0001843;GO:0016477;GO:0042734;GO:0090630;GO:0005515;GO:…	neural tube closure;cochlear nucleus development;astrocyte cell migration;nucleoplasm;cytoplasm;positive regulation of receptor recycling;presynaptic membrane;negative regulation of mitotic cell cycle;activation of GTPase activity;cell junction;plasma membrane;cell migration;cell proliferation;protein binding;positive regulation of apoptotic process;morphogenesis of embryonic epithelium;cell lead…
LURAP1L	1.16133	7.47573e-05	ENSG00000153714	286343	leucine rich adaptor protein 1-like [Source:HGNC Symbol;Acc:HGNC:31452]""
KANK2	-0.494381	7.4762e-05	ENSG00000197256	25959	KN motif and ankyrin repeat domains 2 [Source:HGNC Symbol;Acc:HGNC:29300]""	GO:0005737;GO:0008285;GO:0033147;GO:2000134;GO:0000122;GO:0006915;GO:0005739;GO:0070563;GO:0005515;GO:0043069;GO:0006351	negative regulation of transcription from RNA polymerase II promoter;negative regulation of vitamin D receptor signaling pathway;apoptotic process;cytoplasm;transcription;negative regulation of programmed cell death;protein binding;mitochondrion;negative regulation of intracellular estrogen receptor signaling pathway;negative regulation of cell proliferation;negative regulation of G1/S transition…
IER3	-0.289485	7.78231e-05	ENSG00000227231	8870	immediate early response 3 [Source:HGNC Symbol;Acc:HGNC:5392]""	GO:0016021;GO:0006915;GO:0043066;GO:0005515;GO:2001020;GO:0009653;GO:0005634	negative regulation of apoptotic process;protein binding;apoptotic process;regulation of response to DNA damage stimulus;nucleus;anatomical structure morphogenesis;integral component of membrane
BRD2	0.293581	7.78231e-05	ENSG00000234507	6046	bromodomain containing 2 [Source:HGNC Symbol;Acc:HGNC:1103]""	GO:0005737;;GO:0006334;GO:0007283;GO:0070577;GO:0006357;GO:0006351;GO:0005515;GO:0003682;GO:0005634;GO:0016568	;chromatin modification;chromatin binding;protein binding;nucleosome assembly;cytoplasm;nucleus;lysine-acetylated histone binding;transcription;regulation of transcription from RNA polymerase II promoter;spermatogenesis
PGM2L1	-0.526008	7.78231e-05	ENSG00000165434	283209	phosphoglucomutase 2-like 1 [Source:HGNC Symbol;Acc:HGNC:20898]""	GO:0005975;GO:0016310;GO:0005829;GO:0071704;GO:0047933;GO:0016868;GO:0006006;GO:0046872	organic substance metabolic process;intramolecular transferase activity;carbohydrate metabolic process;phosphorylation;glucose metabolic process;cytosol;metal ion binding;glucose-1
BCAR3	-0.380942	7.85953e-05	ENSG00000137936	8412	breast cancer anti-estrogen resistance 3 [Source:HGNC Symbol;Acc:HGNC:973]""	GO:0033138;GO:0043547;GO:0042493;GO:0005085;GO:0005622;GO:0007165;GO:0005515;GO:0002089;GO:0007264	intracellular;lens morphogenesis in camera-type eye;protein binding;signal transduction;guanyl-nucleotide exchange factor activity;positive regulation of GTPase activity;positive regulation of peptidyl-serine phosphorylation;response to drug;small GTPase mediated signal transduction
FAM43A	0.952659	7.85953e-05	ENSG00000185112	131583	family with sequence similarity 43 member A [Source:HGNC Symbol;Acc:HGNC:26888]""	GO:0005515	protein binding
ARCN1	0.324938	7.86051e-05	ENSG00000095139	372	archain 1 [Source:HGNC Symbol;Acc:HGNC:649]""	GO:0005737;GO:0005794;GO:0006890;GO:0043473;GO:0043231;GO:0048193;GO:0044822;GO:0006810;GO:0048205;GO:0008344;GO:0061024;GO:0006886;GO:0015031;GO:0016020;GO:0021691;GO:0030126;GO:0005829;GO:0030137;GO:0005783	COPI-coated vesicle;pigmentation;Golgi apparatus;COPI vesicle coat;cytoplasm;COPI coating of Golgi vesicle;membrane organization;endoplasmic reticulum;adult locomotory behavior;poly(A) RNA binding;Golgi vesicle transport;cerebellar Purkinje cell layer maturation;transport;cytosol;membrane;intracellular membrane-bounded organelle;intracellular protein transport;retrograde vesicle-mediated transpor…
IARS	0.386731	7.93401e-05	ENSG00000196305	3376	isoleucyl-tRNA synthetase [Source:HGNC Symbol;Acc:HGNC:5330]""	GO:0005737;GO:0016020;GO:0006450;GO:0070062;GO:0004822;GO:0005829;GO:0002161;GO:0010467;GO:0006428;GO:0000166;GO:0005654;GO:0051020;GO:0004812;GO:0005524;GO:0005515;GO:0006418;GO:0001649	GTPase binding;aminoacyl-tRNA editing activity;isoleucine-tRNA ligase activity;cytosol;protein binding;tRNA aminoacylation for protein translation;cytoplasm;osteoblast differentiation;isoleucyl-tRNA aminoacylation;ATP binding;membrane;aminoacyl-tRNA ligase activity;nucleoplasm;nucleotide binding;gene expression;regulation of translational fidelity;extracellular exosome
ACTR3	-0.31297	8.37527e-05	ENSG00000115091	10096	ARP3 actin-related protein 3 homolog (yeast) [Source:HGNC Symbol;Acc:HGNC:170]""	GO:0005200;GO:0033206;GO:0015629;GO:0006928;GO:0007163;GO:0034314;GO:0007411;GO:0005925;GO:0008356;GO:0051653;GO:0051321;GO:0070062;GO:0016020;GO:0005524;GO:0016344;GO:0060271;GO:0030027;GO:0045087;GO:0051015;GO:0005885;GO:0005911;GO:0048013;GO:0007264;GO:0038096;GO:0005829;GO:0005903;GO:0005515	structural constituent of cytoskeleton;spindle localization;cytosol;movement of cell or subcellular component;meiotic chromosome movement towards spindle pole;innate immune response;brush border;protein binding;axon guidance;focal adhesion;ATP binding;membrane;ephrin receptor signaling pathway;actin filament binding;Fc-gamma receptor signaling pathway involved in phagocytosis;cell-cell junction;c…
CCDC174	0.882735	8.37527e-05	ENSG00000154781	51244	coiled-coil domain containing 174 [Source:HGNC Symbol;Acc:HGNC:28033]""	GO:0005654	nucleoplasm
PRPF38B	0.480518	8.44232e-05	ENSG00000134186	55119	pre-mRNA processing factor 38B [Source:HGNC Symbol;Acc:HGNC:25512]""	GO:0071011;GO:0044822;GO:0008380;GO:0006397	poly(A) RNA binding;precatalytic spliceosome;mRNA processing;RNA splicing
HSPD1	-0.294947	8.53784e-05	ENSG00000144381	3329	heat shock protein family D (Hsp60) member 1 [Source:HGNC Symbol;Acc:HGNC:5261]""	GO:0016020;GO:0006457;GO:0002842;GO:0006458;GO:0042113;GO:0042110;GO:0050821;GO:0005739;GO:0005905;GO:0016887;GO:0030135;GO:0005737;GO:0006986;GO:0070062;GO:0005743;GO:0051087;GO:0051082;GO:0043065;GO:0043066;GO:0048291;GO:0032729;GO:0005759;GO:0032727;GO:0002368;GO:0005524;GO:0051131;GO:0005515;GO:0006919;GO:0030141;GO:0009986;GO:0044822;GO:0042100;GO:0050870;GO:0032735;GO:0042026;GO:0019907;GO:…	positive regulation of interferon-gamma production;cyclin-dependent protein kinase activating kinase holoenzyme complex;cytosol;coated pit;double-stranded RNA binding;early endosome;protein folding;cell surface;positive regulation of interferon-alpha production;protein maturation;mitochondrion;positive regulation of macrophage activation;ubiquitin protein ligase binding;coated vesicle;extracellul…
ZBTB11	0.518268	8.57227e-05	ENSG00000066422	27107	zinc finger and BTB domain containing 11 [Source:HGNC Symbol;Acc:HGNC:16740]""	GO:0003700;GO:0005654;GO:0006355;GO:0003674;GO:0000977;GO:0005515;GO:0008150;GO:0046872;GO:0006351	transcription factor activity;nucleoplasm;protein binding;molecular_function;regulation of transcription;transcription;metal ion binding;biological_process;RNA polymerase II regulatory region sequence-specific DNA binding
NR2F2	-0.455846	8.6219e-05	ENSG00000185551	7026	nuclear receptor subfamily 2 group F member 2 [Source:HGNC Symbol;Acc:HGNC:7976]""	GO:0060173;GO:0001764;GO:0007165;GO:0043401;GO:0003677;GO:0004879;GO:0043565;GO:0032355;GO:0001701;GO:0030522;GO:0000122;GO:0005634;GO:0003714;GO:0007519;GO:0001945;GO:0060674;GO:0048514;GO:0060849;GO:0045736;GO:0006629;GO:0060707;GO:0045892;GO:0045893;GO:0001893;GO:0009956;GO:0009952;GO:0010596;GO:0003700;GO:0009566;GO:0003707;GO:0006355;GO:0006357;GO:0030900;GO:0006351;GO:0005515;GO:0001972;GO:…	negative regulation of endothelial cell migration;placenta blood vessel development;protein homodimerization activity;forebrain development;zinc ion binding;transcription corepressor activity;regulation of transcription from RNA polymerase II promoter;transcription factor activity;protein binding;maternal placenta development;DNA binding;negative regulation of cyclin-dependent protein serine/thre…
KTN1	-0.38913	8.70971e-05	ENSG00000126777	3895	kinectin 1 [Source:HGNC Symbol;Acc:HGNC:6467]""	GO:0019894;GO:0005887;GO:0016021;GO:0016020;GO:0007018;GO:0005789;GO:0030176;GO:0005515;GO:0015031;GO:0007264;GO:0044822;GO:0005783	endoplasmic reticulum membrane;microtubule-based movement;integral component of endoplasmic reticulum membrane;integral component of plasma membrane;protein binding;kinesin binding;endoplasmic reticulum;poly(A) RNA binding;protein transport;membrane;small GTPase mediated signal transduction;integral component of membrane
CLK3	0.514891	8.90769e-05	ENSG00000179335	1198	CDC like kinase 3 [Source:HGNC Symbol;Acc:HGNC:2071]""	GO:0016607;GO:0045111;GO:0016020;GO:0044822;GO:0043484;GO:0016301;GO:0006468;GO:0018108;GO:0046777;GO:0005654;GO:0004674;GO:0001669;GO:0004713;GO:0005515;GO:0004672;GO:0004712;GO:0005634;GO:0005524	protein phosphorylation;poly(A) RNA binding;nucleoplasm;protein binding;membrane;peptidyl-tyrosine phosphorylation;nuclear speck;protein kinase activity;intermediate filament cytoskeleton;protein tyrosine kinase activity;nucleus;ATP binding;regulation of RNA splicing;kinase activity;protein serine/threonine kinase activity;protein autophosphorylation;acrosomal vesicle;protein serine/threonine/tyr…
RNF187	0.429083	8.90769e-05	ENSG00000168159	149603	ring finger protein 187 [Source:HGNC Symbol;Acc:HGNC:27146]""	GO:0008284;GO:0005737;GO:0046872;GO:0043161;GO:0005634;GO:0005654;GO:0051865;GO:0004842;GO:0045893;GO:0005515;GO:0070936;GO:0016874;GO:0008270	positive regulation of transcription;protein K48-linked ubiquitination;ubiquitin-protein transferase activity;protein binding;zinc ion binding;cytoplasm;nucleoplasm;ligase activity;nucleus;metal ion binding;positive regulation of cell proliferation;protein autoubiquitination;proteasome-mediated ubiquitin-dependent protein catabolic process
FHOD1	-0.697192	8.90769e-05	ENSG00000135723	29109	formin homology 2 domain containing 1 [Source:HGNC Symbol;Acc:HGNC:17905]""	GO:0005737;GO:0001725;GO:0032059;GO:0051496;GO:0005634;GO:0016020;GO:0003779;GO:0045944;GO:0005488;GO:0005515;GO:0042802	cytoplasm;stress fiber;actin binding;protein binding;membrane;binding;identical protein binding;positive regulation of stress fiber assembly;nucleus;positive regulation of transcription from RNA polymerase II promoter;bleb
ZNF398	0.773603	9.09737e-05	ENSG00000197024	57541	zinc finger protein 398 [Source:HGNC Symbol;Acc:HGNC:18373]""	GO:0003676;GO:0005634;GO:0005622;GO:0006355;GO:0045893;GO:0005515;GO:0003677;GO:0046872;GO:0006351	nucleic acid binding;positive regulation of transcription;intracellular;protein binding;DNA binding;regulation of transcription;nucleus;metal ion binding;transcription
BCAR1	-0.394326	9.12064e-05	ENSG00000050820	9564	breast cancer anti-estrogen resistance 1 [Source:HGNC Symbol;Acc:HGNC:971]""	GO:0015629;GO:0007596;GO:0017124;GO:0007155;GO:0048008;GO:0007165;GO:0004871;GO:0060326;GO:0005925;GO:0042981;GO:0051301;GO:0005737;GO:0001726;GO:0005730;GO:0030335;GO:0050852;GO:0016477;GO:0007186;GO:0035729;GO:0050851;GO:0008286;GO:0050853;GO:0008283;GO:0030027;GO:0019901;GO:0001558;GO:0007173;GO:0005886;GO:0048011;GO:0048010;GO:0048012;GO:0030168;GO:0007015;GO:0010595;GO:0007229;GO:0005515;GO:…	signal transduction;cytosol;cytoplasm;lamellipodium;platelet-derived growth factor receptor signaling pathway;plasma membrane;actin filament organization;cell migration;vascular endothelial growth factor receptor signaling pathway;cell proliferation;protein binding;cell chemotaxis;regulation of apoptotic process;integrin-mediated signaling pathway;focal adhesion;signal transducer activity;cell ad…
NIN	-0.511395	9.12064e-05	ENSG00000100503	51199	ninein [Source:HGNC Symbol;Acc:HGNC:14906]""	GO:0000242;GO:0034454;GO:0005730;GO:0005813;GO:0000922;GO:0005874;GO:0005509;GO:0005515;GO:0051642;GO:0005525	calcium ion binding;nucleolus;microtubule;protein binding;microtubule anchoring at centrosome;spindle pole;pericentriolar material;GTP binding;centrosome;centrosome localization
SIPA1	-0.597808	9.12064e-05	ENSG00000213445	6494	signal-induced proliferation-associated 1 [Source:HGNC Symbol;Acc:HGNC:10885]""	GO:0043234;GO:0051056;GO:0008022;GO:0045786;GO:0043547;GO:0030308;GO:0008283;GO:0042631;GO:0005829;GO:0016020;GO:0005096;GO:0030133;GO:0007162;GO:0007165;GO:0005515;GO:0007010;GO:0048471;GO:0005634;GO:0035556	protein complex;intracellular signal transduction;protein C-terminus binding;cell proliferation;protein binding;signal transduction;cellular response to water deprivation;positive regulation of GTPase activity;negative regulation of cell cycle;transport vesicle;perinuclear region of cytoplasm;negative regulation of cell growth;cytosol;membrane;nucleus;regulation of small GTPase mediated signal tr…
PES1	0.385662	9.12064e-05	ENSG00000100029	23481	pescadillo ribosomal biogenesis factor 1 [Source:HGNC Symbol;Acc:HGNC:8848]""	GO:0030687;GO:0007000;GO:0042273;GO:0005730;GO:0005634;GO:0016020;GO:0042254;GO:0005654;GO:0006364;GO:0043021;GO:0005694;GO:0005737;GO:0008283;GO:0044822;GO:0000793;GO:0000463;GO:0000466;GO:0051726;GO:0070545;GO:0003723;GO:0005515;GO:0033365	maturation of 5.8S rRNA from tricistronic rRNA transcript (SSU-rRNA;PeBoW complex;nucleoplasm;cytoplasm;maturation of LSU-rRNA from tricistronic rRNA transcript (SSU-rRNA;ribosomal large subunit biogenesis;RNA binding;chromosome;ribonucleoprotein complex binding;cell proliferation;protein binding;rRNA processing;poly(A) RNA binding;regulation of cell cycle;protein localization to organelle;nucleo…
SRRT	-0.392525	9.2216e-05	ENSG00000087087	51593	serrate"	RNA effector molecule [Source:HGNC Symbol;Acc:HGNC:24101]"	GO:0097150;GO:0005737;GO:0050769;GO:0008283;GO:0044822;GO:0000166;GO:0005654;GO:0006355;GO:0031053;GO:0006351;GO:0005515;GO:0003677;GO:0046685
SERPINB1	0.435063	9.28966e-05	ENSG00000021355	1992	serpin peptidase inhibitor"	clade B (ovalbumin)	member 1 [Source:HGNC Symbol;Acc:HGNC:3311]"
ACTN1	-0.315953	9.31923e-05	ENSG00000072110	87	actinin"	alpha 1 [Source:HGNC Symbol;Acc:HGNC:163]"	GO:0017166;GO:0007596;GO:0030220;GO:0051639;GO:0005903;GO:0048041;GO:0044325;GO:0005925;GO:0042981;GO:0030018;GO:0005737;GO:0001725;GO:0001726;GO:0070062;GO:0031093;GO:0036344;GO:0002576;GO:0003725;GO:0051015;GO:0005509;GO:0042803;GO:0005178;GO:0031143;GO:0051017;GO:1903506;GO:0030374;GO:0005916;GO:0005884;GO:0005911;GO:0005886;GO:0051764;GO:0042995;GO:0034329;GO:0030168;GO:0005615;GO:0007015;GO:…
PLEKHA1	-0.498008	9.44071e-05	ENSG00000107679	59338	pleckstrin homology domain containing A1 [Source:HGNC Symbol;Acc:HGNC:14335]""	GO:0033327;GO:0008585;GO:0060021;GO:0009791;GO:0001553;GO:0048008;GO:0051898;GO:0060325;GO:0035264;GO:0005737;GO:0070062;GO:0005654;GO:0043325;GO:0048705;GO:0050853;GO:0070301;GO:0045184;GO:0007283;GO:0030165;GO:0008209;GO:0005886;GO:0014065;GO:0032587;GO:0031529;GO:0008210;GO:0005515	multicellular organism growth;skeletal system morphogenesis;nucleoplasm;cytoplasm;face morphogenesis;establishment of protein localization;palate development;platelet-derived growth factor receptor signaling pathway;plasma membrane;PDZ domain binding;protein binding;Leydig cell differentiation;phosphatidylinositol-3;B cell receptor signaling pathway;female gonad development;post-embryonic develop…
MYH10	-0.345573	9.72046e-05	ENSG00000133026	4628	myosin"	heavy chain 10	non-muscle [Source:HGNC Symbol;Acc:HGNC:7568]"
POLR3C	0.636569	9.72046e-05	ENSG00000186141	10623	polymerase (RNA) III (DNA directed) polypeptide C (62kD) [Source:HGNC Symbol;Acc:HGNC:30076]""	GO:0005666;GO:0045089;GO:0005515;GO:0045087;GO:0003677;GO:0010467;GO:0006359;GO:0005654;GO:0032481;GO:0001056;GO:0006351;GO:0032728;GO:0006386;GO:0003899;GO:0006385;GO:0005634;GO:0006383;GO:0005829;GO:0051607	innate immune response;regulation of transcription from RNA polymerase III promoter;positive regulation of type I interferon production;transcription elongation from RNA polymerase III promoter;cytosol;nucleoplasm;transcription;DNA binding;transcription from RNA polymerase III promoter;DNA-directed RNA polymerase III complex;protein binding;termination of RNA polymerase III transcription;nucleus;…
LONP1	0.41024	9.79686e-05	ENSG00000196365	9361	lon peptidase 1"	mitochondrial [Source:HGNC Symbol;Acc:HGNC:9479]"	GO:0004176;GO:0032042;GO:0004252;GO:0016887;GO:0001666;GO:0007005;GO:0010044;GO:0005737;GO:0043565;GO:0070182;GO:0042645;GO:0000002;GO:0005634;GO:0016020;GO:0051260;GO:0005739;GO:0005654;GO:0005759;GO:0070361;GO:0070362;GO:0003697;GO:0005524;GO:0051131;GO:0030163;GO:0043531;GO:0006508;GO:0007568;GO:0034599;GO:0043623;GO:0051603;GO:0051880;GO:0009725;GO:0003727;GO:0070407;GO:0005515;GO:0006515
WDR3	0.455675	9.87566e-05	ENSG00000065183	10885	WD repeat domain 3 [Source:HGNC Symbol;Acc:HGNC:12755]""	GO:0034388;GO:0032040;GO:0005730;GO:0044822;GO:0031965;GO:0000462;GO:0005515;GO:0030515;GO:0005634	nucleolus;protein binding;small-subunit processome;poly(A) RNA binding;Pwp2p-containing subcomplex of 90S preribosome;nuclear membrane;snoRNA binding;maturation of SSU-rRNA from tricistronic rRNA transcript (SSU-rRNA;nucleus
LYPD1	-0.31776	0.000102593	ENSG00000150551	116372	LY6/PLAUR domain containing 1 [Source:HGNC Symbol;Acc:HGNC:28431]""	GO:0005886;GO:0031225	anchored component of membrane;plasma membrane
MINK1	-0.353477	0.00010321	ENSG00000141503	50488	misshapen-like kinase 1 [Source:HGNC Symbol;Acc:HGNC:17565]""	GO:0030425;GO:0001952;GO:0022407;GO:0035556;GO:0042981;GO:0007275;GO:0030054;GO:0005737;GO:0007254;GO:0070062;GO:0031532;GO:0046777;GO:0004674;GO:0004672;GO:2000311;GO:0005524;GO:0005794;GO:0006468;GO:0030334;GO:0007346;GO:0045211;GO:0046330;GO:0014069;GO:0007268;GO:0030424;GO:0005829;GO:0006950;GO:0048813;GO:0048812;GO:0005515	intracellular signal transduction;positive regulation of JNK cascade;Golgi apparatus;cytosol;cytoplasm;neuron projection morphogenesis;axon;dendrite;response to stress;cell junction;protein kinase activity;dendrite morphogenesis;multicellular organismal development;protein binding;regulation of mitotic cell cycle;regulation of apoptotic process;ATP binding;postsynaptic density;protein autophospho…
FAM120B	0.560827	0.000103464	ENSG00000112584	84498	family with sequence similarity 120B [Source:HGNC Symbol;Acc:HGNC:21109]""	GO:0006355;GO:0005634;GO:0030154;GO:0006351	transcription;regulation of transcription;nucleus;cell differentiation
FTL	0.249945	0.000106961	ENSG00000087086	2512	ferritin"	light polypeptide [Source:HGNC Symbol;Acc:HGNC:3999]"	GO:0006892;GO:0016020;GO:0006879;GO:0070062;GO:0061024;GO:0005829;GO:0006898;GO:0005623;GO:0008043;GO:0008199;GO:0055072;GO:0006826;GO:0005515;GO:0005506;GO:0055085;GO:0042802
MYO9B	-0.357408	0.000112535	ENSG00000099331	4650	myosin IXB [Source:HGNC Symbol;Acc:HGNC:7609]""	GO:0015629;GO:0007165;GO:0016887;GO:0035556;GO:0005737;GO:0001726;GO:0000146;GO:0016020;GO:0003779;GO:0016459;GO:0048471;GO:0046872;GO:0043531;GO:0003774;GO:0005524;GO:0051056;GO:0031941;GO:0030027;GO:0005096;GO:0051015;GO:0030048;GO:0005938;GO:0008152;GO:0007266;GO:0007264;GO:0043547;GO:0030898;GO:0043008;GO:0005829;GO:0005516;GO:0005515;GO:0005884;GO:0008270	intracellular signal transduction;cytosol;cytoplasm;cell cortex;zinc ion binding;metabolic process;ruffle;myosin complex;protein binding;positive regulation of GTPase activity;motor activity;calmodulin binding;metal ion binding;membrane;ATP binding;ATPase activity;Rho protein signal transduction;actin filament binding;filamentous actin;actin filament;microfilament motor activity;perinuclear regio…
FDPS	-0.331131	0.000113165	ENSG00000160752	2224	farnesyl diphosphate synthase [Source:HGNC Symbol;Acc:HGNC:3631]""	GO:0005737;GO:0005654;GO:0016021;GO:0004161;GO:0044822;GO:0016740;GO:0045337;GO:0008299;GO:0004337;GO:0006695;GO:0044281;GO:0016032;GO:0033384;GO:0046872;GO:0005829	farnesyl diphosphate biosynthetic process;dimethylallyltranstransferase activity;geranyltranstransferase activity;cytosol;cytoplasm;viral process;isoprenoid biosynthetic process;poly(A) RNA binding;geranyl diphosphate biosynthetic process;small molecule metabolic process;transferase activity;nucleoplasm;cholesterol biosynthetic process;integral component of membrane;metal ion binding
UTRN	-0.487531	0.000113254	ENSG00000152818	7402	utrophin [Source:HGNC Symbol;Acc:HGNC:12635]""	GO:0017166;GO:0030426;GO:0030175;GO:0005200;GO:0070938;GO:0045202;GO:0030864;GO:0030054;GO:0005856;GO:0005654;GO:0007517;GO:0070062;GO:0007528;GO:0016020;GO:0008270;GO:0003779;GO:2000649;GO:0016203;GO:0005178;GO:0042383;GO:0006936;GO:0051015;GO:0019901;GO:0045211;GO:0005886;GO:0043234;GO:0031594;GO:0001954;GO:0031527;GO:0005737;GO:0016010;GO:0005515;GO:0002162	structural constituent of cytoskeleton;cortical actin cytoskeleton;nucleoplasm;cytoplasm;zinc ion binding;cytoskeleton;positive regulation of cell-matrix adhesion;plasma membrane;neuromuscular junction;protein binding;dystrophin-associated glycoprotein complex;cell junction;membrane;actin filament binding;protein complex;neuromuscular junction development;sarcolemma;postsynaptic membrane;muscle a…
EPN3	-0.703371	0.00011444	ENSG00000049283	55040	epsin 3 [Source:HGNC Symbol;Acc:HGNC:18235]""	GO:0019897;GO:0070062;GO:0005634;GO:0008289;GO:0043231;GO:0005654;GO:1990175;GO:0005905;GO:0005515;GO:0048471;GO:0030136	lipid binding;nucleoplasm;protein binding;EH domain binding;extrinsic component of plasma membrane;coated pit;perinuclear region of cytoplasm;intracellular membrane-bounded organelle;nucleus;clathrin-coated vesicle;extracellular exosome
TMEM222	0.778469	0.000118695	ENSG00000186501	84065	transmembrane protein 222 [Source:HGNC Symbol;Acc:HGNC:25363]""	GO:0016021	integral component of membrane
ZNF280C	0.9053	0.000119755	ENSG00000056277	55609	zinc finger protein 280C [Source:HGNC Symbol;Acc:HGNC:25955]""	GO:0001227;GO:0000122;GO:0005634;GO:0045892;GO:0006351;GO:0003677;GO:0007411;GO:0046872	negative regulation of transcription from RNA polymerase II promoter;DNA binding;transcription;axon guidance;negative regulation of transcription;nucleus;transcriptional repressor activity;metal ion binding
ZC3HAV1	-0.446502	0.000119774	ENSG00000105939	56829	zinc finger CCCH-type"	antiviral 1 [Source:HGNC Symbol;Acc:HGNC:23721]"	GO:0003950;GO:0039507;GO:0005737;GO:1900246;GO:0009615;GO:0005634;GO:0005770;GO:0045071;GO:0032728;GO:0032727;GO:0046872;GO:0044822;GO:0043123;GO:0005794;GO:0045087;GO:0061014;GO:0050691;GO:0032481;GO:0008152;GO:0051607;GO:0071360;GO:0005764;GO:0005515
FZD7	-0.46434	0.000120174	ENSG00000155760	8324	frizzled class receptor 7 [Source:HGNC Symbol;Acc:HGNC:4045]""	GO:0042666;GO:0034446;GO:0014834;GO:0048103;GO:0007166;GO:0035412;GO:0004930;GO:0033077;GO:0005109;GO:0016021;GO:0016020;GO:0007186;GO:0010812;GO:0038031;GO:0030182;GO:0060231;GO:0060054;GO:0060070;GO:0046330;GO:0030165;GO:0045893;GO:0005886;GO:0035567;GO:0019827;GO:0042327;GO:0006355;GO:0042813;GO:0071300;GO:0004888;GO:0005515;GO:0017147	positive regulation of JNK cascade;transmembrane signaling receptor activity;cellular response to retinoic acid;Wnt-protein binding;G-protein coupled receptor activity;negative regulation of cell-substrate adhesion;cell surface receptor signaling pathway;mesenchymal to epithelial transition;positive regulation of epithelial cell proliferation involved in wound healing;positive regulation of phosp…
CKS2	0.723436	0.000121646	ENSG00000123975	1164	CDC28 protein kinase regulatory subunit 2 [Source:HGNC Symbol;Acc:HGNC:2000]""	GO:0007127;GO:0008283;GO:0000079;GO:0016538;GO:0051301;GO:0007049	cyclin-dependent protein serine/threonine kinase regulator activity;cell division;cell proliferation;cell cycle;meiosis I;regulation of cyclin-dependent protein serine/threonine kinase activity
NBEAL2	-0.474648	0.000121646	ENSG00000160796	23218	neurobeachin like 2 [Source:HGNC Symbol;Acc:HGNC:31928]""	GO:0016020;GO:0005783;GO:0005543;GO:0030220;GO:0019898;GO:0005488;GO:0005515	binding;extrinsic component of membrane;platelet formation;endoplasmic reticulum;protein binding;phospholipid binding;membrane
HIST1H4H	1.51654	0.000122382	ENSG00000158406	8365	histone cluster 1"	H4h [Source:HGNC Symbol;Acc:HGNC:4788]"	GO:0034080;GO:0006335;GO:0000183;GO:0032776;GO:0003677;GO:0042393;GO:0000784;GO:0000786;GO:0000228;GO:0035574;GO:0035575;GO:0000723;GO:0044267;GO:0006303;GO:0070062;GO:0000724;GO:0006325;GO:0005634;GO:0016020;GO:0040029;GO:0005654;GO:0010467;GO:0045814;GO:0000278;GO:0006281;GO:0044822;GO:0051290;GO:0031047;GO:0007264;GO:0006302;GO:0043234;GO:0006336;GO:0006334;GO:0045653;GO:0005576;GO:0005515;GO:…
SRSF2	-0.383577	0.000126895	ENSG00000161547	6427	serine/arginine-rich splicing factor 2 [Source:HGNC Symbol;Acc:HGNC:10783]""	GO:0016607;GO:0036002;GO:0000381;GO:0070062;GO:0031124;GO:0044822;GO:0003714;GO:0005634;GO:0000398;GO:1903507;GO:0005654;GO:0010467;GO:0005681;GO:0005515;GO:0006366;GO:0006369;GO:0003676;GO:0000166;GO:0008380;GO:0006406;GO:0006397	termination of RNA polymerase II transcription;nucleotide binding;regulation of alternative mRNA splicing;nucleic acid binding;nucleoplasm;protein binding;RNA splicing;mRNA processing;spliceosomal complex;nuclear speck;poly(A) RNA binding;nucleus;transcription from RNA polymerase II promoter;transcription corepressor activity;mRNA 3'-end processing;pre-mRNA binding;negative regulation of nucleic …
TMEM106C	-0.713345	0.000126895	ENSG00000134291	79022	transmembrane protein 106C [Source:HGNC Symbol;Acc:HGNC:28775]""	GO:0016021;GO:0005789;GO:0005575;GO:0003674;GO:0005515;GO:0008150	endoplasmic reticulum membrane;protein binding;molecular_function;cellular_component;biological_process;integral component of membrane
IRF7	0.832778	0.000126895	ENSG00000276561	3665	interferon regulatory factor 7 [Source:HGNC Symbol;Acc:HGNC:6122]""	GO:0032608;GO:0034138;GO:0019043;GO:0002819;GO:0045893;GO:0003677;GO:0002224;GO:0005737;GO:0016064;GO:0000122;GO:0009615;GO:0005634;GO:0060340;GO:2000110;GO:0005654;GO:0032728;GO:0006366;GO:0035666;GO:0032727;GO:0010008;GO:0019221;GO:0045087;GO:0034127;GO:0034124;GO:0000975;GO:0002756;GO:0034162;GO:0060333;GO:0032481;GO:0032607;GO:0034142;GO:0045351;GO:0006974;GO:0039530;GO:0050776;GO:0003700;GO:…	regulation of MyD88-dependent toll-like receptor signaling pathway;nucleoplasm;cytoplasm;RNA polymerase II core promoter sequence-specific DNA binding;positive regulation of interferon-alpha production;toll-like receptor 4 signaling pathway;negative regulation of macrophage apoptotic process;transcription from RNA polymerase II promoter;toll-like receptor 9 signaling pathway;establishment of vira…
KPNA2	0.267951	0.000128076	ENSG00000182481	3838	karyopherin alpha 2 (RAG cohort 1"	importin alpha 1) [Source:HGNC Symbol;Acc:HGNC:6395]"	GO:0019221;GO:0019048;GO:0005488;GO:0008565;GO:0006302;GO:0005634;GO:0016020;GO:0005654;GO:0019058;GO:0042826;GO:0019054;GO:0005737;GO:0008139;GO:0044822;GO:0006606;GO:0006607;GO:0006281;GO:0005643;GO:0005829;GO:0000018;GO:0005515;GO:0006259
ERMP1	-0.377688	0.00012898	ENSG00000099219	79956	endoplasmic reticulum metallopeptidase 1 [Source:HGNC Symbol;Acc:HGNC:23703]""	GO:0016021;GO:0016020;GO:0005789;GO:0006508;GO:0046872;GO:0008237	endoplasmic reticulum membrane;metal ion binding;membrane;metallopeptidase activity;proteolysis;integral component of membrane
UBASH3B	-0.615054	0.000131893	ENSG00000154127	84959	ubiquitin associated and SH3 domain containing B [Source:HGNC Symbol;Acc:HGNC:29884]""	GO:0005737;GO:0051279;GO:0006469;GO:0005515;GO:0009968;GO:0045779;GO:0004725;GO:0090331;GO:0045670;GO:0045671;GO:0035335;GO:0005634	protein tyrosine phosphatase activity;peptidyl-tyrosine dephosphorylation;protein binding;negative regulation of osteoclast differentiation;regulation of osteoclast differentiation;negative regulation of signal transduction;regulation of release of sequestered calcium ion into cytosol;negative regulation of protein kinase activity;negative regulation of bone resorption;nucleus;cytoplasm;negative …
RPF2	0.597934	0.000134647	ENSG00000197498	84154	ribosome production factor 2 homolog [Source:HGNC Symbol;Acc:HGNC:20870]""	GO:0005730;GO:0044822;GO:0019843;GO:0000463;GO:0005634;GO:0000027	nucleolus;rRNA binding;maturation of LSU-rRNA from tricistronic rRNA transcript (SSU-rRNA;poly(A) RNA binding;nucleus;ribosomal large subunit assembly
TRIP10	-0.391903	0.000135924	ENSG00000125733	9322	thyroid hormone receptor interactor 10 [Source:HGNC Symbol;Acc:HGNC:12304]""	GO:0030036;GO:0005086;GO:0007165;GO:0005856;GO:0042995;GO:0070062;GO:0005654;GO:0048471;GO:0001891;GO:0042802;GO:0051056;GO:0008289;GO:0005938;GO:0007154;GO:0007264;GO:0043547;GO:0006897;GO:0043231;GO:0005829;GO:0005802;GO:0005737;GO:0005764;GO:0005515;GO:0016192	lysosome;nucleoplasm;cytoplasm;cell cortex;identical protein binding;intracellular membrane-bounded organelle;cytoskeleton;cell projection;protein binding;positive regulation of GTPase activity;cytosol;trans-Golgi network;ARF guanyl-nucleotide exchange factor activity;perinuclear region of cytoplasm;vesicle-mediated transport;regulation of small GTPase mediated signal transduction;small GTPase me…
OSR2	1.07072	0.000137473	ENSG00000164920	116039	odd-skipped related transciption factor 2 [Source:HGNC Symbol;Acc:HGNC:15830]""	GO:2000543;GO:0030154;GO:0060349;GO:0060021;GO:0009790;GO:0060322;GO:0003676;GO:0030501;GO:0061029;GO:0043565;GO:0000122;GO:0033687;GO:0036023;GO:0001823;GO:0006366;GO:0002062;GO:0046872;GO:0008284;GO:0048704;GO:0060272;GO:0072498;GO:0035115;GO:0035116;GO:0048793;GO:0045893;GO:0001656;GO:0050679;GO:0042733;GO:0042474;GO:0042476;GO:0001228;GO:0010628;GO:0045944;GO:0000977;GO:0005515;GO:0005634	positive regulation of epithelial cell proliferation;palate development;bone morphogenesis;negative regulation of transcription from RNA polymerase II promoter;embryonic skeletal joint development;transcription from RNA polymerase II promoter;embryo development;mesonephros development;chondrocyte differentiation;protein binding;metal ion binding;embryonic digit morphogenesis;embryonic forelimb mo…
HSPA13	0.45812	0.000139126	ENSG00000155304	6782	heat shock protein family A (Hsp70) member 13 [Source:HGNC Symbol;Acc:HGNC:11375]""	GO:0043231;GO:0005524;GO:0070062;GO:0005515;GO:0005783	intracellular membrane-bounded organelle;protein binding;ATP binding;endoplasmic reticulum;extracellular exosome
ZNF473	0.867428	0.000143012	ENSG00000142528	25888	zinc finger protein 473 [Source:HGNC Symbol;Acc:HGNC:23239]""	GO:0005654;GO:0003676;GO:0031124;GO:0003677;GO:0008334;GO:0005622;GO:0006398;GO:0006355;GO:0010467;GO:0005515;GO:0006366;GO:0006369;GO:0015030;GO:0046872	Cajal body;nucleic acid binding;DNA binding;termination of RNA polymerase II transcription;nucleoplasm;protein binding;intracellular;regulation of transcription;mRNA 3'-end processing by stem-loop binding and cleavage;histone mRNA metabolic process;mRNA 3'-end processing;metal ion binding;gene expression;transcription from RNA polymerase II promoter
MAFA	2.15652	0.000143556	ENSG00000182759	389692	v-maf avian musculoaponeurotic fibrosarcoma oncogene homolog A [Source:HGNC Symbol;Acc:HGNC:23145]""	GO:0043565;GO:0003700;GO:0005634;GO:0006366;GO:0030073;GO:0001228;GO:0009749;GO:0001077;GO:0006355;GO:0006357;GO:0045944;GO:0045893;GO:0005515;GO:0003677;GO:0000978;GO:0046982;GO:0007263;GO:0042803	transcription factor activity;positive regulation of transcription;protein homodimerization activity;response to glucose;transcription from RNA polymerase II promoter;RNA polymerase II core promoter proximal region sequence-specific DNA binding;DNA binding;regulation of transcription;protein heterodimerization activity;protein binding;nitric oxide mediated signal transduction;insulin secretion;po…
CYP51A1	-0.359185	0.000144795	ENSG00000001630	1595	cytochrome P450 family 51 subfamily A member 1 [Source:HGNC Symbol;Acc:HGNC:2649]""	GO:0070988;GO:0016020;GO:0004497;GO:0016125;GO:0033488;GO:0043231;GO:0020037;GO:0016021;GO:0016705;GO:0005789;GO:0006805;GO:0006695;GO:0006694;GO:0008398;GO:0005886;GO:0005506;GO:0005783;GO:0055114;GO:0044281	endoplasmic reticulum membrane;plasma membrane;sterol 14-demethylase activity;cholesterol biosynthetic process via 24;steroid biosynthetic process;sterol metabolic process;xenobiotic metabolic process;oxidoreductase activity;small molecule metabolic process;iron ion binding;intracellular membrane-bounded organelle;endoplasmic reticulum;oxidation-reduction process;membrane;heme binding;monooxygena…
TTK	0.513299	0.000144813	ENSG00000112742	7272	TTK protein kinase [Source:HGNC Symbol;Acc:HGNC:12401]""	GO:0008284;GO:0006468;GO:0051304;GO:0007051;GO:0016020;GO:0018108;GO:0004674;GO:0007052;GO:0005819;GO:0004712;GO:0004713;GO:0005515;GO:0004672;GO:0007094;GO:0010862;GO:0005524;GO:0007093	protein kinase activity;mitotic spindle assembly checkpoint;protein serine/threonine kinase activity;protein phosphorylation;protein binding;positive regulation of pathway-restricted SMAD protein phosphorylation;spindle organization;mitotic spindle organization;peptidyl-tyrosine phosphorylation;protein tyrosine kinase activity;ATP binding;membrane;positive regulation of cell proliferation;spindle…
DAPK1	-0.442155	0.000144813	ENSG00000196730	1612	death-associated protein kinase 1 [Source:HGNC Symbol;Acc:HGNC:2674]""	GO:1902042;GO:0015629;GO:0097190;GO:0097191;GO:0097192;GO:0007165;GO:0035556;GO:0042981;GO:0046777;GO:0005737;GO:0008625;GO:0005524;GO:0004674;GO:0043066;GO:0004672;GO:2000310;GO:0043280;GO:0017075;GO:0010506;GO:0042802;GO:0005525;GO:0006468;GO:0006915;GO:0012501;GO:0005886;GO:0004683;GO:0071346;GO:0005516;GO:0005515;GO:0017148	extrinsic apoptotic signaling pathway;cytoplasm;identical protein binding;intracellular signal transduction;extrinsic apoptotic signaling pathway in absence of ligand;protein kinase activity;negative regulation of apoptotic process;protein binding;regulation of N-methyl-D-aspartate selective glutamate receptor activity;regulation of apoptotic process;calmodulin binding;plasma membrane;ATP binding…
AURKB	0.4762	0.000145728	ENSG00000178999	9212	aurora kinase B [Source:HGNC Symbol;Acc:HGNC:11390]""	GO:0036089;GO:0034501;GO:0007049;GO:0008608;GO:0000780;GO:0034644;GO:0031616;GO:0002903;GO:0010369;GO:0046777;GO:0005876;GO:0031577;GO:0005819;GO:0045171;GO:0000122;GO:0005634;GO:0005654;GO:0032212;GO:0043146;GO:0004674;GO:0004712;GO:0016570;GO:0004672;GO:0000776;GO:0032467;GO:0032466;GO:0032133;GO:0005524;GO:0051973;GO:0006468;GO:0000278;GO:0007067;GO:0032091;GO:1904355;GO:0035174;GO:0031145;GO:…	histone modification;mitotic cell cycle;spindle midzone;condensed nuclear chromosome;negative regulation of B cell apoptotic process;cytosol;ATP binding;chromosome passenger complex;negative regulation of transcription from RNA polymerase II promoter;positive regulation of telomere capping;spindle;positive regulation of cytokinesis;mitotic spindle midzone assembly;kinetochore;aging;negative regul…
NUP210	-0.425667	0.000147661	ENSG00000132182	23225	nucleoporin 210kDa [Source:HGNC Symbol;Acc:HGNC:30052]""	GO:0016020;GO:0019221;GO:0034605;GO:0019083;GO:0019048;GO:0005789;GO:0010827;GO:0044281;GO:0051028;GO:0044267;GO:0008645;GO:0016021;GO:0005635;GO:0015758;GO:0010467;GO:0019058;GO:0019054;GO:0008033;GO:0000278;GO:0043687;GO:0031965;GO:0031047;GO:0007077;GO:0016925;GO:0055085;GO:0005975;GO:0005643;GO:1900034;GO:0016032;GO:0015031;GO:0046983	mitotic cell cycle;regulation of glucose transport;carbohydrate metabolic process;regulation of cellular response to heat;cellular response to heat;mitotic nuclear envelope disassembly;glucose transport;viral transcription;protein dimerization activity;small molecule metabolic process;mRNA transport;protein sumoylation;hexose transport;gene silencing by RNA;membrane;gene expression;tRNA processin…
SOCS3	-0.582606	0.000148367	ENSG00000184557	9021	suppressor of cytokine signaling 3 [Source:HGNC Symbol;Acc:HGNC:19391]""	GO:0051384;GO:0019221;GO:0060670;GO:0007165;GO:0060674;GO:0032868;GO:0035556;GO:0001666;GO:0032496;GO:0014070;GO:0005737;GO:0050728;GO:0032094;GO:0009968;GO:0040008;GO:0031100;GO:0007259;GO:1904030;GO:0043066;GO:0043434;GO:0010332;GO:0009617;GO:0046426;GO:0034097;GO:0060708;GO:0060707;GO:0032355;GO:0046627;GO:0004860;GO:0060333;GO:0045595;GO:0060337;GO:0060334;GO:0009408;GO:0060338;GO:0045597;GO:…	intracellular signal transduction;placenta blood vessel development;response to gamma radiation;response to progesterone;response to bacterium;cytosol;cytoplasm;positive regulation of cell differentiation;negative regulation of insulin receptor signaling pathway;regulation of type I interferon-mediated signaling pathway;spongiotrophoblast differentiation;response to heat;response to hypoxia;respo…
SCD	-0.273098	0.00014856	ENSG00000099194	6319	stearoyl-CoA desaturase (delta-9-desaturase) [Source:HGNC Symbol;Acc:HGNC:10571]""	GO:0016491;GO:0006629;GO:0006636;GO:0016021;GO:0016020;GO:0005789;GO:0019432;GO:0035338;GO:0044281;GO:0044255;GO:0004768;GO:0005506;GO:0055114;GO:0005783	endoplasmic reticulum membrane;unsaturated fatty acid biosynthetic process;lipid metabolic process;iron ion binding;long-chain fatty-acyl-CoA biosynthetic process;oxidoreductase activity;small molecule metabolic process;cellular lipid metabolic process;endoplasmic reticulum;triglyceride biosynthetic process;membrane;stearoyl-CoA 9-desaturase activity;integral component of membrane;oxidation-reduc…
MVP	-0.424211	0.00015066	ENSG00000013364	9961	major vault protein [Source:HGNC Symbol;Acc:HGNC:7531]""	GO:0005856;GO:0005737;GO:0070062;GO:0005643;GO:0005634;GO:0016020;GO:0031953;GO:0019901;GO:0023057;GO:0019903;GO:0038127;GO:0005515;GO:0015031;GO:0061099;GO:0051028;GO:0030529;GO:0048471	protein kinase binding;cytoplasm;protein binding;protein transport;negative regulation of protein autophosphorylation;intracellular ribonucleoprotein complex;negative regulation of signaling;mRNA transport;perinuclear region of cytoplasm;negative regulation of protein tyrosine kinase activity;ERBB signaling pathway;cytoskeleton;extracellular exosome;nucleus;membrane;nuclear pore;protein phosphata…
EVPL	-0.480175	0.000154331	ENSG00000167880	2125	envoplakin [Source:HGNC Symbol;Acc:HGNC:3503]""	GO:0005856;GO:0005737;GO:0045111;GO:0018149;GO:0019215;GO:0070062;GO:0030216;GO:0031424;GO:0030674;GO:0005198;GO:0008544;GO:0030057;GO:0001533	keratinocyte differentiation;peptide cross-linking;desmosome;protein binding;structural molecule activity;intermediate filament cytoskeleton;intermediate filament binding;cytoplasm;epidermis development;cytoskeleton;cornified envelope;keratinization;extracellular exosome
GNE	-0.658962	0.000166787	ENSG00000159921	10020	glucosamine (UDP-N-acetyl)-2-epimerase/N-acetylmannosamine kinase [Source:HGNC Symbol;Acc:HGNC:23657]""	GO:0005737;GO:0044267;GO:0009384;GO:0005829;GO:0008761;GO:0006488;GO:0043687;GO:0006054;GO:0006045;GO:0006047;GO:0046835;GO:0005515;GO:0004553;GO:0007155;GO:0046872;GO:0018279;GO:0005524	ATP binding;cellular protein metabolic process;cytoplasm;cytosol;protein binding;N-acetylneuraminate metabolic process;protein N-linked glycosylation via asparagine;carbohydrate phosphorylation;hydrolase activity;N-acetylglucosamine biosynthetic process;metal ion binding;post-translational protein modification;cell adhesion;UDP-N-acetylglucosamine 2-epimerase activity;dolichol-linked oligosacchar…
TNIP1	0.373394	0.000166911	ENSG00000145901	10318	TNFAIP3 interacting protein 1 [Source:HGNC Symbol;Acc:HGNC:16903]""	GO:0005737;GO:0002755;GO:0051019;GO:0050729;GO:0006954;GO:0006412;GO:0005654;GO:0045071;GO:0004843;GO:0006952;GO:0007159;GO:0005515;GO:0006508;GO:0043124;GO:0045944;GO:0005622;GO:0070373;GO:0009101;GO:0085032	negative regulation of viral genome replication;leukocyte cell-cell adhesion;intracellular;mitogen-activated protein kinase binding;modulation by symbiont of host I-kappaB kinase/NF-kappaB cascade;defense response;nucleoplasm;protein binding;ubiquitin-specific protease activity;glycoprotein biosynthetic process;MyD88-dependent toll-like receptor signaling pathway;negative regulation of ERK1 and E…
NFIL3	0.832993	0.000172544	ENSG00000165030	4783	nuclear factor"	interleukin 3 regulated [Source:HGNC Symbol;Acc:HGNC:7787]"	GO:0043565;GO:0007623;GO:0000122;GO:0003700;GO:0005634;GO:0003714;GO:0071353;GO:0003677;GO:0006355;GO:0010628;GO:0000977;GO:0005515;GO:0006366;GO:0000979;GO:0001078;GO:0006955;GO:0006351
LIPG	-0.366333	0.000174201	ENSG00000101670	9388	lipase"	endothelial [Source:HGNC Symbol;Acc:HGNC:6623]"	GO:0034375;GO:0043691;GO:0050746;GO:0009395;GO:0005615;GO:0032376;GO:0004465;GO:0055091;GO:0008970;GO:0005794;GO:0006629;GO:0008283;GO:0007584;GO:0052689;GO:0008152;GO:0042632;GO:0009986;GO:0008201;GO:0010983;GO:0005576;GO:0005515;GO:0004620;GO:0005769
PRKCI	-0.337489	0.000176379	ENSG00000163558	5584	protein kinase C"	iota [Source:HGNC Symbol;Acc:HGNC:9404]"	GO:0018105;GO:0006612;GO:0034351;GO:0061024;GO:0043524;GO:0046326;GO:0032869;GO:0035556;GO:0090004;GO:0004697;GO:0005923;GO:0005737;GO:0045177;GO:0043220;GO:0045171;GO:0070062;GO:0005634;GO:0005543;GO:0004674;GO:0043066;GO:0004672;GO:0046872;GO:0005524;GO:0048194;GO:0042462;GO:0006468;GO:0015630;GO:0007015;GO:0016324;GO:0045197;GO:0034613;GO:0031252;GO:2000353;GO:0035089;GO:0010976;GO:0045216;GO:…
GOSR1	0.479189	0.000182857	ENSG00000108587	9527	golgi SNAP receptor complex member 1 [Source:HGNC Symbol;Acc:HGNC:4430]""	GO:0048209;GO:0005797;GO:0016020;GO:0006888;GO:0005515;GO:0005794;GO:0005801;GO:0000149;GO:0006906;GO:0006891;GO:0000139;GO:0042147;GO:0015031;GO:0005484;GO:0031201;GO:0016021	ER to Golgi vesicle-mediated transport;SNARE complex;integral component of membrane;Golgi apparatus;SNAP receptor activity;regulation of vesicle targeting;membrane;Golgi medial cisterna;cis-Golgi network;Golgi membrane;retrograde transport;SNARE binding;protein transport;protein binding;intra-Golgi vesicle-mediated transport;vesicle fusion
CLMN	-0.651048	0.000182857	ENSG00000165959	79789	calmin (calponin-like"	transmembrane) [Source:HGNC Symbol;Acc:HGNC:19972]"	GO:0005737;GO:0008285;GO:0016021;GO:0003779;GO:0005515;GO:0031175
ADM	1.41134	0.000183189	ENSG00000148926	133	adrenomedullin [Source:HGNC Symbol;Acc:HGNC:259]""	GO:0008284;GO:0045906;GO:0051384;GO:0048589;GO:0019731;GO:0060712;GO:0045909;GO:0009409;GO:0060670;GO:0007165;GO:0042594;GO:0019933;GO:0050829;GO:0032868;GO:0032496;GO:0001666;GO:0005737;GO:0002026;GO:0005615;GO:0030819;GO:0031100;GO:0055074;GO:0009611;GO:0045766;GO:0043065;GO:0010460;GO:0001843;GO:0006171;GO:0005179;GO:0008285;GO:0006701;GO:0031102;GO:0007507;GO:0008015;GO:0097084;GO:0031700;GO:…	cAMP-mediated signaling;neural tube closure;signal transduction;odontogenesis of dentin-containing tooth;cytosol;cytoplasm;response to lipopolysaccharide;positive regulation of vasodilation;response to wounding;spongiotrophoblast layer development;response to starvation;positive regulation of heart rate;cell-cell signaling;branching involved in labyrinthine layer morphogenesis;defense response to…
SRSF3	-0.358517	0.000186444	ENSG00000112081	6428	serine/arginine-rich splicing factor 3 [Source:HGNC Symbol;Acc:HGNC:10785]""	GO:0005737;GO:0016607;GO:1990825;GO:0005515;GO:0031124;GO:0044822;GO:0000398;GO:0000166;GO:0005654;GO:0010467;GO:0043274;GO:0003723;GO:0003676;GO:0006366;GO:0006369;GO:0005634;GO:0008380;GO:0006406	nucleic acid binding;mRNA export from nucleus;termination of RNA polymerase II transcription;nucleoplasm;protein binding;RNA splicing;nuclear speck;cytoplasm;poly(A) RNA binding;sequence-specific mRNA binding;nucleus;transcription from RNA polymerase II promoter;phospholipase binding;mRNA 3'-end processing;RNA binding;nucleotide binding;gene expression;mRNA splicing
ITGB8	-0.252365	0.000189527	ENSG00000105855	3696	integrin subunit beta 8 [Source:HGNC Symbol;Acc:HGNC:6163]""	GO:0008305;GO:0001573;GO:0051216;GO:0070062;GO:0009986;GO:0005886;GO:1990430;GO:0034686;GO:0010629;GO:0030198;GO:0010628;GO:0004872;GO:0060674;GO:0007155;GO:0005102;GO:0007229	placenta blood vessel development;extracellular matrix organization;ganglioside metabolic process;integrin-mediated signaling pathway;integrin alphav-beta8 complex;extracellular matrix protein binding;receptor binding;negative regulation of gene expression;cartilage development;cell adhesion;cell surface;integrin complex;positive regulation of gene expression;receptor activity;plasma membrane;ext…
ZNF850	0.809149	0.000190999	ENSG00000267041	342892	zinc finger protein 850 [Source:HGNC Symbol;Acc:HGNC:27994]""	GO:0005634;GO:0005622;GO:0006355;GO:0006351;GO:0003676;GO:0003677;GO:0046872	nucleic acid binding;DNA binding;transcription;intracellular;regulation of transcription;nucleus;metal ion binding
PIM3	0.34857	0.000191821	ENSG00000198355	415116	Pim-3 proto-oncogene"	serine/threonine kinase [Source:HGNC Symbol;Acc:HGNC:19310]"	GO:0005737;GO:0007346;GO:0006915;GO:0006468;GO:0004674;GO:0043066;GO:0005524;GO:0005515;GO:0004672;GO:0061179;GO:0046777;GO:0007049
USP32	-0.528209	0.000194806	ENSG00000170832	84669	ubiquitin specific peptidase 32 [Source:HGNC Symbol;Acc:HGNC:19143]""	GO:0005737;GO:0005794;GO:0008152;GO:0016020;GO:0036459;GO:0006511;GO:0005509;GO:0005515;GO:0016579;GO:0004843	calcium ion binding;metabolic process;ubiquitinyl hydrolase activity;Golgi apparatus;protein binding;ubiquitin-specific protease activity;cytoplasm;membrane;protein deubiquitination;ubiquitin-dependent protein catabolic process
CD59	-0.33881	0.000196225	ENSG00000085063	966	CD59 molecule"	complement regulatory protein [Source:HGNC Symbol;Acc:HGNC:1689]"	GO:0048208;GO:0030449;GO:0007596;GO:0033116;GO:0005789;GO:0061024;GO:0007166;GO:0005925;GO:0044267;GO:0006888;GO:0031982;GO:0005615;GO:0016020;GO:0001848;GO:0043066;GO:0005886;GO:0045087;GO:0018279;GO:0042383;GO:0043687;GO:0042102;GO:0012507;GO:0009986;GO:0070062;GO:0031362;GO:0043218;GO:0000139;GO:0001971;GO:0005515
BHLHE40	0.544078	0.000197411	ENSG00000134107	8553	basic helix-loop-helix family member e40 [Source:HGNC Symbol;Acc:HGNC:1046]""	GO:0032922;GO:0009416;GO:0003677;GO:0043425;GO:0070888;GO:0043426;GO:0001078;GO:0001191;GO:0000122;GO:0005634;GO:0003714;GO:0000981;GO:0042803;GO:0005794;GO:0007623;GO:0005515;GO:0045892;GO:0019904;GO:0001102;GO:0043433;GO:0003700;GO:0005730;GO:0003705;GO:0006355;GO:0006351;GO:0043153;GO:0046983;GO:0046982	protein homodimerization activity;Golgi apparatus;negative regulation of sequence-specific DNA binding transcription factor activity;protein heterodimerization activity;transcription corepressor activity;transcription factor activity;transcription;DNA binding;protein dimerization activity;MRF binding;circadian regulation of gene expression;negative regulation of transcription from RNA polymerase …
KIAA0907	0.541416	0.000198761	ENSG00000132680	22889	KIAA0907 [Source:HGNC Symbol;Acc:HGNC:29145]""	GO:0005634;GO:0003723;GO:0005515	protein binding;nucleus;RNA binding
PROM1	-0.311717	0.00020888	ENSG00000007062	8842	prominin 1 [Source:HGNC Symbol;Acc:HGNC:9454]""	GO:0005783;GO:0010842;GO:0072139;GO:0060042;GO:0072112;GO:0070062;GO:0042622;GO:0005615;GO:0016021;GO:2000768;GO:0042805;GO:0005793;GO:0016324;GO:0009986;GO:0005886;GO:0060219;GO:0001750;GO:0031982;GO:0031528;GO:0043231;GO:0045296;GO:0005515;GO:0045494	endoplasmic reticulum-Golgi intermediate compartment;apical plasma membrane;retina layer formation;photoreceptor outer segment membrane;intracellular membrane-bounded organelle;cell surface;camera-type eye photoreceptor cell differentiation;plasma membrane;extracellular space;protein binding;endoplasmic reticulum;glomerular visceral epithelial cell differentiation;photoreceptor outer segment;cadh…
LRIF1	0.847529	0.000211308	ENSG00000121931	55791	ligand dependent nuclear receptor interacting factor 1 [Source:HGNC Symbol;Acc:HGNC:30299]""	GO:0005634;GO:0005815;GO:0000781;GO:0006355;GO:0006351;GO:0005515;GO:0042974;GO:0016363	nuclear matrix;protein binding;regulation of transcription;microtubule organizing center;nucleus;transcription;chromosome;retinoic acid receptor binding
SH3PXD2A	-0.500009	0.00021793	ENSG00000107957	9644	SH3 and PX domains 2A [Source:HGNC Symbol;Acc:HGNC:23664]""	GO:0005737;GO:0002102;GO:0035091;GO:0072593;GO:0072675;GO:0006801;GO:0005515;GO:0042995;GO:0030054	superoxide metabolic process;cell projection;osteoclast fusion;protein binding;phosphatidylinositol binding;cytoplasm;reactive oxygen species metabolic process;podosome;cell junction
POLH	0.549704	0.000218627	ENSG00000170734	5429	polymerase (DNA directed)"	eta [Source:HGNC Symbol;Acc:HGNC:9181]"	GO:0005737;GO:0005654;GO:0006282;GO:0006290;GO:0006301;GO:0006281;GO:0019985;GO:0000731;GO:0071494;GO:0070987;GO:0003887;GO:0006260;GO:0005515;GO:0010225;GO:0046872;GO:0003684
ZNFX1	0.373168	0.000222316	ENSG00000124201	57169	zinc finger"	NFX1-type containing 1 [Source:HGNC Symbol;Acc:HGNC:29271]"	GO:0003700;GO:0044822;GO:0006355;GO:0005488;GO:0046872;GO:0005634;GO:0008270
INHBE	2.02108	0.000224538	ENSG00000139269	83729	inhibin beta E [Source:HGNC Symbol;Acc:HGNC:24029]""	GO:0005179;GO:0005125;GO:0008083;GO:0060395;GO:0005160;GO:0048468;GO:0005576;GO:0005615;GO:0040007;GO:0010862;GO:0042981;GO:0043408	extracellular space;transforming growth factor beta receptor binding;SMAD protein signal transduction;extracellular region;cytokine activity;positive regulation of pathway-restricted SMAD protein phosphorylation;regulation of MAPK cascade;cell development;regulation of apoptotic process;growth;hormone activity;growth factor activity
CSRP1	0.57714	0.000225438	ENSG00000159176	1465	cysteine and glycine rich protein 1 [Source:HGNC Symbol;Acc:HGNC:2469]""	GO:0070062;GO:0005634;GO:0070527;GO:0008270;GO:0005515;GO:0005925;GO:0044822	poly(A) RNA binding;protein binding;zinc ion binding;platelet aggregation;focal adhesion;nucleus;extracellular exosome
TSC22D1	-0.324117	0.00022552	ENSG00000102804	8848	TSC22 domain family member 1 [Source:HGNC Symbol;Acc:HGNC:16826]""	GO:0005737;GO:0003700;GO:0005634;GO:0006355;GO:0005515;GO:0006366	transcription factor activity;cytoplasm;regulation of transcription;nucleus;transcription from RNA polymerase II promoter;protein binding
PSMD2	-0.24512	0.00022627	ENSG00000175166	5708	proteasome 26S subunit"	non-ATPase 2 [Source:HGNC Symbol;Acc:HGNC:9559]"	GO:0042981;GO:0000186;GO:0004175;GO:0022624;GO:0090263;GO:0000165;GO:0038061;GO:0033209;GO:0000082;GO:0050852;GO:0006595;GO:0034641;GO:0051439;GO:0005488;GO:0000502;GO:0007411;GO:0051437;GO:0051436;GO:0008543;GO:0000209;GO:0008540;GO:0002474;GO:0005838;GO:0070062;GO:0043488;GO:0043161;GO:0006521;GO:0016020;GO:0002479;GO:0005654;GO:0010467;GO:0043066;GO:0030234;GO:0034515;GO:0002223;GO:0090090;GO:…
PXDN	-0.219446	0.000230359	ENSG00000130508	7837	peroxidasin [Source:HGNC Symbol;Acc:HGNC:14966]""	GO:0005152;GO:0005201;GO:0070062;GO:0020037;GO:0005615;GO:0005578;GO:0031012;GO:0098869;GO:0030198;GO:0042744;GO:0005515;GO:0001960;GO:0006979;GO:0046872;GO:0006955;GO:0004601;GO:0055114;GO:0005783	extracellular space;cellular oxidant detoxification;immune response;hydrogen peroxide catabolic process;extracellular matrix organization;extracellular matrix;interleukin-1 receptor antagonist activity;negative regulation of cytokine-mediated signaling pathway;endoplasmic reticulum;oxidation-reduction process;metal ion binding;protein binding;heme binding;extracellular matrix structural constitue…
PTPRF	-0.272321	0.00023251	ENSG00000142949	5792	protein tyrosine phosphatase"	receptor type	F [Source:HGNC Symbol;Acc:HGNC:9670]"
SLC4A5	0.847496	0.000242069	ENSG00000188687	57835	solute carrier family 4 (sodium bicarbonate cotransporter)"	member 5 [Source:HGNC Symbol;Acc:HGNC:18168]"	GO:0015701;GO:0033326;GO:0006820;GO:0003014;GO:0060041;GO:0003073;GO:0016021;GO:0016020;GO:0035725;GO:0010468;GO:0002064;GO:0048311;GO:0016324;GO:0005215;GO:0006811;GO:0006810;GO:0098656;GO:0005886;GO:0055085;GO:0008510;GO:0005452;GO:0008509
PARP1	-0.311292	0.000242324	ENSG00000143799	142	poly(ADP-ribose) polymerase 1 [Source:HGNC Symbol;Acc:HGNC:270]""	GO:0032042;GO:0016020;GO:0030225;GO:0051287;GO:0051103;GO:0019899;GO:1903827;GO:0023019;GO:0042769;GO:0000784;GO:0070911;GO:0003677;GO:0032869;GO:0003950;GO:0043504;GO:0007005;GO:0044267;GO:0006302;GO:0000724;GO:0005634;GO:0005635;GO:0008270;GO:0033683;GO:0005739;GO:0005654;GO:0006471;GO:0010467;GO:0070412;GO:0006367;GO:0006366;GO:0042826;GO:0044822;GO:0042802;GO:0005730;GO:0006284;GO:0005667;GO:…	histone deacetylase binding;NAD+ ADP-ribosyltransferase activity;DNA binding;protein ADP-ribosylation;protein complex;identical protein binding;zinc ion binding;protein poly-ADP-ribosylation;mitochondrion;protein N-terminus binding;base-excision repair;negative regulation of transcription from RNA polymerase II promoter;transcription from RNA polymerase II promoter;protein autoprocessing;mitochon…
KATNAL1	-1.01894	0.000243383	ENSG00000102781	84056	katanin p60 subunit A-like 1 [Source:HGNC Symbol;Acc:HGNC:28361]""	GO:0005737;GO:0015630;GO:0005515;GO:0051013;GO:0008017;GO:0008568;GO:0007283;GO:0008152;GO:0005874;GO:0005524	microtubule cytoskeleton;microtubule;protein binding;microtubule severing;metabolic process;microtubule-severing ATPase activity;ATP binding;cytoplasm;spermatogenesis;microtubule binding
NFIB	-0.438094	0.000244236	ENSG00000147862	4781	nuclear factor I/B [Source:HGNC Symbol;Acc:HGNC:7785]""	GO:0030324;GO:0021740;GO:0003677;GO:0030900;GO:0001077;GO:0010001;GO:2000795;GO:1902894;GO:0061141;GO:2000791;GO:0044300;GO:0000122;GO:0005634;GO:0006260;GO:0006366;GO:0002062;GO:0060509;GO:0003690;GO:0000981;GO:0008285;GO:0060689;GO:0001106;GO:0043392;GO:0060486;GO:0060662;GO:0003700;GO:0005730;GO:0005622;GO:0021960;GO:0006355;GO:0045944;GO:0006351;GO:0030902;GO:0000978;GO:0071679;GO:0060510	intracellular;Clara cell differentiation;forebrain development;DNA binding;DNA replication;lung development;negative regulation of transcription from RNA polymerase II promoter;transcription from RNA polymerase II promoter;lung ciliated cell differentiation;anterior commissure morphogenesis;hindbrain development;negative regulation of cell proliferation;RNA polymerase II transcription factor acti…
ETS2	0.581512	0.000252104	ENSG00000157557	2114	v-ets avian erythroblastosis virus E26 oncogene homolog 2 [Source:HGNC Symbol;Acc:HGNC:3489]""	GO:0007498;GO:0030154;GO:0001501;GO:0090009;GO:0003677;GO:0001078;GO:0005737;GO:0043565;GO:0000122;GO:0005634;GO:0005654;GO:0006351;GO:0035259;GO:0045893;GO:0005886;GO:0001712;GO:0003700;GO:0006355;GO:0045944;GO:0000977;GO:0005515;GO:0000978	nucleoplasm;cytoplasm;mesoderm development;plasma membrane;transcription factor activity;protein binding;DNA binding;RNA polymerase II core promoter proximal region sequence-specific DNA binding;glucocorticoid receptor binding;skeletal system development;negative regulation of transcription from RNA polymerase II promoter;nucleus;transcriptional repressor activity;positive regulation of transcrip…
KLF4	0.831177	0.0002543	ENSG00000136826	9314	Kruppel-like factor 4 (gut) [Source:HGNC Symbol;Acc:HGNC:6348]""	GO:0014740;GO:2000342;GO:0034115;GO:0009913;GO:0030336;GO:0070373;GO:0035166;GO:0048679;GO:0001010;GO:0060761;GO:0045429;GO:0001077;GO:0000785;GO:0008270;GO:0003676;GO:0045444;GO:0045595;GO:0071300;GO:0005737;GO:0043565;GO:0050728;GO:0001190;GO:0005719;GO:0000122;GO:0005634;GO:1901653;GO:0051247;GO:0043433;GO:0005654;GO:0044798;GO:0032270;GO:0006366;GO:0000987;GO:0003690;GO:0046872;GO:0042826;GO:…	positive regulation of nitric oxide biosynthetic process;negative regulation of interleukin-8 biosynthetic process;epidermal cell differentiation;cellular response to organic cyclic compound;nucleoplasm;cytoplasm;negative regulation of transcription from RNA polymerase II promoter;cellular response to retinoic acid;zinc ion binding;regulation of transcription from RNA polymerase II promoter;respo…
DNA2	-0.670729	0.000262294	ENSG00000138346	1763	DNA replication helicase/nuclease 2 [Source:HGNC Symbol;Acc:HGNC:2939]""	GO:0017108;GO:0006260;GO:1902990;GO:0090305;GO:0000784;GO:0016887;GO:0003677;GO:0003678;GO:0043504;GO:0042645;GO:0000723;GO:0000722;GO:0006302;GO:0000724;GO:0000729;GO:0005654;GO:0033567;GO:0006264;GO:0043142;GO:0045740;GO:0043137;GO:0046872;GO:0005524;GO:0006284;GO:0000278;GO:0006281;GO:0032508;GO:0004386;GO:0016890;GO:0051539;GO:0000076;GO:0045003;GO:0004518;GO:0006271;GO:0032201;GO:0005760;GO:…	mitotic cell cycle;mitochondrial nucleoid;DNA replication checkpoint;nucleoplasm;positive regulation of DNA replication;DNA replication;base-excision repair;nuclease activity;helicase activity;telomere maintenance via semi-conservative replication;gamma DNA polymerase complex;4 iron;protein binding;DNA binding;double-strand break repair via homologous recombination;DNA helicase activity;DNA stran…
PSMD12	-0.390204	0.00026592	ENSG00000197170	5718	proteasome 26S subunit"	non-ATPase 12 [Source:HGNC Symbol;Acc:HGNC:9557]"	GO:0042981;GO:0000186;GO:0022624;GO:0090263;GO:0000165;GO:0038061;GO:0033209;GO:0000082;GO:0050852;GO:0006595;GO:0031595;GO:0034641;GO:0051439;GO:0044281;GO:0000502;GO:0007411;GO:0051437;GO:0051436;GO:0008543;GO:0000209;GO:0008541;GO:0005737;GO:0002474;GO:0005838;GO:0070062;GO:0043488;GO:0043161;GO:0006521;GO:0016020;GO:0002479;GO:0005654;GO:0010467;GO:0043066;GO:0002223;GO:0090090;GO:0008286;GO:…
SLC1A1	-0.392255	0.000274569	ENSG00000106688	6505	solute carrier family 1 (neuronal/epithelial high affinity glutamate transporter"	system Xag)	member 1 [Source:HGNC Symbol;Acc:HGNC:10939]"
ZC3H3	0.539353	0.0002761	ENSG00000282684	23144	zinc finger CCCH-type containing 3 [Source:HGNC Symbol;Acc:HGNC:28972]""	;GO:0016973;GO:0032927;GO:0031124;GO:0005634;GO:0005847;GO:0046332;GO:0003674;GO:0003677;GO:0010793;GO:0006378;GO:0046872;GO:0070412	;SMAD binding;molecular_function;mRNA cleavage and polyadenylation specificity factor complex;DNA binding;poly(A)+ mRNA export from nucleus;regulation of mRNA export from nucleus;R-SMAD binding;nucleus;metal ion binding;mRNA 3'-end processing;positive regulation of activin receptor signaling pathway;mRNA polyadenylation
DDAH1	-0.495817	0.000276216	ENSG00000153904	23576	dimethylarginine dimethylaminohydrolase 1 [Source:HGNC Symbol;Acc:HGNC:2715]""	GO:0050999;GO:0003073;GO:0046872;GO:0070062;GO:0006525;GO:0016787;GO:0016597;GO:0005829;GO:0000052;GO:0006527;GO:0005739;GO:0008152;GO:0003824;GO:0045429;GO:0044281;GO:0016403;GO:0045766;GO:0046209;GO:0007263	positive regulation of nitric oxide biosynthetic process;metabolic process;arginine metabolic process;regulation of nitric-oxide synthase activity;dimethylargininase activity;cytosol;nitric oxide metabolic process;positive regulation of angiogenesis;arginine catabolic process;citrulline metabolic process;amino acid binding;hydrolase activity;nitric oxide mediated signal transduction;small molecul…
EPHA2	-0.278026	0.000282298	ENSG00000142627	1969	EPH receptor A2 [Source:HGNC Symbol;Acc:HGNC:3386]""	GO:0048570;GO:0033598;GO:0045765;GO:0001501;GO:0051898;GO:0060326;GO:0007169;GO:0090004;GO:0007275;GO:0001649;GO:0005925;GO:0030182;GO:0016021;GO:0070848;GO:0036342;GO:0033628;GO:0004714;GO:0060444;GO:0004713;GO:0004672;GO:0016477;GO:0007411;GO:0005524;GO:0006468;GO:0070309;GO:0021915;GO:0005515;GO:0030216;GO:0031258;GO:0060035;GO:0031256;GO:0009986;GO:0030316;GO:0001525;GO:0043535;GO:0018108;GO:…	keratinocyte differentiation;axon guidance;post-anal tail morphogenesis;mammary gland epithelial cell proliferation;protein tyrosine kinase activity;skeletal system development;blood vessel development;axial mesoderm formation;activation of GTPase activity;viral process;cell surface;positive regulation of establishment of protein localization to plasma membrane;plasma membrane;ephrin receptor act…
CKAP5	0.287464	0.000284221	ENSG00000175216	9793	cytoskeleton associated protein 5 [Source:HGNC Symbol;Acc:HGNC:28959]""	GO:0043234;GO:0006996;GO:0050658;GO:0015630;GO:0000278;GO:0030951;GO:0000086;GO:0035371;GO:0005829;GO:0016020;GO:0000930;GO:0000922;GO:0007051;GO:0005488;GO:0005515;GO:0005813;GO:0007067;GO:0007264;GO:0051297;GO:0051301	establishment or maintenance of microtubule cytoskeleton polarity;mitotic cell cycle;protein complex;organelle organization;microtubule plus-end;microtubule cytoskeleton;cell division;protein binding;mitotic nuclear division;centrosome organization;binding;centrosome;cytosol;G2/M transition of mitotic cell cycle;membrane;spindle organization;small GTPase mediated signal transduction;spindle pole;…
FAT1	-0.301134	0.000288194	ENSG00000083857	2195	FAT atypical cadherin 1 [Source:HGNC Symbol;Acc:HGNC:3595]""	GO:0016337;GO:0005911;GO:0030175;GO:0007267;GO:0007163;GO:0005925;GO:0030054;GO:0009653;GO:0070062;GO:0005634;GO:0016020;GO:0005509;GO:0048471;GO:0016477;GO:0030027;GO:0005887;GO:0005886;GO:0007155;GO:0007156;GO:0007015;GO:0005515;GO:0016021	anatomical structure morphogenesis;cell-cell signaling;cell junction;plasma membrane;calcium ion binding;actin filament organization;cell migration;protein binding;focal adhesion;membrane;cell adhesion;cell-cell junction;integral component of plasma membrane;establishment or maintenance of cell polarity;single organismal cell-cell adhesion;perinuclear region of cytoplasm;lamellipodium;extracellul…
HSPA4	-0.32356	0.000292693	ENSG00000170606	3308	heat shock protein family A (Hsp70) member 4 [Source:HGNC Symbol;Acc:HGNC:5237]""	GO:0051131;GO:0006986;GO:0070062;GO:0045040;GO:0005829;GO:0005515;GO:0005524	response to unfolded protein;cytosol;protein binding;protein import into mitochondrial outer membrane;ATP binding;chaperone-mediated protein complex assembly;extracellular exosome
MSH2	-0.469551	0.00029472	ENSG00000095002	4436	mutS homolog 2 [Source:HGNC Symbol;Acc:HGNC:7325]""	GO:0008022;GO:0016020;GO:0032142;GO:0032143;GO:0045190;GO:0006298;GO:0019899;GO:0008584;GO:0043524;GO:0000784;GO:0016887;GO:0003677;GO:0000287;GO:0032357;GO:0010165;GO:0010224;GO:0030983;GO:0031573;GO:0006301;GO:0007281;GO:0005634;GO:0000403;GO:0007050;GO:0005524;GO:0005654;GO:0032139;GO:0032137;GO:0003690;GO:0045910;GO:0019237;GO:0003697;GO:0032405;GO:0042803;GO:0019724;GO:0005515;GO:0030183;GO:…	male gonad development;damaged DNA binding;magnesium ion binding;B cell mediated immunity;nucleoplasm;double-strand/single-strand DNA junction binding;double-stranded DNA binding;heteroduplex DNA loop binding;guanine/thymine mispair binding;cell cycle arrest;Y-form DNA binding;protein homodimerization activity;germ cell development;response to UV-B;MutSbeta complex;cellular response to DNA damage…
STT3B	-0.325401	0.000298329	ENSG00000163527	201595	STT3B"	subunit of the oligosaccharyltransferase complex (catalytic) [Source:HGNC Symbol;Acc:HGNC:30611]"	GO:0016020;GO:0006986;GO:0016021;GO:0005783;GO:0006486;GO:0043687;GO:0043686;GO:0008250;GO:0004576;GO:0030433;GO:0006516;GO:0004579;GO:0018279
ZNF296	1.17748	0.000300176	ENSG00000170684	162979	zinc finger protein 296 [Source:HGNC Symbol;Acc:HGNC:15981]""	GO:0003676;GO:0000122;GO:0005634;GO:0001076;GO:0005575;GO:0007283;GO:0003674;GO:0006351;GO:0005515;GO:0003677;GO:0046872	transcription factor activity;negative regulation of transcription from RNA polymerase II promoter;DNA binding;nucleic acid binding;transcription;molecular_function;cellular_component;nucleus;metal ion binding;protein binding;spermatogenesis
MELK	-0.586306	0.000300176	ENSG00000165304	9833	maternal embryonic leucine zipper kinase [Source:HGNC Symbol;Acc:HGNC:16870]""	GO:0000086;GO:0018108;GO:0035556;GO:0046777;GO:0005737;GO:0016020;GO:0043065;GO:0004674;GO:0004715;GO:0005509;GO:0061351;GO:0004672;GO:0005524;GO:0006468;GO:0008283;GO:0006915;GO:0008289;GO:0005938;GO:0005886;GO:0008631;GO:0005515;GO:0030097	intracellular signal transduction;hemopoiesis;cytoplasm;cell cortex;neural precursor cell proliferation;plasma membrane;calcium ion binding;cell proliferation;protein binding;positive regulation of apoptotic process;protein kinase activity;peptidyl-tyrosine phosphorylation;ATP binding;membrane;protein autophosphorylation;intrinsic apoptotic signaling pathway in response to oxidative stress;lipid …
RPA1	-0.39481	0.000301432	ENSG00000132383	6117	replication protein A1 [Source:HGNC Symbol;Acc:HGNC:10289]""	GO:0006297;GO:0003676;GO:0019985;GO:0034605;GO:0000082;GO:0006298;GO:0042769;GO:0000784;GO:0070911;GO:0003677;GO:0000278;GO:0000723;GO:0000722;GO:0016605;GO:0042276;GO:0000724;GO:0005634;GO:0006281;GO:0033683;GO:0005654;GO:0006260;GO:0006261;GO:0046872;GO:0003697;GO:0006284;GO:0006283;GO:0044267;GO:0043687;GO:0006289;GO:0016925;GO:0006302;GO:0006310;GO:1900034;GO:0006271;GO:0032201;GO:0036297;GO:…	mitotic cell cycle;damaged DNA binding;error-free translesion synthesis;nucleoplasm;DNA replication;DNA replication factor A complex;regulation of cellular response to heat;interstrand cross-link repair;nuclear chromosome;cellular response to heat;cellular protein metabolic process;telomere maintenance via semi-conservative replication;PML body;protein binding;DNA binding;double-strand break repa…
SPRTN	0.610285	0.000305788	ENSG00000010072	83932	SprT-like N-terminal domain [Source:HGNC Symbol;Acc:HGNC:25356]""	GO:0016607;GO:0005654;GO:0005515;GO:0006281;GO:0005634;GO:0019985;GO:0070987;GO:0006974;GO:0009411;GO:0031398;GO:0003677;GO:0070530;GO:0046872;GO:0005694;GO:0043130	error-free translesion synthesis;cellular response to DNA damage stimulus;positive regulation of protein ubiquitination;translesion synthesis;nuclear speck;DNA repair;nucleus;metal ion binding;protein binding;ubiquitin binding;DNA binding;nucleoplasm;response to UV;chromosome;K63-linked polyubiquitin binding
NR1D2	0.603984	0.000306506	ENSG00000174738	9975	nuclear receptor subfamily 1 group D member 2 [Source:HGNC Symbol;Acc:HGNC:7963]""	GO:2000505;GO:0008270;GO:0043401;GO:0003677;GO:2001014;GO:0004879;GO:0043565;GO:0030522;GO:0005634;GO:0050727;GO:0005654;GO:0048511;GO:0010467;GO:0006367;GO:0019216;GO:0055088;GO:0042752;GO:0045892;GO:0045893;GO:0001046;GO:0003700;GO:0003707;GO:0006355;GO:0006351;GO:0005515	nucleoplasm;regulation of energy homeostasis;zinc ion binding;rhythmic process;core promoter sequence-specific DNA binding;transcription factor activity;protein binding;DNA binding;regulation of inflammatory response;regulation of circadian rhythm;gene expression;RNA polymerase II transcription factor activity;transcription initiation from RNA polymerase II promoter;intracellular receptor signali…
MSN	-0.298365	0.00031011	ENSG00000147065	4478	moesin [Source:HGNC Symbol;Acc:HGNC:7373]""	GO:0045198;GO:0005200;GO:0006928;GO:0030175;GO:0050900;GO:0071944;GO:0005925;GO:0061028;GO:0005856;GO:0071803;GO:0045177;GO:0019898;GO:0031982;GO:2000401;GO:0043209;GO:0005615;GO:0005634;GO:0072562;GO:0003779;GO:0016324;GO:0003725;GO:1902115;GO:0022612;GO:0048471;GO:2000643;GO:0022614;GO:1903364;GO:0005737;GO:0031143;GO:0071394;GO:0016323;GO:0019901;GO:0008361;GO:0008360;GO:0007159;GO:0005886;GO:…	structural constituent of cytoskeleton;apical part of cell;pseudopodium;uropod;movement of cell or subcellular component;regulation of organelle assembly;positive regulation of protein localization to early endosome;regulation of cell size;actin binding;cytoskeleton;positive regulation of early endosome to late endosome transport;gland morphogenesis;extracellular space;microvillus;protein binding…
LRP5	-0.453489	0.000310294	ENSG00000162337	4041	LDL receptor related protein 5 [Source:HGNC Symbol;Acc:HGNC:6697]""	GO:0061304;GO:0045840;GO:0060603;GO:0035108;GO:0005783;GO:0090263;GO:0042074;GO:0060349;GO:0060348;GO:0008217;GO:0060042;GO:0060612;GO:0071901;GO:0042981;GO:0001702;GO:0042813;GO:0016021;GO:0001944;GO:0005739;GO:0045600;GO:0060444;GO:0048539;GO:0061299;GO:0045668;GO:0008284;GO:1902262;GO:0046850;GO:0042733;GO:0035426;GO:0060033;GO:0060070;GO:0045893;GO:0005886;GO:0035019;GO:0042632;GO:0044332;GO:…	positive regulation of mesenchymal cell proliferation;limb morphogenesis;anterior/posterior pattern specification;cell migration involved in gastrulation;Wnt-protein binding;positive regulation of sequence-specific DNA binding transcription factor activity;gastrulation with mouth forming second;positive regulation of osteoblast proliferation;mitochondrion;vasculature development;plasma membrane;b…
CD2AP	-0.36671	0.000312972	ENSG00000198087	23607	CD2-associated protein [Source:HGNC Symbol;Acc:HGNC:14258]""	GO:0008022;GO:0005200;GO:0016337;GO:0015629;GO:0017124;GO:0030139;GO:2000249;GO:0007165;GO:0007067;GO:0051301;GO:0005737;GO:0001726;GO:0070062;GO:0005730;GO:0043161;GO:0032403;GO:0048471;GO:0016477;GO:0006930;GO:0031941;GO:0005172;GO:0016050;GO:0006461;GO:0032911;GO:0031252;GO:0008013;GO:0005911;GO:0005886;GO:0048259;GO:0043234;GO:1900182;GO:0045296;GO:0005515	structural constituent of cytoskeleton;substrate-dependent cell migration;cytoplasm;protein complex binding;regulation of receptor-mediated endocytosis;protein complex assembly;regulation of actin cytoskeleton reorganization;plasma membrane;vesicle organization;cell migration;cell division;protein binding;beta-catenin binding;cell leading edge;endocytic vesicle;vascular endothelial growth factor …
ZNF383	1.08768	0.000312972	ENSG00000188283	163087	zinc finger protein 383 [Source:HGNC Symbol;Acc:HGNC:18609]""	GO:0005737;GO:0003700;GO:0005634;GO:0031965;GO:0005622;GO:0006355;GO:0006351;GO:0003676;GO:0003677;GO:0046872	transcription factor activity;DNA binding;nucleic acid binding;transcription;intracellular;regulation of transcription;nucleus;nuclear membrane;cytoplasm;metal ion binding
TMBIM1	-0.313646	0.000315124	ENSG00000135926	64114	transmembrane BAX inhibitor motif containing 1 [Source:HGNC Symbol;Acc:HGNC:23410]""	GO:1902042;GO:0005794;GO:0005123;GO:0048553;GO:0070062;GO:0016021;GO:1902045;GO:2000504;GO:0005765;GO:0090005;GO:0010008	positive regulation of blood vessel remodeling;negative regulation of Fas signaling pathway;Golgi apparatus;negative regulation of extrinsic apoptotic signaling pathway via death domain receptors;negative regulation of establishment of protein localization to plasma membrane;death receptor binding;endosome membrane;lysosomal membrane;negative regulation of metalloenzyme activity;integral componen…
FOSB	2.03539	0.000317989	ENSG00000125740	2354	FBJ murine osteosarcoma viral oncogene homolog B [Source:HGNC Symbol;Acc:HGNC:3797]""	GO:0001077;GO:0051412;GO:0003677;GO:0043565;GO:0000122;GO:0005634;GO:0009612;GO:0006366;GO:0003690;GO:0000982;GO:0008134;GO:0071277;GO:0032870;GO:0051591;GO:0043278;GO:0003700;GO:0007565;GO:0042493;GO:0006355;GO:0006357;GO:0045944;GO:0032570;GO:0000978	cellular response to hormone stimulus;double-stranded DNA binding;transcription from RNA polymerase II promoter;response to progesterone;regulation of transcription from RNA polymerase II promoter;response to morphine;response to corticosterone;transcription factor activity;DNA binding;RNA polymerase II core promoter proximal region sequence-specific DNA binding;negative regulation of transcripti…
NUP188	-0.367204	0.000320713	ENSG00000095319	23511	nucleoporin 188kDa [Source:HGNC Symbol;Acc:HGNC:17859]""	GO:0016020;GO:0019221;GO:0034605;GO:0019083;GO:0019048;GO:0010827;GO:0005488;GO:0051028;GO:0044267;GO:0008645;GO:0005635;GO:0044611;GO:0015758;GO:0010467;GO:0019058;GO:0006405;GO:0019054;GO:0017056;GO:0008033;GO:0000278;GO:0043687;GO:0006606;GO:0031047;GO:0007077;GO:0016925;GO:0055085;GO:0005975;GO:1900034;GO:0016032;GO:0044281	mitotic cell cycle;RNA export from nucleus;regulation of glucose transport;carbohydrate metabolic process;binding;regulation of cellular response to heat;protein import into nucleus;cellular response to heat;mitotic nuclear envelope disassembly;glucose transport;viral transcription;small molecule metabolic process;mRNA transport;protein sumoylation;hexose transport;gene silencing by RNA;membrane;…
RSRC2	0.512783	0.000324346	ENSG00000111011	65117	arginine/serine-rich coiled-coil 2 [Source:HGNC Symbol;Acc:HGNC:30559]""	GO:0044822;GO:0005515	poly(A) RNA binding;protein binding
PTK7	-0.372872	0.000325751	ENSG00000112655	5754	protein tyrosine kinase 7 (inactive) [Source:HGNC Symbol;Acc:HGNC:9618]""	GO:0045198;GO:0005887;GO:0060026;GO:0003281;GO:0018108;GO:0060484;GO:0007165;GO:0060976;GO:0005925;GO:0090103;GO:0031532;GO:0016021;GO:0016020;GO:0004713;GO:0004672;GO:0001843;GO:0016477;GO:0005524;GO:0006468;GO:0042060;GO:0060070;GO:0010976;GO:0005911;GO:0005886;GO:0007155;GO:0001736;GO:0007507;GO:0090179;GO:0071300;GO:0003401;GO:0005515	neural tube closure;cellular response to retinoic acid;protein tyrosine kinase activity;plasma membrane;lung-associated mesenchyme development;cell migration;positive regulation of neuron projection development;protein binding;protein kinase activity;peptidyl-tyrosine phosphorylation;focal adhesion;ATP binding;membrane;cell adhesion;planar cell polarity pathway involved in neural tube closure;hea…
CCDC113	0.7814	0.000332735	ENSG00000103021	29070	coiled-coil domain containing 113 [Source:HGNC Symbol;Acc:HGNC:25002]""	GO:0043234;GO:0005737;GO:0034451;GO:0005654;GO:0042384;GO:0005515	protein complex;nucleoplasm;protein binding;centriolar satellite;cytoplasm;cilium assembly
NFE2L1	0.283197	0.000334563	ENSG00000082641	4779	nuclear factor"	erythroid 2 like 1 [Source:HGNC Symbol;Acc:HGNC:7781]"	GO:0005789;GO:0003677;GO:0009653;GO:0001205;GO:0005737;GO:0043565;GO:0001190;GO:0006783;GO:0016021;GO:0003712;GO:0006366;GO:0000976;GO:0000980;GO:0030218;GO:0045893;GO:0006954;GO:0034599;GO:0003700;GO:0006355;GO:0006357;GO:0045944;GO:0005515;GO:0005634
FAM129A	0.369042	0.000342372	ENSG00000135842	116496	family with sequence similarity 129 member A [Source:HGNC Symbol;Acc:HGNC:16784]""	GO:0005737;GO:0070062;GO:0016020;GO:0003674;GO:0005515;GO:0005886;GO:0001933;GO:0045727;GO:0001934;GO:0034976	negative regulation of protein phosphorylation;protein binding;molecular_function;positive regulation of protein phosphorylation;cytoplasm;membrane;positive regulation of translation;response to endoplasmic reticulum stress;plasma membrane;extracellular exosome
GTPBP2	0.404729	0.000345311	ENSG00000172432	54676	GTP binding protein 2 [Source:HGNC Symbol;Acc:HGNC:4670]""	GO:0043231;GO:0003924;GO:0005622;GO:0008152;GO:0008150;GO:0005515;GO:0003746;GO:0006414;GO:0005525	translational elongation;protein binding;intracellular;GTPase activity;metabolic process;GTP binding;biological_process;intracellular membrane-bounded organelle;translation elongation factor activity
AIDA	-0.360177	0.000348889	ENSG00000186063	64853	axin interactor"	dorsalization associated [Source:HGNC Symbol;Acc:HGNC:25761]"	GO:0005737;GO:0009953;GO:0005515;GO:0043496;GO:0005575;GO:0019904;GO:0043508;GO:0046329
DZIP3	0.953272	0.000349672	ENSG00000198919	9666	DAZ interacting zinc finger protein 3 [Source:HGNC Symbol;Acc:HGNC:30938]""	GO:0005737;GO:0043161;GO:0044822;GO:0008270;GO:0016874;GO:0019902;GO:0042787;GO:0004842;GO:0005515;GO:0031593;GO:0061630;GO:0000209;GO:0003723	phosphatase binding;ubiquitin protein ligase activity;ubiquitin-protein transferase activity;protein binding;polyubiquitin binding;zinc ion binding;cytoplasm;poly(A) RNA binding;ligase activity;protein ubiquitination involved in ubiquitin-dependent protein catabolic process;RNA binding;proteasome-mediated ubiquitin-dependent protein catabolic process;protein polyubiquitination
WTAP	0.428326	0.000352194	ENSG00000146457	9589	Wilms tumor 1 associated protein [Source:HGNC Symbol;Acc:HGNC:16846]""	GO:0016607;GO:0036396;GO:0000381;GO:0080009;GO:0005634;GO:0031965;GO:0005654;GO:0010467;GO:0005515;GO:0048024;GO:0008380;GO:0007049;GO:0006397	nucleoplasm;protein binding;RNA splicing;mRNA processing;nuclear speck;MIS complex;cell cycle;nuclear membrane;regulation of alternative mRNA splicing;nucleus;regulation of mRNA splicing;gene expression;mRNA methylation
NEIL3	0.961102	0.000358988	ENSG00000109674	55247	nei-like DNA glycosylase 3 [Source:HGNC Symbol;Acc:HGNC:24573]""	GO:0005654;GO:0006284;GO:0000405;GO:0005634;GO:0006281;GO:0016799;GO:0019104;GO:0006289;GO:0003906;GO:0003697;GO:0003676;GO:0003677;GO:0003690;GO:0003684;GO:0008270	nucleic acid binding;damaged DNA binding;bubble DNA binding;DNA repair;DNA N-glycosylase activity;DNA-(apurinic or apyrimidinic site) lyase activity;DNA binding;single-stranded DNA binding;hydrolase activity;base-excision repair;nucleus;double-stranded DNA binding;nucleotide-excision repair;nucleoplasm;zinc ion binding
FZD5	-0.533616	0.000368508	ENSG00000163251	7855	frizzled class receptor 5 [Source:HGNC Symbol;Acc:HGNC:4043]""	GO:0060718;GO:0007166;GO:0008285;GO:0090263;GO:0001944;GO:0031077;GO:0048469;GO:0060716;GO:0060061;GO:0000578;GO:0043507;GO:0002726;GO:0005923;GO:0004930;GO:0001525;GO:0033077;GO:0016021;GO:0016020;GO:0030669;GO:1901382;GO:0071219;GO:0032729;GO:0048471;GO:0007186;GO:0031901;GO:0005794;GO:0030182;GO:0009986;GO:0048596;GO:0031076;GO:0019901;GO:0060070;GO:1903955;GO:0005886;GO:0044332;GO:0060561;GO:…	positive regulation of transcription from RNA polymerase II promoter;positive regulation of interferon-gamma production;positive regulation of JUN kinase activity;Golgi apparatus;transmembrane signaling receptor activity;regulation of mitophagy;branching involved in labyrinthine layer morphogenesis;vasculature development;cellular response to molecule of bacterial origin;Wnt-protein binding;G-pro…
ACTN4	-0.250589	0.000385312	ENSG00000130402	81	actinin"	alpha 4 [Source:HGNC Symbol;Acc:HGNC:166]"	GO:0032417;GO:0015629;GO:0007596;GO:0035357;GO:1901224;GO:0044325;GO:0005925;GO:0042981;GO:0030050;GO:0030018;GO:0001882;GO:0005737;GO:0001725;GO:0001666;GO:0070062;GO:0031093;GO:0002576;GO:1900025;GO:0048384;GO:0003779;GO:0005509;GO:0043005;GO:0032403;GO:0048471;GO:0042803;GO:0005178;GO:0030335;GO:0030529;GO:0005903;GO:0031143;GO:0051017;GO:0044822;GO:0035257;GO:1903506;GO:0030374;GO:0015031;GO:…
MAP3K1	-0.472236	0.000385312	ENSG00000095015	4214	mitogen-activated protein kinase kinase kinase 1"	E3 ubiquitin protein ligase [Source:HGNC Symbol;Acc:HGNC:6848]"	GO:0034134;GO:0071260;GO:0032147;GO:0038123;GO:0005488;GO:0038124;GO:0042981;GO:0023014;GO:0005737;GO:0007346;GO:0031098;GO:0004674;GO:0004672;GO:0002224;GO:0005524;GO:0006468;GO:0045087;GO:0019901;GO:0034146;GO:0034166;GO:0034142;GO:0002755;GO:0038095;GO:0005829;GO:0005515;GO:0034162;GO:0004709;GO:0008270
PPCS	0.510569	0.000388656	ENSG00000127125	79717	phosphopantothenoylcysteine synthetase [Source:HGNC Symbol;Acc:HGNC:25686]""	GO:0006767;GO:0006766;GO:0070062;GO:0015937;GO:0015939;GO:0005829;GO:0009108;GO:0044281;GO:0004632	coenzyme biosynthetic process;cytosol;vitamin metabolic process;small molecule metabolic process;coenzyme A biosynthetic process;phosphopantothenate--cysteine ligase activity;pantothenate metabolic process;water-soluble vitamin metabolic process;extracellular exosome
TTC4	0.578914	0.000388688	ENSG00000243725	7268	tetratricopeptide repeat domain 4 [Source:HGNC Symbol;Acc:HGNC:12394]""	GO:0005515	protein binding
SLC22A23	-0.564111	0.00039134	ENSG00000137266	63027	solute carrier family 22 member 23 [Source:HGNC Symbol;Acc:HGNC:21106]""	GO:0005887;GO:0008514;GO:0005215;GO:0016021;GO:0015711;GO:0022857;GO:0005515;GO:0055085	transporter activity;integral component of plasma membrane;protein binding;organic anion transport;organic anion transmembrane transporter activity;integral component of membrane;transmembrane transporter activity;transmembrane transport
VCP	-0.224111	0.00039134	ENSG00000165280	7415	valosin containing protein [Source:HGNC Symbol;Acc:HGNC:12666]""	GO:1903007;GO:1903006;GO:0044389;GO:0005783;GO:0006919;GO:0034605;GO:0036503;GO:2001171;GO:1990730;GO:0034214;GO:0044822;GO:0016887;GO:0031593;GO:1903862;GO:1903715;GO:0032436;GO:0005737;GO:0006888;GO:0070062;GO:0016567;GO:0006302;GO:0043161;GO:0005634;GO:1990381;GO:0051260;GO:0030970;GO:0005654;GO:0042981;GO:0043209;GO:0032403;GO:0048471;GO:0018279;GO:0005524;GO:0016787;GO:0042288;GO:0006281;GO:…	endoplasmic reticulum membrane;positive regulation of oxidative phosphorylation;error-free translesion synthesis;protein hexamerization;positive regulation of protein complex assembly;MHC class I protein binding;protein complex binding;Derlin-1 retrotranslocation complex;cytoplasm;polyubiquitin binding;identical protein binding;ubiquitin-specific protease binding;positive regulation of proteasoma…
ZNF551	0.964054	0.000394071	ENSG00000204519	90233	zinc finger protein 551 [Source:HGNC Symbol;Acc:HGNC:25108]""	GO:0003700;GO:0005634;GO:0005622;GO:0006355;GO:0000977;GO:0003676;GO:0046872;GO:0006351	nucleic acid binding;transcription factor activity;transcription;intracellular;regulation of transcription;nucleus;metal ion binding;RNA polymerase II regulatory region sequence-specific DNA binding
DAPP1	0.567265	0.000398115	ENSG00000070190	27071	dual adaptor of phosphotyrosine and 3-phosphoinositides [Source:HGNC Symbol;Acc:HGNC:16500]""	GO:0006470;GO:0005829;GO:0005543;GO:0005547;GO:0043325;GO:0007165;GO:0005515;GO:0005886	cytosol;protein binding;signal transduction;phosphatidylinositol-3;phospholipid binding;protein dephosphorylation;plasma membrane
NOP9	-0.419503	0.000410353	ENSG00000196943	161424	NOP9 nucleolar protein [Source:HGNC Symbol;Acc:HGNC:19826]""	GO:0005575;GO:0044822;GO:0008150;GO:0005488;GO:0003723	RNA binding;cellular_component;poly(A) RNA binding;binding;biological_process
MIEF1	0.366557	0.000422137	ENSG00000100335	54471	mitochondrial elongation factor 1 [Source:HGNC Symbol;Acc:HGNC:25979]""	GO:0005741;GO:0005515;GO:0000266;GO:0016021;GO:0090141;GO:0005739;GO:0090314;GO:0019003;GO:0043531;GO:0042802	mitochondrial fission;ADP binding;GDP binding;protein binding;identical protein binding;positive regulation of protein targeting to membrane;mitochondrion;mitochondrial outer membrane;integral component of membrane;positive regulation of mitochondrial fission
MRTO4	0.476046	0.000425676	ENSG00000053372	51154	MRT4 homolog"	ribosome maturation factor [Source:HGNC Symbol;Acc:HGNC:18477]"	GO:0005737;GO:0005730;GO:0044822;GO:0031965;GO:0042254;GO:0005622;GO:0005654;GO:0005515;GO:0005634
ASH2L	0.427529	0.000425676	ENSG00000129691	9070	ash2 (absent"	small	or homeotic)-like (Drosophila) [Source:HGNC Symbol;Acc:HGNC:744]"
CXCL5	0.800396	0.000425676	ENSG00000163735	6374	chemokine (C-X-C motif) ligand 5 [Source:HGNC Symbol;Acc:HGNC:10642]""	GO:0008284;GO:0070098;GO:0006935;GO:0008009;GO:0005615;GO:0006955;GO:0007267;GO:0005576;GO:0002690;GO:0006954;GO:0060326;GO:0045236;GO:0032496;GO:0007186;GO:0007165	extracellular space;response to lipopolysaccharide;CXCR chemokine receptor binding;extracellular region;inflammatory response;cell chemotaxis;positive regulation of leukocyte chemotaxis;signal transduction;chemokine activity;chemotaxis;cell-cell signaling;G-protein coupled receptor signaling pathway;positive regulation of cell proliferation;immune response;chemokine-mediated signaling pathway
PAX8	-0.262361	0.000426112	ENSG00000125618	7849	paired box 8 [Source:HGNC Symbol;Acc:HGNC:8622]""	GO:2000611;GO:2000612;GO:0030154;GO:0072050;GO:0001077;GO:0045893;GO:0072284;GO:0003677;GO:0072289;GO:0009653;GO:0042981;GO:0072073;GO:0007417;GO:0071371;GO:0072221;GO:0005634;GO:0001823;GO:0001822;GO:0072207;GO:0005654;GO:0071599;GO:2000594;GO:0006366;GO:0045944;GO:0004996;GO:0030878;GO:0043565;GO:0090190;GO:0072278;GO:0072164;GO:0001655;GO:0001656;GO:0072307;GO:0001658;GO:0006790;GO:0044212;GO:…	RNA polymerase II core promoter sequence-specific DNA binding;nucleoplasm;RNA polymerase II core promoter proximal region sequence-specific DNA binding;anatomical structure morphogenesis;metanephric epithelium development;mesonephros development;mesonephric tubule development;S-shaped body morphogenesis;regulation of thyroid-stimulating hormone secretion;central nervous system development;DNA bin…
CDCA8	0.397828	0.000427054	ENSG00000134690	55143	cell division cycle associated 8 [Source:HGNC Symbol;Acc:HGNC:14629]""	GO:0043234;GO:0045171;GO:0000278;GO:0005730;GO:0032133;GO:0005829;GO:0030496;GO:0005634;GO:0010369;GO:0007080;GO:0005515;GO:0007264;GO:0051233;GO:0000775;GO:0051301;GO:0051276	mitotic cell cycle;spindle midzone;nucleolus;chromosome organization;cell division;protein binding;chromocenter;chromosome passenger complex;protein complex;intercellular bridge;cytosol;nucleus;small GTPase mediated signal transduction;mitotic metaphase plate congression;midbody;chromosome
RANBP9	-0.460809	0.000439277	ENSG00000010017	10048	RAN binding protein 9 [Source:HGNC Symbol;Acc:HGNC:13727]""	GO:0007020;GO:0005829;GO:0006461;GO:0008536;GO:0019899;GO:0005515;GO:0007411;GO:0005634;GO:0070373;GO:0005875	enzyme binding;cytosol;protein binding;axon guidance;protein complex assembly;negative regulation of ERK1 and ERK2 cascade;Ran GTPase binding;microtubule nucleation;nucleus;microtubule associated complex
BORA	0.713186	0.000462488	ENSG00000136122	79866	bora"	aurora kinase A activator [Source:HGNC Symbol;Acc:HGNC:24724]"	GO:0072687;GO:0000278;GO:0000086;GO:0005829;GO:0060236;GO:0019901;GO:0005515;GO:0007067;GO:0007088;GO:0051301;GO:0032880
TMEM138	0.719379	0.000462488	ENSG00000149483	51524	transmembrane protein 138 [Source:HGNC Symbol;Acc:HGNC:26944]""	GO:0016021;GO:0005929;GO:0042384;GO:0005774	cilium assembly;integral component of membrane;cilium;vacuolar membrane
KIAA0100	-0.303453	0.000463652	ENSG00000007202	9703	KIAA0100 [Source:HGNC Symbol;Acc:HGNC:28960]""	GO:0005576;GO:0005515	extracellular region;protein binding
ITGB5	-0.456699	0.00046583	ENSG00000082781	3693	integrin subunit beta 5 [Source:HGNC Symbol;Acc:HGNC:6160]""	GO:0046718;GO:0007160;GO:0042590;GO:0004872;GO:0005925;GO:0002474;GO:0070062;GO:0002479;GO:0030198;GO:0043149;GO:0006936;GO:0009986;GO:0008305;GO:0045335;GO:0005886;GO:0007155;GO:0090136;GO:0035987;GO:0007179;GO:0043235;GO:0007229;GO:0001618;GO:0034684;GO:0005515	epithelial cell-cell adhesion;antigen processing and presentation of peptide antigen via MHC class I;integrin complex;cell surface;receptor activity;transforming growth factor beta receptor signaling pathway;antigen processing and presentation of exogenous peptide antigen via MHC class I;plasma membrane;protein binding;receptor complex;integrin-mediated signaling pathway;focal adhesion;cell adhes…
PRKD3	-0.304229	0.000468994	ENSG00000115825	23683	protein kinase D3 [Source:HGNC Symbol;Acc:HGNC:9408]""	GO:0005737;GO:0006468;GO:0016301;GO:0016020;GO:0007205;GO:0005622;GO:0005654;GO:0005515;GO:0004672;GO:0035556;GO:0046872;GO:0004697;GO:0005524	protein kinase activity;intracellular signal transduction;protein kinase C activity;nucleoplasm;protein binding;protein kinase C-activating G-protein coupled receptor signaling pathway;cytoplasm;kinase activity;metal ion binding;membrane;intracellular;protein phosphorylation;ATP binding
TMEM97	-0.52593	0.000480502	ENSG00000109084	27346	transmembrane protein 97 [Source:HGNC Symbol;Acc:HGNC:28106]""	GO:0005791;GO:0016021;GO:0031965;GO:0005764;GO:0001558;GO:0005515;GO:0005886;GO:0042632	rough endoplasmic reticulum;lysosome;protein binding;cholesterol homeostasis;regulation of cell growth;integral component of membrane;plasma membrane;nuclear membrane
TFDP1	-0.372855	0.000486817	ENSG00000198176	7027	transcription factor Dp-1 [Source:HGNC Symbol;Acc:HGNC:11749]""	GO:0000082;GO:0097193;GO:0003677;GO:0007049;GO:0007219;GO:0005634;GO:0003713;GO:0005654;GO:0010467;GO:0006357;GO:0006367;GO:0000981;GO:0006351;GO:0070345;GO:0000278;GO:0008283;GO:0008134;GO:0006915;GO:1903506;GO:0012501;GO:0019904;GO:0007179;GO:0003700;GO:0006355;GO:1900740;GO:0045944;GO:0005515;GO:0005667	mitotic cell cycle;negative regulation of fat cell proliferation;positive regulation of protein insertion into mitochondrial membrane involved in apoptotic signaling pathway;nucleoplasm;transcription coactivator activity;regulation of transcription from RNA polymerase II promoter;transforming growth factor beta receptor signaling pathway;transcription factor activity;cell proliferation;protein do…
FOXK1	-0.379422	0.000489628	ENSG00000164916	221937	forkhead box K1 [Source:HGNC Symbol;Acc:HGNC:23480]""	GO:0043565;GO:0007517;GO:0000977;GO:0030308;GO:0003700;GO:0005634;GO:0030154;GO:0006355;GO:0006357;GO:0045892;GO:0006351;GO:0005515;GO:0003677;GO:0009653;GO:0000981;GO:0045893	transcription factor activity;positive regulation of transcription;RNA polymerase II transcription factor activity;protein binding;negative regulation of cell growth;DNA binding;regulation of transcription;muscle organ development;negative regulation of transcription;cell differentiation;nucleus;sequence-specific DNA binding;transcription;regulation of transcription from RNA polymerase II promote…
MBOAT2	-0.44765	0.000493717	ENSG00000143797	129642	membrane bound O-acyltransferase domain containing 2 [Source:HGNC Symbol;Acc:HGNC:25193]""	GO:0006644;GO:0036151;GO:0036152;GO:0016021;GO:0005789;GO:0003841;GO:0044281;GO:0046474	endoplasmic reticulum membrane;small molecule metabolic process;1-acylglycerol-3-phosphate O-acyltransferase activity;glycerophospholipid biosynthetic process;phosphatidylcholine acyl-chain remodeling;phospholipid metabolic process;integral component of membrane;phosphatidylethanolamine acyl-chain remodeling
LARS	0.383104	0.000500104	ENSG00000133706	51520	leucyl-tRNA synthetase [Source:HGNC Symbol;Acc:HGNC:6512]""	GO:0005737;GO:0006450;GO:0005515;GO:0004823;GO:0005829;GO:0006429;GO:0010467;GO:0004812;GO:0002161;GO:0006418;GO:0000166;GO:0005634;GO:0005524	tRNA aminoacylation for protein translation;nucleotide binding;aminoacyl-tRNA editing activity;cytosol;protein binding;leucyl-tRNA aminoacylation;nucleus;ATP binding;cytoplasm;aminoacyl-tRNA ligase activity;leucine-tRNA ligase activity;gene expression;regulation of translational fidelity
FAM132B	0.729811	0.000501258	ENSG00000178752	151176	family with sequence similarity 132 member B [Source:HGNC Symbol;Acc:HGNC:26727]""	GO:0005179;GO:0006879;GO:0005615;GO:0019217;GO:0005623;GO:0005576;GO:0005515;GO:2000193;GO:0042803	extracellular space;hormone activity;protein homodimerization activity;extracellular region;protein binding;regulation of fatty acid metabolic process;cellular iron ion homeostasis;cell;positive regulation of fatty acid transport
PCDH1	-0.433248	0.000509811	ENSG00000156453	5097	protocadherin 1 [Source:HGNC Symbol;Acc:HGNC:8655]""	GO:0005911;GO:0007399;GO:0016021;GO:0016020;GO:0005515;GO:0007155;GO:0005509;GO:0005887;GO:0005886;GO:0007267;GO:0007156	calcium ion binding;cell-cell junction;integral component of plasma membrane;homophilic cell adhesion via plasma membrane adhesion molecules;cell-cell signaling;membrane;cell adhesion;protein binding;nervous system development;integral component of membrane;plasma membrane
EPHB4	-0.48233	0.000515413	ENSG00000196411	2050	EPH receptor B4 [Source:HGNC Symbol;Acc:HGNC:3395]""	GO:0018108;GO:0007169;GO:0007411;GO:0001525;GO:0046777;GO:0070062;GO:0016021;GO:0004714;GO:0004713;GO:0004672;GO:0005524;GO:0006468;GO:0003007;GO:0005887;GO:0005886;GO:0007155;GO:0048013;GO:0005829;GO:0005003;GO:0005576;GO:0002042;GO:0005515	cytosol;protein tyrosine kinase activity;plasma membrane;ephrin receptor activity;extracellular region;protein binding;axon guidance;protein kinase activity;peptidyl-tyrosine phosphorylation;ATP binding;cell adhesion;protein autophosphorylation;ephrin receptor signaling pathway;transmembrane receptor protein tyrosine kinase activity;integral component of plasma membrane;transmembrane receptor pro…
KIAA1191	0.371454	0.000529406	ENSG00000122203	57179	KIAA1191 [Source:HGNC Symbol;Acc:HGNC:29209]""	GO:0005737;GO:0005575;GO:0003674;GO:0005515;GO:0008150;GO:0055114;GO:0016491	protein binding;molecular_function;cellular_component;oxidoreductase activity;cytoplasm;oxidation-reduction process;biological_process
PCBP1	0.26791	0.000531553	ENSG00000169564	5093	poly(rC) binding protein 1 [Source:HGNC Symbol;Acc:HGNC:8647]""	GO:0043231;GO:0005737;GO:0070062;GO:0044822;GO:0016020;GO:0000398;GO:0030529;GO:0005654;GO:0010467;GO:0003697;GO:0005515;GO:0003723;GO:0008380;GO:0003676;GO:0003729	nucleic acid binding;cytoplasm;single-stranded DNA binding;nucleoplasm;protein binding;RNA splicing;RNA binding;intracellular ribonucleoprotein complex;poly(A) RNA binding;membrane;intracellular membrane-bounded organelle;mRNA binding;gene expression;mRNA splicing;extracellular exosome
HSP90AA1	-0.218829	0.000531965	ENSG00000080824	3320	heat shock protein 90kDa alpha family class A member 1 [Source:HGNC Symbol;Acc:HGNC:5253]""	GO:0002134;GO:0006457;GO:0061684;GO:0000086;GO:0034605;GO:0010659;GO:0031012;GO:0051022;GO:0009409;GO:0045429;GO:0043025;GO:0046677;GO:0044281;GO:0016887;GO:0009408;GO:0007411;GO:0044325;GO:0046209;GO:0005737;GO:0033160;GO:0043202;GO:0070062;GO:0071682;GO:0043209;GO:0030911;GO:0016020;GO:0051082;GO:0000166;GO:0005654;GO:0043234;GO:0032564;GO:0043005;GO:0031526;GO:0031396;GO:0017098;GO:0048471;GO:…	positive regulation of nitric oxide biosynthetic process;GTPase binding;regulation of protein ubiquitination;protein homodimerization activity;mitotic cell cycle;cytosol;cytoplasm;regulation of catalytic activity;apical plasma membrane;UTP binding;protein import into mitochondrial outer membrane;identical protein binding;response to estrogen;regulation of cellular response to heat;sulfonylurea re…
ZNF829	0.961432	0.000532299	ENSG00000185869	374899	zinc finger protein 829 [Source:HGNC Symbol;Acc:HGNC:34032]""	GO:0003700;GO:0005634;GO:0005622;GO:0006355;GO:0006351;GO:0003676;GO:0003677;GO:0046872	transcription factor activity;DNA binding;nucleic acid binding;transcription;intracellular;regulation of transcription;nucleus;metal ion binding
ZNHIT6	0.446614	0.000533858	ENSG00000117174	54680	zinc finger"	HIT-type containing 6 [Source:HGNC Symbol;Acc:HGNC:26089]"	GO:0051259;GO:0001094;GO:0046872;GO:0070062;GO:0051117;GO:0042254;GO:0019899;GO:0070761;GO:0005515;GO:0048254;GO:0000492;GO:0042802
KIF24	0.613615	0.000538248	ENSG00000186638	347240	kinesin family member 24 [Source:HGNC Symbol;Acc:HGNC:19916]""	GO:0043234;GO:0006996;GO:0042384;GO:0016887;GO:0005829;GO:0007018;GO:0007019;GO:0005814;GO:0008152;GO:0005524;GO:0005515;GO:0005871;GO:0005874;GO:0008017;GO:0003777	kinesin complex;metabolic process;protein complex;organelle organization;cytosol;protein binding;microtubule-based movement;centriole;microtubule;microtubule motor activity;ATP binding;microtubule depolymerization;cilium assembly;ATPase activity;microtubule binding
UPF3B	0.669795	0.000538391	ENSG00000125351	65109	UPF3 regulator of nonsense transcripts homolog B (yeast) [Source:HGNC Symbol;Acc:HGNC:20439]""	GO:0005737;GO:0035145;GO:0000184;GO:0005829;GO:0005730;GO:0000166;GO:0031124;GO:0044822;GO:0005634;GO:0000398;GO:0005815;GO:0005654;GO:0010467;GO:0005515;GO:0006366;GO:0006369;GO:0005487;GO:0045727;GO:0008380;GO:0006406;GO:0003729	termination of RNA polymerase II transcription;nucleolus;cytoplasm;nucleocytoplasmic transporter activity;cytosol;exon-exon junction complex;RNA splicing;nuclear-transcribed mRNA catabolic process;microtubule organizing center;nucleotide binding;poly(A) RNA binding;protein binding;nucleus;transcription from RNA polymerase II promoter;mRNA 3'-end processing;positive regulation of translation;nucle…
ZNF589	1.02898	0.000539844	ENSG00000164048	51385	zinc finger protein 589 [Source:HGNC Symbol;Acc:HGNC:16747]""	GO:0005634;GO:0005622;GO:0006355;GO:0003676;GO:0003677;GO:0046872	nucleic acid binding;DNA binding;intracellular;regulation of transcription;nucleus;metal ion binding
WNT7A	-0.380141	0.000542001	ENSG00000154764	7476	wingless-type MMTV integration site family member 7A [Source:HGNC Symbol;Acc:HGNC:12786]""	GO:0008284;GO:0008105;GO:0005125;GO:0030010;GO:0030326;GO:0090263;GO:0060173;GO:0031133;GO:0005788;GO:0060021;GO:0048103;GO:0043627;GO:0001502;GO:0050808;GO:0010628;GO:0000578;GO:0060065;GO:0060070;GO:0001525;GO:0007275;GO:0014834;GO:0032355;GO:0030666;GO:0048864;GO:0070062;GO:0021846;GO:0005615;GO:0050768;GO:0043066;GO:0035567;GO:0002062;GO:0060997;GO:0042127;GO:2000463;GO:0014719;GO:0005796;GO:…	palate development;positive regulation of JNK cascade;cartilage development;dendritic spine morphogenesis;cytokine activity;regulation of axonogenesis;uterus development;Golgi lumen;wound healing;lens fiber cell development;uterus morphogenesis;cell surface;cartilage condensation;oviduct development;Wnt signaling pathway involved in wound healing;plasma membrane;sex differentiation;extracellular …
GLG1	-0.248595	0.000550241	ENSG00000090863	2734	golgi glycoprotein 1 [Source:HGNC Symbol;Acc:HGNC:4316]""	GO:0005794;GO:0016020;GO:0070062;GO:0016021;GO:0007596;GO:0017134;GO:0000139;GO:0032330;GO:0050900;GO:0060349;GO:0005886;GO:0005102;GO:0010955;GO:0005578;GO:0030512	negative regulation of transforming growth factor beta receptor signaling pathway;bone morphogenesis;Golgi apparatus;receptor binding;negative regulation of protein processing;leukocyte migration;Golgi membrane;regulation of chondrocyte differentiation;fibroblast growth factor binding;membrane;blood coagulation;proteinaceous extracellular matrix;integral component of membrane;plasma membrane;extr…
SLC39A14	0.442155	0.000557773	ENSG00000104635	23516	solute carrier family 39 (zinc transporter)"	member 14 [Source:HGNC Symbol;Acc:HGNC:20858]"	GO:1903874;GO:0005794;GO:0005783;GO:0030027;GO:0016021;GO:0016020;GO:0006882;GO:0055085;GO:0015093;GO:0030001;GO:0071577;GO:0005887;GO:0005385;GO:0005886;GO:0006826;GO:0071578;GO:0006829;GO:0015684;GO:0046873
USP19	0.444999	0.000563752	ENSG00000172046	10869	ubiquitin specific peptidase 19 [Source:HGNC Symbol;Acc:HGNC:12617]""	GO:0071108;GO:0005789;GO:0050821;GO:1990380;GO:0090068;GO:0016021;GO:1904292;GO:1901799;GO:0048642;GO:0046872;GO:0051879;GO:0030433;GO:0004843;GO:0031625;GO:0016579;GO:0005829;GO:0031647;GO:0036459;GO:0006511;GO:0005515;GO:1900037;GO:0034976	cytosol;negative regulation of proteasomal protein catabolic process;protein binding;positive regulation of cell cycle process;ubiquitinyl hydrolase activity;Hsp90 protein binding;ubiquitin protein ligase binding;metal ion binding;protein stabilization;response to endoplasmic reticulum stress;endoplasmic reticulum membrane;regulation of cellular response to hypoxia;protein deubiquitination;regula…
CHPF2	-0.38286	0.000563752	ENSG00000033100	54480	chondroitin polymerizing factor 2 [Source:HGNC Symbol;Acc:HGNC:29270]""	GO:0030206;GO:0030204;GO:0030203;GO:0016021;GO:0016020;GO:0050510;GO:0044281;GO:0008152;GO:0005975;GO:0008376;GO:0000139;GO:0032580	chondroitin sulfate biosynthetic process;Golgi cisterna membrane;carbohydrate metabolic process;N-acetylgalactosaminyl-proteoglycan 3-beta-glucuronosyltransferase activity;Golgi membrane;metabolic process;glycosaminoglycan metabolic process;small molecule metabolic process;membrane;acetylgalactosaminyltransferase activity;integral component of membrane;chondroitin sulfate metabolic process
PHLDA1	-0.299183	0.000563962	ENSG00000139289	22822	pleckstrin homology-like domain"	family A	member 1 [Source:HGNC Symbol;Acc:HGNC:8933]"
SMC4	0.264774	0.000564179	ENSG00000113810	10051	structural maintenance of chromosomes 4 [Source:HGNC Symbol;Acc:HGNC:14013]""	GO:0005737;GO:0000070;GO:0051383;GO:0000278;GO:0010032;GO:0005829;GO:0045132;GO:0005654;GO:0000796;GO:0005524;GO:0005515;GO:0007076;GO:0046982;GO:0005694;GO:0005634;GO:0051301;GO:0051276	mitotic cell cycle;kinetochore organization;chromosome organization;cell division;protein binding;meiotic chromosome condensation;mitotic chromosome condensation;protein heterodimerization activity;cytosol;condensin complex;ATP binding;nucleoplasm;cytoplasm;nucleus;mitotic sister chromatid segregation;meiotic chromosome segregation;chromosome
NFE2L3	-0.297503	0.000565619	ENSG00000050344	9603	nuclear factor"	erythroid 2 like 3 [Source:HGNC Symbol;Acc:HGNC:7783]"	GO:0005737;GO:0043565;GO:0000122;GO:0003700;GO:0005634;GO:0003677;GO:0003713;GO:0006355;GO:0006357;GO:0000976;GO:0045893;GO:0005515;GO:0006366;GO:0000978;GO:0001078
RCN1	0.366418	0.000588564	ENSG00000049449	5954	reticulocalbin 1 [Source:HGNC Symbol;Acc:HGNC:9934]""	;GO:0001701;GO:0005783;GO:0005788;GO:0005509;GO:0005515;GO:0043010	calcium ion binding;;protein binding;endoplasmic reticulum;in utero embryonic development;camera-type eye development;endoplasmic reticulum lumen
GPRC5C	-0.337024	0.000601268	ENSG00000170412	55890	G protein-coupled receptor"	class C	group 5
TRIB2	-0.508681	0.000611949	ENSG00000071575	28951	tribbles pseudokinase 2 [Source:HGNC Symbol;Acc:HGNC:30809]""	GO:0005856;GO:0005737;GO:0006468;GO:0006469;GO:0032436;GO:0031434;GO:0008134;GO:0045081;GO:0004860;GO:1904030;GO:0043405;GO:0031625;GO:0005524;GO:0004672;GO:0005634;GO:0045599;GO:0055106	protein kinase activity;transcription factor binding;positive regulation of proteasomal ubiquitin-dependent protein catabolic process;negative regulation of interleukin-10 biosynthetic process;protein phosphorylation;negative regulation of cyclin-dependent protein kinase activity;cytoplasm;regulation of MAP kinase activity;mitogen-activated protein kinase kinase binding;ubiquitin protein ligase b…
ALAS1	0.43144	0.000633288	ENSG00000023330	211	5'-aminolevulinate synthase 1 [Source:HGNC Symbol;Acc:HGNC:396]""	GO:0006996;GO:0005739;GO:0008152;GO:0006783;GO:0006782;GO:0009058;GO:0006778;GO:0005737;GO:0005654;GO:0003824;GO:0016740;GO:0033014;GO:0044281;GO:0005515;GO:0005759;GO:0003870;GO:0044255;GO:0007005;GO:0030170	pyridoxal phosphate binding;catalytic activity;organelle organization;biosynthetic process;cytoplasm;nucleoplasm;5-aminolevulinate synthase activity;transferase activity;mitochondrial matrix;small molecule metabolic process;cellular lipid metabolic process;metabolic process;protein binding;heme biosynthetic process;tetrapyrrole biosynthetic process;porphyrin-containing compound metabolic process;…
RAD54L	-0.624147	0.000633288	ENSG00000085999	8438	RAD54-like (S. cerevisiae) [Source:HGNC Symbol;Acc:HGNC:9826]""	GO:0006310;GO:0006974;GO:0007126;GO:0010212;GO:0006302;GO:0006281;GO:0005634;GO:0051276;GO:0042493;GO:0016817;GO:0000733;GO:0005654;GO:0000724;GO:0005515;GO:0003677;GO:0008340;GO:0004386;GO:0005524;GO:0036310	chromosome organization;double-strand break repair;hydrolase activity;protein binding;DNA binding;double-strand break repair via homologous recombination;response to drug;annealing helicase activity;cellular response to DNA damage stimulus;meiotic nuclear division;response to ionizing radiation;DNA strand renaturation;ATP binding;nucleoplasm;DNA repair;nucleus;DNA recombination;helicase activity;…
EWSR1	0.270438	0.00064376	ENSG00000182944	2130	EWS RNA binding protein 1 [Source:HGNC Symbol;Acc:HGNC:3508]""	GO:0005737;GO:0003676;GO:0005730;GO:0044822;GO:0008270;GO:0000166;GO:0006355;GO:0005516;GO:0005515;GO:0005886;GO:0003723;GO:0005634;GO:0042802;GO:0006351	nucleic acid binding;nucleolus;protein binding;regulation of transcription;identical protein binding;zinc ion binding;cytoplasm;poly(A) RNA binding;calmodulin binding;nucleus;transcription;RNA binding;nucleotide binding;plasma membrane
SEC24C	-0.349486	0.000649472	ENSG00000176986	9632	SEC24 homolog C"	COPII coat complex component [Source:HGNC Symbol;Acc:HGNC:10705]"	GO:0048208;GO:0044267;GO:0000139;GO:0006888;GO:0005829;GO:0019886;GO:0002474;GO:0018279;GO:0043687;GO:0030127;GO:0061024;GO:0003674;GO:0008270;GO:0005515;GO:0012507;GO:0048471;GO:0005789;GO:0006886;GO:0044281
SMC1B	1.35651	0.000654507	ENSG00000077935	27127	structural maintenance of chromosomes 1B [Source:HGNC Symbol;Acc:HGNC:11112]""	GO:0005737;GO:0007126;GO:0030893;GO:0034991;GO:0000795;GO:0000794;GO:0000800;GO:0005654;GO:0005515;GO:0003677;GO:0007062;GO:0005694;GO:0000775;GO:0005524;GO:0051276	lateral element;condensed nuclear chromosome;chromosome organization;nucleoplasm;protein binding;sister chromatid cohesion;DNA binding;synaptonemal complex;nuclear meiotic cohesin complex;meiotic nuclear division;meiotic cohesin complex;cytoplasm;chromosome;ATP binding
SIGMAR1	0.333081	0.000658018	ENSG00000147955	10280	sigma non-opioid intracellular receptor 1 [Source:HGNC Symbol;Acc:HGNC:8157]""	GO:0005640;GO:0005515;GO:0007399;GO:0006869;GO:0005637;GO:0016021;GO:0005635;GO:0005811;GO:0038003;GO:0008144;GO:0043523;GO:0004872;GO:0005887;GO:0004985;GO:0005789;GO:0030426;GO:0030054;GO:0097481	lipid particle;drug binding;nuclear envelope;integral component of membrane;opioid receptor signaling pathway;opioid receptor activity;integral component of plasma membrane;protein binding;nuclear outer membrane;regulation of neuron apoptotic process;cell junction;endoplasmic reticulum membrane;neuronal postsynaptic density;nuclear inner membrane;lipid transport;receptor activity;nervous system d…
HMGCS1	-0.434136	0.000658018	ENSG00000112972	3157	3-hydroxy-3-methylglutaryl-CoA synthase 1 [Source:HGNC Symbol;Acc:HGNC:5007]""	GO:0008584;GO:0001889;GO:0044281;GO:0014074;GO:0055094;GO:0009645;GO:0014070;GO:0005737;GO:0004421;GO:0071372;GO:0070723;GO:0005634;GO:0005654;GO:0034698;GO:0042803;GO:0006629;GO:0071397;GO:0003824;GO:0008152;GO:0005886;GO:0044255;GO:0008144;GO:0010033;GO:0016853;GO:0007420;GO:0043177;GO:0071407;GO:0005829;GO:0042493;GO:0046690;GO:0008299;GO:0006695;GO:0033197;GO:0009725;GO:0010243	male gonad development;protein homodimerization activity;cellular response to organic cyclic compound;cytosol;cytoplasm;metabolic process;isomerase activity;response to organonitrogen compound;cellular response to cholesterol;response to purine-containing compound;response to organic cyclic compound;plasma membrane;drug binding;response to tellurium ion;response to low light intensity stimulus;sm…
NT5DC2	-0.548446	0.000658787	ENSG00000168268	64943	5'-nucleotidase domain containing 2 [Source:HGNC Symbol;Acc:HGNC:25717]""	GO:0016311;GO:0046872;GO:0008253	5'-nucleotidase activity;metal ion binding;dephosphorylation
RND1	1.64851	0.000666467	ENSG00000172602	27289	Rho family GTPase 1 [Source:HGNC Symbol;Acc:HGNC:18314]""	GO:0005856;GO:0007015;GO:0003924;GO:0005829;GO:0016020;GO:0007165;GO:0016322;GO:0005622;GO:0007162;GO:0005912;GO:0005515;GO:0005886;GO:0015031;GO:0007411;GO:0005102;GO:0007264;GO:0005525	negative regulation of cell adhesion;axon guidance;actin filament organization;receptor binding;cytosol;protein binding;intracellular;GTPase activity;neuron remodeling;signal transduction;GTP binding;adherens junction;cytoskeleton;small GTPase mediated signal transduction;membrane;plasma membrane;protein transport
PELP1	0.301919	0.000668068	ENSG00000141456	27043	proline"	glutamate and leucine rich protein 1 [Source:HGNC Symbol;Acc:HGNC:30134]"	GO:0005737;GO:0016020;GO:0005730;GO:0044822;GO:0071391;GO:0008134;GO:0005634;GO:0035327;GO:0005488;GO:0005515;GO:0045944;GO:0003682;GO:0071339;GO:0006351
KAT6A	-0.301745	0.000672641	ENSG00000083168	7994	K(lysine) acetyltransferase 6A [Source:HGNC Symbol;Acc:HGNC:13013]""	GO:0004402;GO:0006473;GO:0003677;GO:0008270;GO:0000786;GO:0016605;GO:0005730;GO:0006325;GO:0005634;GO:0003713;GO:0006323;GO:0005654;GO:0048513;GO:0016747;GO:0016573;GO:0005794;GO:0043966;GO:0008134;GO:0045892;GO:0045893;GO:0006334;GO:0090398;GO:0070776;GO:0006355;GO:0016407;GO:0006351;GO:0005515;GO:0030099	Golgi apparatus;nucleoplasm;zinc ion binding;transcription coactivator activity;histone acetyltransferase activity;transcription factor binding;nucleosome;PML body;cellular senescence;histone H3 acetylation;DNA packaging;protein binding;DNA binding;animal organ development;chromatin organization;acetyltransferase activity;MOZ/MORF histone acetyltransferase complex;negative regulation of transcrip…
UPF1	0.275588	0.000676542	ENSG00000005007	5976	UPF1 regulator of nonsense transcripts homolog (yeast) [Source:HGNC Symbol;Acc:HGNC:9962]""	GO:0035145;GO:0000184;GO:0071044;GO:0009048;GO:0000785;GO:0008270;GO:0003677;GO:0005737;GO:0005634;GO:0005524;GO:0005654;GO:0010467;GO:0006260;GO:0044530;GO:0006406;GO:0006449;GO:0006281;GO:0044822;GO:0004004;GO:0004386;GO:0005829;GO:0000932;GO:0000956;GO:0003723;GO:0005515;GO:0003682	dosage compensation by inactivation of X chromosome;ATP-dependent RNA helicase activity;cytosol;cytoplasm;DNA replication;zinc ion binding;RNA binding;helicase activity;chromatin binding;protein binding;DNA binding;poly(A) RNA binding;regulation of translational termination;ATP binding;exon-exon junction complex;DNA repair;nuclear-transcribed mRNA catabolic process;mRNA export from nucleus;gene e…
COX19	0.647436	0.000680751	ENSG00000240230	90639	COX19 cytochrome c oxidase assembly factor [Source:HGNC Symbol;Acc:HGNC:28074]""	GO:0005737;GO:0005758;GO:0033617;GO:0009060;GO:0005829	cytosol;cytoplasm;aerobic respiration;mitochondrial intermembrane space;mitochondrial respiratory chain complex IV assembly
ZNF408	0.854441	0.00068548	ENSG00000175213	79797	zinc finger protein 408 [Source:HGNC Symbol;Acc:HGNC:20041]""	GO:0005634;GO:0006355;GO:0006351;GO:0005515;GO:0003677;GO:0046872;GO:0042802	protein binding;DNA binding;regulation of transcription;identical protein binding;nucleus;metal ion binding;transcription
SIK1	0.541494	0.000700087	ENSG00000142178	150094	salt inducible kinase 1 [Source:HGNC Symbol;Acc:HGNC:11142]""	GO:0008140;GO:0032792;GO:0010868;GO:0035556;GO:0046777;GO:0007049;GO:0005737;GO:0007346;GO:0048511;GO:0005634;GO:0000287;GO:0004674;GO:0071889;GO:0004672;GO:0045721;GO:0002028;GO:0006468;GO:2000210;GO:0055007;GO:0019901;GO:0045595;GO:0010830;GO:0043153;GO:0005524;GO:0005515	intracellular signal transduction;negative regulation of gluconeogenesis;cytoplasm;regulation of sodium ion transport;14-3-3 protein binding;magnesium ion binding;cAMP response element binding protein binding;cardiac muscle cell differentiation;protein binding;regulation of myotube differentiation;negative regulation of CREB transcription factor activity;protein kinase activity;ATP binding;protei…
HIST1H2BD	0.813462	0.000700087	ENSG00000158373	3017	histone cluster 1"	H2bd [Source:HGNC Symbol;Acc:HGNC:4747]"	GO:0005737;GO:0070062;GO:0006325;GO:0006334;GO:0003677;GO:0005654;GO:0003674;GO:0000786;GO:0000788;GO:0046982;GO:0005634
TBC1D1	-0.550389	0.000700368	ENSG00000065882	23216	TBC1 domain family member 1 [Source:HGNC Symbol;Acc:HGNC:11578]""	GO:0043547;GO:0005829;GO:0005096;GO:0061024;GO:0005515;GO:0005634;GO:0032880	cytosol;protein binding;membrane organization;positive regulation of GTPase activity;nucleus;GTPase activator activity;regulation of protein localization
PTGFRN	-0.392357	0.000705638	ENSG00000134247	5738	prostaglandin F2 receptor inhibitor [Source:HGNC Symbol;Acc:HGNC:9601]""	GO:0005794;GO:0034389;GO:0009986;GO:0005789;GO:0005515;GO:0016021	endoplasmic reticulum membrane;lipid particle organization;Golgi apparatus;protein binding;cell surface;integral component of membrane
PRKDC	-0.247887	0.000707063	ENSG00000253729	5591	protein kinase"	DNA-activated	catalytic polypeptide [Source:HGNC Symbol;Acc:HGNC:9413]"
NRIP3	0.705918	0.000713219	ENSG00000175352	56675	nuclear receptor interacting protein 3 [Source:HGNC Symbol;Acc:HGNC:1167]""	GO:0006508;GO:0004190;GO:0005515	protein binding;proteolysis;aspartic-type endopeptidase activity
TRMT61A	0.625755	0.000722975	ENSG00000166166	115708	tRNA methyltransferase 61A [Source:HGNC Symbol;Acc:HGNC:23790]""	GO:0030488;GO:0008033;GO:0016429;GO:0031515;GO:0005634;GO:0005654;GO:0010467;GO:0006400	tRNA (adenine-N1-)-methyltransferase activity;nucleoplasm;tRNA modification;tRNA methylation;tRNA (m1A) methyltransferase complex;nucleus;gene expression;tRNA processing
AKR1B1	0.329888	0.000725574	ENSG00000085662	231	aldo-keto reductase family 1"	member B1 (aldose reductase) [Source:HGNC Symbol;Acc:HGNC:381]"	GO:0004033;GO:0004032;GO:0043795;GO:0042629;GO:0044281;GO:0009414;GO:0060135;GO:0043220;GO:0016491;GO:0005737;GO:0044597;GO:0070062;GO:0097066;GO:0044598;GO:0031098;GO:0005654;GO:0008202;GO:0033010;GO:0048471;GO:0009055;GO:0097454;GO:0006700;GO:0046427;GO:0032838;GO:0048661;GO:0070301;GO:0046370;GO:0006950;GO:0001894;GO:0018931;GO:0072061;GO:0010033;GO:0055114;GO:0005615;GO:0005975;GO:0097238;GO:…
ZNF160	0.744992	0.000727207	ENSG00000170949	90338	zinc finger protein 160 [Source:HGNC Symbol;Acc:HGNC:12948]""	GO:0005634;GO:0005622;GO:0006355;GO:0006351;GO:0003676;GO:0003677;GO:0030097;GO:0046872	nucleic acid binding;DNA binding;hemopoiesis;transcription;intracellular;regulation of transcription;nucleus;metal ion binding
HBEGF	0.684036	0.000728898	ENSG00000113070	1839	heparin-binding EGF-like growth factor [Source:HGNC Symbol;Acc:HGNC:3059]""	GO:0000186;GO:0030669;GO:0060326;GO:0030335;GO:0007165;GO:0048661;GO:0090303;GO:0007411;GO:0008543;GO:0051545;GO:0007517;GO:0030666;GO:0008083;GO:0051897;GO:0051549;GO:0000165;GO:0030307;GO:0016477;GO:0045087;GO:0008284;GO:0008286;GO:0005154;GO:0009986;GO:0008016;GO:0007173;GO:0005887;GO:0005886;GO:0048011;GO:0048010;GO:0007265;GO:0007264;GO:0048015;GO:0008201;GO:0005615;GO:0038095;GO:0035313;GO:…	fibroblast growth factor receptor signaling pathway;positive regulation of keratinocyte migration;Fc-epsilon receptor signaling pathway;cell surface;growth factor activity;plasma membrane;innate immune response;endocytic vesicle membrane;vascular endothelial growth factor receptor signaling pathway;extracellular region;protein binding;cell chemotaxis;MAPK cascade;positive regulation of protein ki…
TINAGL1	-0.217679	0.000745531	ENSG00000142910	64129	tubulointerstitial nephritis antigen-like 1 [Source:HGNC Symbol;Acc:HGNC:19168]""	GO:0016197;GO:0005737;GO:0005201;GO:0070062;GO:0005044;GO:0006898;GO:0030247;GO:0043236;GO:0031012;GO:0005576;GO:0005515;GO:0006955;GO:0007155;GO:0006508;GO:0008234;GO:0005615	scavenger receptor activity;extracellular space;immune response;extracellular matrix;extracellular region;protein binding;polysaccharide binding;laminin binding;endosomal transport;cytoplasm;cell adhesion;extracellular matrix structural constituent;proteolysis;extracellular exosome;cysteine-type peptidase activity;receptor-mediated endocytosis
FAM46C	0.884422	0.000746208	ENSG00000183508	54855	family with sequence similarity 46 member C [Source:HGNC Symbol;Acc:HGNC:24712]""	GO:0005515	protein binding
PCNA	-0.32304	0.000746208	ENSG00000132646	5111	proliferating cell nuclear antigen [Source:HGNC Symbol;Acc:HGNC:8729]""	GO:0006297;GO:0000278;GO:0003677;GO:0000082;GO:0000083;GO:0006298;GO:0042769;GO:0000784;GO:0070911;GO:0034644;GO:0006283;GO:0000723;GO:0000722;GO:0070182;GO:0042276;GO:0070557;GO:0005813;GO:0005634;GO:0006281;GO:0030971;GO:0033683;GO:0005654;GO:0045740;GO:0030855;GO:0046686;GO:0032405;GO:0030337;GO:0019985;GO:0006284;GO:0032139;GO:0030331;GO:0008283;GO:0032077;GO:0035035;GO:0006289;GO:0043626;GO:…	mitotic cell cycle;damaged DNA binding;error-free translesion synthesis;epithelial cell differentiation;nucleoplasm;positive regulation of DNA replication;identical protein binding;base-excision repair;regulation of transcription involved in G1/S transition of mitotic cell cycle;telomere maintenance via semi-conservative replication;regulation of DNA replication;leading strand elongation;DNA poly…
SEC14L1	-0.371555	0.000760081	ENSG00000129657	6397	SEC14-like lipid binding 1 [Source:HGNC Symbol;Acc:HGNC:10698]""	GO:0005794;GO:0016020;GO:0006810;GO:0016021	integral component of membrane;transport;Golgi apparatus;membrane
HDGF	0.261577	0.000760081	ENSG00000143321	3068	hepatoma-derived growth factor [Source:HGNC Symbol;Acc:HGNC:4856]""	GO:0005737;GO:0044267;GO:0000122;GO:0030968;GO:0017053;GO:0008283;GO:0005615;GO:0044822;GO:0001222;GO:0000166;GO:0036498;GO:0008083;GO:0001106;GO:0007165;GO:0003677;GO:0005654;GO:0008201;GO:0006351	extracellular space;RNA polymerase II transcription corepressor activity;signal transduction;cellular protein metabolic process;IRE1-mediated unfolded protein response;cell proliferation;transcription;endoplasmic reticulum unfolded protein response;transcriptional repressor complex;heparin binding;nucleotide binding;poly(A) RNA binding;negative regulation of transcription from RNA polymerase II p…
HMGB2	0.386211	0.000767058	ENSG00000164104	3148	high mobility group box 2 [Source:HGNC Symbol;Acc:HGNC:5000]""	GO:1902042;GO:0042056;GO:0071222;GO:0006921;GO:0033151;GO:0045654;GO:0003677;GO:0051103;GO:0001158;GO:0050829;GO:0050786;GO:0010628;GO:0006309;GO:0060326;GO:0043388;GO:0032496;GO:0007283;GO:0045595;GO:0005737;GO:0050767;GO:0005615;GO:0045648;GO:0006325;GO:0008134;GO:0005634;GO:0097100;GO:0002437;GO:0005654;GO:0006265;GO:0032728;GO:0003690;GO:0072091;GO:0032392;GO:0045089;GO:0045087;GO:0006915;GO:…	apoptotic DNA fragmentation;male gonad development;damaged DNA binding;DNA topological change;cytoplasm;response to lipopolysaccharide;apoptotic process;regulation of transcription from RNA polymerase II promoter;defense response to Gram-positive bacterium;positive regulation of megakaryocyte differentiation;DNA ligation involved in DNA repair;positive regulation of endothelial cell proliferation…
SPC24	-0.441771	0.000775174	ENSG00000161888	147841	SPC24"	NDC80 kinetochore complex component [Source:HGNC Symbol;Acc:HGNC:26913]"	GO:0000278;GO:0005730;GO:0005829;GO:0031262;GO:0005515;GO:0007067;GO:0007264;GO:0005634;GO:0051301;GO:0000777
MITF	0.442664	0.000792161	ENSG00000187098	4286	microphthalmia-associated transcription factor [Source:HGNC Symbol;Acc:HGNC:7105]""	GO:0001077;GO:0010628;GO:0042981;GO:0097531;GO:0000122;GO:0005634;GO:0006366;GO:0030318;GO:0006461;GO:0045893;GO:2001141;GO:0046983;GO:0043234;GO:0001227;GO:0005515;GO:0003700;GO:0006355;GO:0006357;GO:0045944;GO:2000144;GO:0045670;GO:0000978	protein dimerization activity;protein complex;positive regulation of DNA-templated transcription;protein complex assembly;transcription from RNA polymerase II promoter;regulation of transcription from RNA polymerase II promoter;transcription factor activity;protein binding;RNA polymerase II core promoter proximal region sequence-specific DNA binding;regulation of apoptotic process;negative regula…
CD9	-0.225829	0.000794572	ENSG00000010278	928	CD9 molecule [Source:HGNC Symbol;Acc:HGNC:1709]""	GO:0009897;GO:0009414;GO:0005178;GO:0007596;GO:0006928;GO:0014003;GO:0007166;GO:0005925;GO:0030666;GO:0070062;GO:0007342;GO:0031092;GO:0030913;GO:0002576;GO:0016020;GO:0030669;GO:0008285;GO:0007420;GO:0032504;GO:0016324;GO:0009986;GO:0007338;GO:0005887;GO:0005886;GO:0007155;GO:1903561;GO:0030168;GO:0005615;GO:0031623;GO:0071404;GO:0005515;GO:0016021	movement of cell or subcellular component;apical plasma membrane;extracellular vesicle;platelet alpha granule membrane;cell surface;fusion of sperm to egg plasma membrane;platelet degranulation;negative regulation of cell proliferation;plasma membrane;extracellular space;endocytic vesicle membrane;protein binding;external side of plasma membrane;single fertilization;oligodendrocyte development;in…
NR4A1	0.690705	0.000796783	ENSG00000123358	3164	nuclear receptor subfamily 4 group A member 1 [Source:HGNC Symbol;Acc:HGNC:7980]""	GO:0001077;GO:0008270;GO:0043401;GO:0003677;GO:0045444;GO:0008543;GO:0004879;GO:0005737;GO:0043565;GO:0030522;GO:0071376;GO:0043154;GO:0005634;GO:0005654;GO:0044344;GO:0043065;GO:0071310;GO:0006367;GO:0006366;GO:0035914;GO:0035767;GO:0045087;GO:0002042;GO:0042803;GO:0035259;GO:0001938;GO:0061469;GO:0005667;GO:0008134;GO:0006915;GO:0031965;GO:0007173;GO:0045893;GO:0048011;GO:0045786;GO:0048015;GO:…	fibroblast growth factor receptor signaling pathway;protein homodimerization activity;regulation of type B pancreatic cell proliferation;nucleoplasm;cytoplasm;protein heterodimerization activity;zinc ion binding;Fc-epsilon receptor signaling pathway;transcription from RNA polymerase II promoter;positive regulation of endothelial cell proliferation;phosphatidylinositol-mediated signaling;transcrip…
MID1IP1	0.673405	0.000802745	ENSG00000165175	58526	MID1 interacting protein 1 [Source:HGNC Symbol;Acc:HGNC:20715]""	GO:0005737;GO:0051258;GO:0008022;GO:0015630;GO:0006629;GO:0007026;GO:0005829;GO:0051351;GO:0005515;GO:0046890;GO:0005874;GO:0005634;GO:0045723	protein C-terminus binding;negative regulation of microtubule depolymerization;microtubule cytoskeleton;cytosol;protein binding;cytoplasm;positive regulation of fatty acid biosynthetic process;protein polymerization;positive regulation of ligase activity;regulation of lipid biosynthetic process;lipid metabolic process;microtubule;nucleus
CDK2AP2	0.471739	0.000802745	ENSG00000167797	10263	cyclin-dependent kinase 2 associated protein 2 [Source:HGNC Symbol;Acc:HGNC:30833]""
ETS1	0.460731	0.000802745	ENSG00000134954	2113	v-ets avian erythroblastosis virus E26 oncogene homolog 1 [Source:HGNC Symbol;Acc:HGNC:3488]""	GO:0030154;GO:0009611;GO:0046677;GO:0045766;GO:0003677;GO:0034616;GO:0021983;GO:0001666;GO:0042981;GO:0005737;GO:0043565;GO:0050728;GO:0045786;GO:0045648;GO:0005634;GO:0045765;GO:0009612;GO:0005654;GO:0021854;GO:0006366;GO:0035035;GO:0000981;GO:0006351;GO:0008284;GO:0008285;GO:0030335;GO:0005667;GO:0051272;GO:0008134;GO:0070301;GO:0032355;GO:0060055;GO:0044849;GO:0045893;GO:0006955;GO:0030578;GO:…	response to estradiol;hypothalamus development;nucleoplasm;response to antibiotic;identical protein binding;cellular response to hydrogen peroxide;transcription from RNA polymerase II promoter;response to wounding;regulation of transcription from RNA polymerase II promoter;positive regulation of cellular component movement;negative regulation of cell proliferation;transcription factor activity;re…
VWA1	-0.425655	0.000802799	ENSG00000179403	64856	von Willebrand factor A domain containing 1 [Source:HGNC Symbol;Acc:HGNC:30910]""	GO:0005604;GO:0005614;GO:0070062;GO:0005576;GO:0005515;GO:0030198;GO:0048266;GO:0005578;GO:0042802;GO:0005615	extracellular space;extracellular matrix organization;extracellular region;protein binding;identical protein binding;basement membrane;behavioral response to pain;proteinaceous extracellular matrix;interstitial matrix;extracellular exosome
CELSR1	-0.31808	0.000809251	ENSG00000075275	9620	cadherin"	EGF LAG seven-pass G-type receptor 1 [Source:HGNC Symbol;Acc:HGNC:1850]"	GO:0048105;GO:0032956;GO:0060490;GO:0001764;GO:0007166;GO:0007417;GO:0004930;GO:0045176;GO:0016021;GO:0016020;GO:0005654;GO:0005509;GO:0001843;GO:0007186;GO:0007626;GO:0042060;GO:0042249;GO:0060488;GO:0060489;GO:0005887;GO:0005886;GO:0007155;GO:0007266;GO:0007156;GO:0001736;GO:0042472;GO:0009952;GO:0090179;GO:0004888;GO:0090251;GO:0005515;GO:0046983;GO:0001942
STRN3	-0.442893	0.000809684	ENSG00000196792	29966	striatin 3 [Source:HGNC Symbol;Acc:HGNC:15720]""	GO:0051721;GO:0043234;GO:0032355;GO:0000159;GO:0005794;GO:0003700;GO:0005634;GO:0000122;GO:0033147;GO:0030425;GO:0005737;GO:0005654;GO:0045944;GO:0070016;GO:0005516;GO:0005515;GO:0005886;GO:0032403;GO:0045892;GO:0043025	protein complex binding;protein complex;positive regulation of transcription from RNA polymerase II promoter;Golgi apparatus;transcription factor activity;nucleoplasm;protein binding;negative regulation of transcription from RNA polymerase II promoter;response to estradiol;protein phosphatase type 2A complex;neuronal cell body;dendrite;calmodulin binding;nucleus;negative regulation of transcripti…
LRP8	-0.454354	0.00081079	ENSG00000157193	7804	LDL receptor related protein 8 [Source:HGNC Symbol;Acc:HGNC:6700]""	GO:0038026;GO:0038025;GO:0019894;GO:0030229;GO:0019221;GO:0007596;GO:0032793;GO:0030425;GO:0050804;GO:0005901;GO:0007165;GO:0001523;GO:1900006;GO:0000122;GO:0016021;GO:0016020;GO:0005875;GO:0005509;GO:0061098;GO:0006508;GO:0043025;GO:0008035;GO:0006629;GO:0061003;GO:0071397;GO:0007603;GO:0021541;GO:0014069;GO:0005886;GO:0021987;GO:0071363;GO:0030424;GO:0034185;GO:0043235;GO:0006897;GO:0050731;GO:…	very-low-density lipoprotein particle receptor activity;cerebral cortex development;transmembrane signaling receptor activity;negative regulation of transcription from RNA polymerase II promoter;axon;dendrite;proteolysis;cellular response to cholesterol;plasma membrane;calcium ion binding;modulation of synaptic transmission;extracellular region;protein binding;lipid metabolic process;receptor com…
SNAI1	1.57866	0.00081079	ENSG00000124216	6615	snail family zinc finger 1 [Source:HGNC Symbol;Acc:HGNC:11128]""	GO:0007498;GO:1902230;GO:0060021;GO:0060972;GO:2000810;GO:0001078;GO:0001649;GO:0005737;GO:0043565;GO:0001707;GO:0000122;GO:0005634;GO:0046872;GO:0003198;GO:0061314;GO:0030335;GO:0060536;GO:0060707;GO:0019900;GO:0045892;GO:0045893;GO:0031069;GO:0010957;GO:0001227;GO:0016477;GO:0010718;GO:0060806;GO:0001837;GO:0006357;GO:0000977;GO:0005515;GO:0043518	palate development;cytoplasm;negative regulation of transcription from RNA polymerase II promoter;trophoblast giant cell differentiation;cartilage morphogenesis;regulation of transcription from RNA polymerase II promoter;kinase binding;positive regulation of epithelial to mesenchymal transition;negative regulation of intrinsic apoptotic signaling pathway in response to DNA damage;cell migration;p…
SNTB2	-0.331311	0.000817331	ENSG00000260873	6645	syntrophin"	beta 2 (dystrophin-associated protein A1	59kDa
MRPS18A	0.411774	0.000821769	ENSG00000096080	55168	mitochondrial ribosomal protein S18A [Source:HGNC Symbol;Acc:HGNC:14515]""	GO:0070126;GO:0006996;GO:0070124;GO:0070125;GO:0005840;GO:0005622;GO:0003735;GO:0005743;GO:0005763;GO:0006412;GO:0032543	intracellular;organelle organization;structural constituent of ribosome;mitochondrial inner membrane;mitochondrial translational elongation;ribosome;mitochondrial small ribosomal subunit;mitochondrial translational initiation;mitochondrial translation;mitochondrial translational termination;translation
CCDC97	0.422452	0.000849546	ENSG00000142039	90324	coiled-coil domain containing 97 [Source:HGNC Symbol;Acc:HGNC:28289]""	GO:0005686	U2 snRNP
FNBP4	0.493903	0.000849546	ENSG00000109920	23360	formin binding protein 4 [Source:HGNC Symbol;Acc:HGNC:19752]""	GO:0005654;GO:0005515	nucleoplasm;protein binding
TNKS1BP1	0.357904	0.000849838	ENSG00000149115	85456	tankyrase 1 binding protein 1 [Source:HGNC Symbol;Acc:HGNC:19081]""	GO:0005856;GO:0005737;GO:0000288;GO:0000289;GO:0005829;GO:0010467;GO:0019899;GO:0005654;GO:0030014;GO:0005886;GO:0005724;GO:0005634;GO:0030506;GO:0007004	enzyme binding;cytosol;gene expression;nucleoplasm;telomere maintenance via telomerase;nucleus;nuclear telomeric heterochromatin;cytoplasm;ankyrin binding;nuclear-transcribed mRNA catabolic process;cytoskeleton;CCR4-NOT complex;plasma membrane;nuclear-transcribed mRNA poly(A) tail shortening
TOB2	0.343611	0.000863695	ENSG00000183864	10766	transducer of ERBB2"	2 [Source:HGNC Symbol;Acc:HGNC:11980]"	GO:0005737;GO:0008285;GO:0045778;GO:0005634;GO:0007292;GO:0042809;GO:0005515;GO:0045671;GO:0010468
UFM1	0.442092	0.000868856	ENSG00000120686	51569	ubiquitin-fold modifier 1 [Source:HGNC Symbol;Acc:HGNC:20597]""	GO:0005737;GO:0033146;GO:0070062;GO:0005634;GO:1990592;GO:0071569;GO:0034976	protein K69-linked ufmylation;regulation of intracellular estrogen receptor signaling pathway;cytoplasm;protein ufmylation;nucleus;response to endoplasmic reticulum stress;extracellular exosome
GNAI3	-0.328683	0.000875302	ENSG00000065135	2773	guanine nucleotide binding protein (G protein)"	alpha inhibiting activity polypeptide 3 [Source:HGNC Symbol;Acc:HGNC:4387]"	GO:0007596;GO:0006906;GO:0032794;GO:0007165;GO:0004871;GO:0001664;GO:0007049;GO:0005737;GO:0070062;GO:0005765;GO:0005834;GO:0005813;GO:0016020;GO:0007188;GO:0007268;GO:0051301;GO:0031821;GO:0046872;GO:0007186;GO:0005525;GO:0005794;GO:0031683;GO:0006810;GO:0003924;GO:0019904;GO:0008152;GO:0005886;GO:0042588;GO:0030168;GO:0045121;GO:0030496;GO:0019001;GO:0005515;GO:0007193;GO:0007194
IPO5	-0.320664	0.000899808	ENSG00000065150	3843	importin 5 [Source:HGNC Symbol;Acc:HGNC:6402]""	GO:0006610;GO:0008565;GO:0005488;GO:0005622;GO:0071230;GO:0005737;GO:0005730;GO:0006886;GO:0016020;GO:0000060;GO:0005654;GO:0005794;GO:0016032;GO:0008139;GO:0044822;GO:0031965;GO:0034260;GO:0006607;GO:0042307;GO:0005095;GO:0000059;GO:0043231;GO:0005643;GO:0008536;GO:0034399;GO:0005515;GO:0005634	Golgi apparatus;nucleoplasm;cytoplasm;binding;protein import into nucleus;intracellular membrane-bounded organelle;nuclear periphery;cellular response to amino acid stimulus;protein transporter activity;NLS-bearing protein import into nucleus;GTPase inhibitor activity;protein binding;ribosomal protein import into nucleus;intracellular;poly(A) RNA binding;membrane;negative regulation of GTPase act…
RALGPS2	-0.513496	0.000901029	ENSG00000116191	55103	Ral GEF with PH domain and SH3 binding motif 2 [Source:HGNC Symbol;Acc:HGNC:30279]""	GO:0005737;GO:0043547;GO:0005085;GO:0005622;GO:0032485;GO:0005886;GO:0007264	regulation of Ral protein signal transduction;cytoplasm;intracellular;guanyl-nucleotide exchange factor activity;positive regulation of GTPase activity;small GTPase mediated signal transduction;plasma membrane
CEACAM19	1.60714	0.000906225	ENSG00000186567	56971	carcinoembryonic antigen-related cell adhesion molecule 19 [Source:HGNC Symbol;Acc:HGNC:31951]""	GO:0016021;GO:0005515	protein binding;integral component of membrane
WDR91	-0.431119	0.000916238	ENSG00000105875	29062	WD repeat domain 91 [Source:HGNC Symbol;Acc:HGNC:24997]""	GO:0005515	protein binding
CSRP2	0.922955	0.000927335	ENSG00000175183	1466	cysteine and glycine rich protein 2 [Source:HGNC Symbol;Acc:HGNC:2470]""	GO:0005634;GO:0030154;GO:0003674;GO:0008270;GO:0005515;GO:0045445;GO:0005925;GO:0007275	multicellular organismal development;protein binding;molecular_function;cell differentiation;focal adhesion;nucleus;myoblast differentiation;zinc ion binding
VPS72	0.430656	0.000943504	ENSG00000163159	6944	vacuolar protein sorting 72 homolog (S. cerevisiae) [Source:HGNC Symbol;Acc:HGNC:11644]""	GO:0043234;GO:0000122;GO:0006325;GO:0043486;GO:0005634;GO:0005654;GO:0006351;GO:0005515;GO:0003677;GO:0035019	protein complex;somatic stem cell population maintenance;nucleoplasm;transcription;chromatin organization;DNA binding;negative regulation of transcription from RNA polymerase II promoter;nucleus;protein binding;histone exchange
PLK3	0.642333	0.000965399	ENSG00000173846	1263	polo-like kinase 3 [Source:HGNC Symbol;Acc:HGNC:2154]""	GO:0000086;GO:0009314;GO:0000082;GO:0030425;GO:0000302;GO:0044819;GO:0051302;GO:0005737;GO:0000122;GO:0005813;GO:0090166;GO:0004674;GO:0043066;GO:0004672;GO:0032465;GO:0043025;GO:0005524;GO:0005795;GO:0006468;GO:0006915;GO:0090316;GO:0031122;GO:0006974;GO:0006970;GO:0007113;GO:0043491;GO:0005730;GO:0005515;GO:2000777;GO:0002039;GO:0005634;GO:0007093	positive regulation of proteasomal ubiquitin-dependent protein catabolic process involved in cellular response to hypoxia;response to osmotic stress;cytoplasm;response to reactive oxygen species;dendrite;mitotic G1/S transition checkpoint;mitotic cell cycle checkpoint;negative regulation of apoptotic process;cellular response to DNA damage stimulus;protein binding;protein kinase activity;Golgi di…
CALCOCO2	0.451233	0.000971482	ENSG00000136436	10241	calcium binding and coiled-coil domain 2 [Source:HGNC Symbol;Acc:HGNC:29912]""	GO:0005856;GO:0005737;GO:0000421;GO:0005515;GO:0031410;GO:0005634;GO:0016020;GO:0005776;GO:0034341;GO:0098792;GO:0016032;GO:0043231;GO:1901098;GO:0048471;GO:0042803	autophagosome membrane;response to interferon-gamma;positive regulation of autophagosome maturation;protein homodimerization activity;cytoplasm;xenophagy;protein binding;viral process;cytoplasmic vesicle;perinuclear region of cytoplasm;autophagosome;membrane;intracellular membrane-bounded organelle;nucleus;cytoskeleton
EMP2	-0.495894	0.000988871	ENSG00000213853	2013	epithelial membrane protein 2 [Source:HGNC Symbol;Acc:HGNC:3334]""	GO:2001212;GO:0003093;GO:0005794;GO:0032060;GO:0032147;GO:0045765;GO:0007160;GO:0005901;GO:0001765;GO:0008219;GO:0005737;GO:0045177;GO:0031410;GO:0016021;GO:0043549;GO:0034394;GO:0016477;GO:0045121;GO:0008284;GO:0005178;GO:0016324;GO:2001046;GO:0009986;GO:0019901;GO:0019900;GO:0043534;GO:0005886;GO:0007155;GO:0072659;GO:0045022;GO:0007015;GO:0010594;GO:0007566;GO:0001954;GO:0001952;GO:0000139;GO:…	regulation of cell-matrix adhesion;apical part of cell;Golgi apparatus;cytoplasm;apical plasma membrane;cell surface;positive regulation of cell-matrix adhesion;kinase binding;plasma membrane;regulation of angiogenesis;cell migration;regulation of glomerular filtration;protein binding;cytoplasmic vesicle;T cell mediated cytotoxicity;cell adhesion;embryo implantation;regulation of endothelial cell…
KIAA1161	-0.530178	0.00101937	ENSG00000164976	57462	KIAA1161 [Source:HGNC Symbol;Acc:HGNC:19918]""	GO:0005975;GO:0048741;GO:0043568;GO:0016021;GO:0031965;GO:0005515;GO:0004553;GO:0051897	hydrolase activity;protein binding;carbohydrate metabolic process;positive regulation of insulin-like growth factor receptor signaling pathway;positive regulation of protein kinase B signaling;skeletal muscle fiber development;nuclear membrane;integral component of membrane
LIPE	1.03722	0.00101937	ENSG00000079435	3991	lipase"	hormone-sensitive [Source:HGNC Symbol;Acc:HGNC:6621]"	GO:0033878;GO:0006468;GO:0004806;GO:0008152;GO:0016787;GO:0005829;GO:0005811;GO:0042758;GO:0016042;GO:0019901;GO:0005901;GO:0019433;GO:0044281;GO:0005515;GO:0046340;GO:0016298;GO:0008203
CASC4	-0.430757	0.00101937	ENSG00000166734	113201	cancer susceptibility candidate 4 [Source:HGNC Symbol;Acc:HGNC:24892]""	GO:0005794;GO:0016021	integral component of membrane;Golgi apparatus
GZF1	0.603807	0.00102379	ENSG00000125812	64412	GDNF-inducible zinc finger protein 1 [Source:HGNC Symbol;Acc:HGNC:15808]""	GO:0005737;GO:0005794;GO:0000122;GO:0005634;GO:0005730;GO:0043565;GO:0005654;GO:0045892;GO:0006351;GO:0005515;GO:0001658;GO:0001206;GO:0000978;GO:0046872;GO:0001078;GO:0000980	negative regulation of transcription from RNA polymerase II promoter;nucleolus;Golgi apparatus;cytoplasm;nucleoplasm;protein binding;RNA polymerase II core promoter proximal region sequence-specific DNA binding;negative regulation of transcription;RNA polymerase II distal enhancer sequence-specific DNA binding;nucleus;transcriptional repressor activity;transcription;metal ion binding;branching in…
HIST1H2AG	1.57955	0.00103537	ENSG00000196787	8969	histone cluster 1"	H2ag [Source:HGNC Symbol;Acc:HGNC:4737]"	GO:0070062;GO:0006342;GO:0005634;GO:0003677;GO:0019899;GO:0000790;GO:0008150;GO:0005515;GO:0000786;GO:0046982
ZNF3	0.653466	0.00104065	ENSG00000166526	7551	zinc finger protein 3 [Source:HGNC Symbol;Acc:HGNC:13089]""	GO:0003676;GO:0006355;GO:0003700;GO:0005634;GO:0030154;GO:0005622;GO:0045321;GO:0006351;GO:0005515;GO:0003677;GO:0046872;GO:0007275;GO:0042802;GO:0008270	transcription factor activity;multicellular organismal development;nucleic acid binding;protein binding;intracellular;regulation of transcription;identical protein binding;cell differentiation;nucleus;metal ion binding;transcription;DNA binding;leukocyte activation;zinc ion binding
MATR3	-0.280717	0.00106009	ENSG00000015479	9782	matrin 3 [Source:HGNC Symbol;Acc:HGNC:6912]""	GO:0003676;GO:0000166;GO:0010608;GO:0044822;GO:0016020;GO:0005198;GO:0005654;GO:0008270;GO:0005515;GO:0005637;GO:0016363;GO:0005634	nucleic acid binding;nuclear matrix;nucleoplasm;protein binding;membrane;structural molecule activity;zinc ion binding;poly(A) RNA binding;nucleus;nuclear inner membrane;nucleotide binding;posttranscriptional regulation of gene expression
INTS8	-0.561409	0.00106711	ENSG00000164941	55656	integrator complex subunit 8 [Source:HGNC Symbol;Acc:HGNC:26048]""	GO:0016180;GO:0005515;GO:0032039	integrator complex;protein binding;snRNA processing
ITGB1	-0.252294	0.00107242	ENSG00000150093	3688	integrin subunit beta 1 [Source:HGNC Symbol;Acc:HGNC:6153]""	GO:0048675;GO:0034113;GO:0007596;GO:0000082;GO:0031594;GO:0007161;GO:0008277;GO:0090004;GO:0030056;GO:0097060;GO:0016020;GO:0071438;GO:0045665;GO:0045666;GO:0034698;GO:0046872;GO:0031589;GO:0014823;GO:0032154;GO:0019901;GO:0019900;GO:0034678;GO:0034679;GO:0019904;GO:0050839;GO:0034677;GO:0043235;GO:0043236;GO:0050731;GO:0001618;GO:0031667;GO:0030198;GO:0002042;GO:0034681;GO:0034680;GO:0046718;GO:…	negative regulation of cell projection organization;basement membrane;alpha-actinin binding;adherens junction;integrin complex;collagen binding;negative regulation of cell proliferation;integrin alpha11-beta1 complex;protein domain specific binding;membrane raft;integrin-mediated signaling pathway;cardiac muscle tissue development;collagen binding involved in cell-matrix adhesion;cell-cell adhesi…
[truncated: 15,819 more rows]
